# Supplementary material for: A panoramic view of cotton resistance to Verticillium dahliae: From genetic architectures to precision genomic selection
Source: Imeta. 2025 Apr 11;4(3):e70029. doi: 10.1002/imt2.70029 (PMC12130556; doi:10.1002/imt2.70029)
Supplement: Supplementary file 2 — Table S1: Summary of 290 upland cotton accessions. Table S2: 20 sets of disease index of 290 upland cotton accessions. Table S3: List of 22 significant loci associated with cotton resistance to V. dahliae. Table S4: Source information for cultivars in Chinese variety pool. Table S5: Genotypes of 290 upland cotton accessions at 10 Lsnps. Table S6: Genotypes and pedigrees for the F2:3 lines at 10 Lsnps. Table S7: The phenotypic statistics for 19 F2:3 lines after inoculation. Table S8: Summary of the comparative analysis between materials with S genotype and R genotype at 10 Lsnps. Table S9: Summary of eQTL data during V. dahliae infection. Table S10: Summary of Co‐expressed gene modules associated with cotton resistance to V. dahliae. Table S11: Summary of hotspot and its regulated eGenes. Table S12: Summary of function hotspot and its regulated eGenes. Table S13: Gene Ontology enrichment analysis of genes regulated by hotpsots. Table S14: Summary of genes identified through TWAS. Table S15: Summary of genes identified through SMR analysis. Table S16: Information of eight causal genes that negatively regulate cotton's VW resistance. Table S17: Gene Ontology enrichment analysis of differentially expressed genes between wild type and GhARM knockout plants. Table S18: Primer sequences used in the paper. [file IMT2-4-e70029-s001.xlsx]

## Sheet: S1
Table S1. Summary of 290 upland cotton accessions
ID	Germplasm name	Origin
ZY110	Sumian 2	Jiangsu
ZY188	Zhongmiansuo 30	Henan
J38	13p024
J105	Zhong 12
ZY30	Jinmian 12	Shanxi
ZY136	Tianmian 1	Hubei
J30	Lingbaomian	Xinjiang
J2	Jinmian 20	Shanxi
J9	Zhemian 3	Jiangsu
ZY361	Nongken 5	Xingjiang
J40	39-24
J18	13P023
ZY61	Hanmian 802	Hebei
ZY222	Bomian 2	Shandong
ZY326	Liaomian 18	Liaoning
ZY25	Liaomian 14	Liaoning
ZY439	Xumian 219	Jiangsu
ZY304	Jinmian 21	Shanxi
ZY275	Jimian 19	Hebei
ZY113	Sumian 8	Jiangsu
ZY397	Sumian 21	Jiangsu
ZY289	Jinmian 2	Liaoning
ZY309	Jinmian 29	Shanxi
ZY34	Stoneville 4B	America
ZY13	94052	China
ZY65	Xinluzao 32	the North of Xinjiang
ZY364	Qinyuan 4	Shanxi
J48	Chuanmian 109
ZY208	108Ф	the Soviet Union
ZY143	Shiduan 5	Hebei
ZY218	Bawangbian	Shanxi
ZY192	Zhongmiansuo 34	Henan
ZY428	Xinluzhong 14	the South of Xinjiang
ZY58	Xinluzao 9	the North of Xinjiang
J53	SCK321
ZY288	Jinmian 1	Liaoning
ZY142	Nantong 5	Jiangsu
ZY458	Yumian 20	Henan
ZY47	Han 4849	Hebei
ZY121	Simian 2	Jiangsu
ZY469	Zhengnongmian 4	Henan
J14	Lumian 1	Henan
ZY306	Jinmian 25	Shanxi
ZY40	Jimian 11	Hebei
J68	Gailiangkezimian	Hubei
ZY322	Liaomian 8	Liaoning
ZY105	Xuzhou 142	Jiangsu
J13	Shihezi 895	Xinjiang
ZY41	Jimian 12	Hebei
ZY408	Xiezuo 2	Zhejiang
ZY413	Xinluzao 5	the North of Xinjiang
ZY381	Stoneville 2B	America
ZY446	Yukang 1	Henan
ZY126	Daihongdai	Hubei
J44	Lu 584
ZY70	Emian 3	Hubei
ZY449	Yumian 5	Henan
ZY219	Beinong 1	Hebei
J5	Zong 1-59	Henan
ZY370	Shan 2234	Shanxi
ZY196	Zhongmiansuo 43	Henan
ZY50	Yumian 11	Henan
ZY332	Lumian 12	Shandong
ZY35	Jinmian 28	Shanxi
J17	13P022
ZY164	Zhongmiansuo 40	Henan
ZY94	Ekangmian 6	Hubei
ZY31	Jinmian 13	Shanxi
ZY11	Ejing 1	Hubei
J102	C310	Henan
ZY139	Keyi 2	Hebei
J32	Xiang 16	Hubei
ZY156	SGK321	Hebei
ZY440	Xuzhou 514	Jiangsu
ZY178	Zhongmiansuo 19	Henan
J60	Zademian
ZY354	Ningmian 1	Jiangsu
ZY375	Shanmian 4	Shanxi
ZY356	Ningmian 7	Jiangsu
ZY263	Ji 688	Hebei
ZY163	Zhongmiansuo 36	Henan
ZY238	Dezimian 531	America
ZY118	Gangmian 2	Hubei
ZY360	Nongdamian 8	Hebei
J33	Moyu M20	Xinjiang
ZY371	Shan 3619	Shanxi
ZY14	Chuanmian 30	Sichuan
ZY338	Lumian 28	Shandong
ZY207	86~4	Beijing
ZY187	Zhongmiansuo 27	Henan
J1	HM 11046
ZY259	Handan 885	Hebei
ZY274	Jimian 15	Hebei
ZY106	Xuzhou 209	Jiangsu
ZY409	Xinlu 201	the South of Xinjiang
ZY445	Yu 79-10	Henan
ZY213	NC20B	America
ZY420	Xinluzao 30	the North of Xinjiang
J29	Zhongmiansuo 2	Henan
ZY245	Ganmian 2	Jingxi
J49	Nantong 87-1220
ZY405	Xiangmian 10	Hunan
ZY199	Zhongmiansuo 49	Henan
ZY425	Xinluzhong 7	the South of Xinjiang
J25	3196	Henan
ZY158	Stoneville 4	America
ZY333	Lumian 14	Shandong
ZY431	Xinluzhong 18	the South of Xinjiang
ZY74	Emian 9	Hubei
ZY6	Yinshan 4	Henan
ZY147	Ganmian 12	Jingxi
ZY202	Zhongmiansuo 69	Henan
ZY294	Jinmian 5	Shanxi
J20	39-16
ZY84	Emian 19	Hubei
ZY398	Sumian 22	Jiangsu
ZY2	Yumian 1	Sichuan
ZY235	Deltapine cotton 14	America
ZY10	Zhongmiansuo 12	Henan
J45	Chuan 98
ZY112	Sumian 5	Jiangsu
ZY412	Xinluzao 4	the North of Xinjiang
ZY378	Shangqiu 24	Henan
ZY63	Xinluzao 22	the North of Xinjiang
ZY267	Jifeng 554	Hebei
J64	Pengzeyahuang	Henan
ZY323	Liaomian 12	Liaoning
ZY478	Xinluzao 15	the North of Xinjiang
ZY359	Nongda 94-7	Hebei
ZY32	Jinmian 18	Shanxi
ZY421	Xinluzao 31	the North of Xinjiang
ZY184	Ganmian 10	Jingxi
ZY507	Emian 22	Hubei
ZY434	Xinyan 96-48	Henan
ZY230	Chuanmian 239	Sichuan
J58	Bulongdimian
ZY95	Ekangmian 7	Hubei
ZY103	Ejing 92	Hubei
ZY211	611Bo	the Soviet Union
ZY81	Emian 16	Hubei
ZY329	Lu 742	Shandong
ZY223	Changrong 1	Jiangsu
ZY38	Jimian 8	Hebei
ZY134	Heishanmian 1	Liaoning
ZY220	Binchuan 373	Yunnan
J11	Liaojinmian 5	Liaoning
J66	Zhongmiansuo 42
ZY165	Zhongmiansuo 2	Henan
ZY454	Yumian 14	Henan
ZY318	Liaomian 3	Liaoning
ZY264	Jimian 958	Hebei
ZY36	Jinmian 36	Shanxi
J36	Dunhuang 77-116	Xinjiang
ZY373	Shanmian 1	Shanxi
J28	Huamian 4	Henan
ZY214	sGKmianxiang69	Henan
ZY43	Jimian 228	Hebei
ZY243	Fumian 289	Henan
ZY377	Shanzao 2786	Shanxi
ZY464	Yun 1729	Shanxi
ZY522	Xinluzhong 41	the South of Xinjiang
ZY461	Yuwu 19	Henan
J80	Chuanjian 3	Jiangsu
ZY85	Emian 20	Hubei
ZY98	Ekangmian 10	Hubei
ZY315	KK1543	the Soviet Union
ZY321	Liaomian 6	Liaoning
J50	Liao 5632-642	Liaoning
ZY190	Zhongmiansuo 32	Henan
ZY380	C1470	the Soviet Union
ZY302	Jinmian 17	Shanxi
J34	HMj wu
J55	Hongyejijiaomian	Xinjiang
J15	Guang ling 1	Henan
J26	481 Guangzi	Henan
ZY57	Xinluzao 8	the North of Xinjiang
ZY101	Eguangmian	Hubei
ZY154	99B	Hebei
ZY330	LuK 638	Shandong
ZY52	Yumian 19	Henan
ZY162	Jijiaodezimian	China
ZY80	Emian 15	Hubei
ZY83	Jinmian 11	Shanxi
J21	39-38
ZY286	Jiangsumian 3	Jiangsu
ZY268	Jimian 1	Hebei
ZY67	Xinluzhong 4	the South of Xinjiang
ZY452	Yumian 8	Henan
ZY88	Sumian 4	Jiangsu
J73	13-E-8004
ZY145	Shanong 6	Hubei
ZY291	Jinmian 6	Liaoning
J42	1526	Henan
ZY295	Jinmian 6	Shanxi
J110	Zhongmiansuo 2	Henan
J6	Zhongluzajiaomian	Henan
ZY73	Emian 6	Hubei
ZY21	Liaomian 7	Liaoning
ZY384	Simian 4	Jiangsu
ZY107	Xuzhou 1214	Jiangsu
ZY224	Changkangmian	Jiangsu
ZY506	Zhongzhimian 2	Henan
ZY209	52-128	Sichuan
J57	Momian 4
J111	zhongmiansuo 10	Henan
ZY521	Xinluzhong 40	the South of Xinjiang
ZY26	Liaomian 15	Liaoning
ZY335	Lumian 22	Shandong
ZY422	Xinluzao 36	the North of Xinjiang
J46	Duanguozhi8-9	Jiangsu
ZY148	Xiangmian 13	Hunan
J103	C201	Henan
ZY236	Deltapine cotton 16	America
J61	CEAT591
ZY37	Jimian 3	Hebei
ZY160	Jingsimian	Shanxi
ZY42	Jimian 91-19	Hebei
ZY447	Yumian 1	Henan
J39	38-34
ZY240	Dunmian 2	Gansu
ZY305	Jinmian 24	Shanxi
J62	Mei 87-22
ZY138	Huakangmian 1	Hubei
ZY127	Jing1246	Hubei
J70	Huangzoujijiaoye	Xinjiang
ZY45	Jihe 321	Hebei
ZY168	Wankangmian 9	Henan
ZY66	Xinluzhong 3	the South of Xinjiang
J59	Dunn 18
ZY327	Liaoyangduanjie	Liaoning
J31	Guangling 3	Henan
ZY123	Shanmian 9	Shanxi
ZY90	Ekangmian 2	Hubei
J8	Zhong 161	Henan
J77	5137 duanji	Xinjiang
ZY210	57-681	Sichuan
ZY270	Jimian 6	Hebei
ZY221	Binmian 1	Shandong
J35	466	Henan
ZY48	Yumian 3	Henan
ZY363	Qinli 514	Hebei
ZY157	Lumian 26	Shandong
ZY173	Zhongmiansuo 13	Henan
ZY396	Sumian 20	Jiangsu
ZY244	Ganmian 1	Jingxi
J52	Liao 901-902	Liaoning
ZY331	Lumian 5	Shandong
ZY389	Sumian 11	Jiangsu
ZY108	Xuzhou 1514	Jiangsu
J51	Jin 3209	Liaoning
J10	Yong ji 2	Shanxi
J3	Aao CS50/2	Henan
ZY367	Shangnongfengkangmian 6	Shandong
ZY76	Emian 11	Hubei
ZY465	Yun 87-509	Shanxi
J23	Jinnong804	Shanxi
ZY311	Jinmian 38	Shanxi
ZY122	Jinmian 1	Shanxi
J47	Shen 373
J27	Liao 1779	Liaoning
ZY261	Huadong 6	Jiangsu
ZY54	Xinluzao 1	the North of Xinjiang
ZY468	Zhemian 11	Zhejiang
ZY271	Jimian 7	Hebei
ZY198	Zhongmiansuo 45	Henan
ZY443	Yishan 8	Henan
J43	Qianmian 465
ZY441	Yanmian 1	Sichuan
ZY102	Esha 28	Hubei
ZY406	Xiangmian 11	Hunan
ZY316	Lixian 72	Hunan
J74	Nantongbian 3	Henan
ZY233	Dafeng 30	Jiangsu
ZY357	Ningmian 12	Jiangsu
ZY161	Yapengmian	Hubei
ZY189	Zhongmiansuo 31	Henan
ZY8	Xinluzao 16	the North of Xinjiang
ZY229	Chuanmian 56	Sichuan
ZY403	Wanmian 17	Anhui
ZY1	Emian 24	Hubei
ZY225	Zhaoyang 1	Liaoning
J56	Startex619
J7	Shenmian 8	Henan
J16	Daizimian SR1	Jiangsu
ZY3	Xiangmian 13	Hunan
J4	Liao 96-103	Liaoning
ZY307	Jinmian 26	Shanxi
ZY153	86~1	Beijing
ZY347	Lumianyan 27	Shandong
ZY487	Xinluzao 28	Xinjiang

## Sheet: S2
Table S2. 20 sets of disease index of 290 upland cotton accessions
ID	18M-1	18M-2	18M-3	18K-1	18K-2	18K-3	18C-1	18C-2	18C-3	19K-1	19K-2	19K-3	20C-1	M-b	18K-b	18C-b	K-b	19K-b	C-b	All-b
ZY110	29.49	21.88	29.49	65.71	60.42	65.71	74.4	66	74.4	49.0741	26.5152	49.0741	75	25.69	63.06	70.2	50.43	37.7946	76.75	52.49
ZY188	16.67	14.2	16.67	38.19	28.29	38.19	25.66	30.7	30.7	18.9394	10.2941	18.9394	77	15.44	33.24	28.18	23.93	14.6168	49.41	29.32
J38	26.35	12.82	26.35	46.77	46.59	46.77	33.52	48.3	48.3	11.1111	9.86842	11.1111	56.4516	19.59	46.68	40.91	28.58	10.4898	51.04	32.86
J105	23.13	11.31	23.13	34.38	35	34.38	53.26	62.5	62.5	9.21053	17.6829	17.6829	70.1613	17.22	34.69	57.88	24.07	13.4467	66.93	35.62
ZY30	13.33	9.76	13.33	48.21	19.7	48.21	38.37	63.2	63.2	23.2759	22.7778	23.2759	75	11.55	33.95	50.79	28.49	23.0268	63.81	35.29
ZY136	29.17	22.09	29.17	68.33	63.28	68.33	33.13	28.4	33.13	39.0625	17.8571	39.0625	72.3214	25.63	65.8	30.77	47.13	28.4598	49.57	41.95
J30	61.25	52.14	61.25	76.14	76.43	76.43	75.71	92	92	34.2593	21.2963	34.2593	67.2414	56.7	76.28	83.86	52.03	27.7778	83.27	62.27
J2	NA	NA	NA	NA	NA	NA	NA	NA	NA	NA	NA	NA	77.5862	NA	NA	NA	NA	NA	72.51	51.79
J9	33.11	33.33	33.33	57.14	69.17	69.17	45.67	62.5	62.5	31.0606	48	48	76.7241	33.22	63.15	54.09	51.34	39.5303	66.59	51.18
ZY361	43.02	56.25	56.25	57.26	49.24	57.26	69.74	52.2	69.74	25	16.0256	25	47.5	49.64	53.25	60.97	36.88	20.5128	61.43	46.69
J40	21.77	23.13	23.13	60.94	47.22	60.94	49.24	39.4	49.24	29.8611	7.03125	29.8611	75	22.45	54.08	44.32	36.26	18.4462	59.5	39.73
J18	12.84	15.63	15.63	42.19	10	42.19	20.31	50	50	13.8889	10.8974	13.8889	59.375	14.24	26.09	35.16	19.24	12.3932	48.18	26.56
ZY61	6.77	14.74	14.74	32.35	53.23	53.23	36.17	36.4	36.4	8.06452	16.6667	16.6667	58.5938	10.76	42.79	36.29	27.58	12.3656	48.68	29.66
ZY222	29.76	30	30	71.53	64.39	71.53	56.38	59.1	59.1	62.5	33.7838	62.5	89.5161	29.88	67.96	57.74	58.05	48.1419	73.29	55.66
ZY326	7.74	11.25	11.25	25.93	32.76	32.76	31.55	40.1	40.1	NA	NA	NA	55.7143	9.5	29.34	35.83	19.11	NA	47.41	25.42
ZY25	14.29	8.89	14.29	26.52	27.68	27.68	28.05	40.9	40.9	16.0256	17.5676	17.5676	23.3333	11.59	27.1	34.48	21.95	16.7966	35.71	23.02
ZY439	53.75	40.85	53.75	50	45.54	50	92.61	72.7	92.61	82.6389	50	82.6389	98.3333	47.3	47.77	82.66	57.04	66.3194	92.83	65.6
ZY304	29.76	27.5	29.76	27.08	38.19	38.19	72.78	56	72.78	13.4615	23.75	23.75	75.7353	28.63	32.63	64.39	25.62	18.6058	73.13	40.91
ZY275	35.98	20.39	35.98	19.7	42.36	42.36	55	61.9	61.9	4.48718	9.45946	9.45946	90.3226	28.19	31.03	58.45	19	6.97332	74.03	38.17
ZY113	15.12	14.88	15.12	69.83	43.33	69.83	31.25	52.5	52.5	34.4828	20.3125	34.4828	66.3793	15	56.58	41.88	41.99	27.3976	55	39.11
ZY397	14.53	24.24	24.24	50	53.91	53.91	41.85	40.6	41.85	2.32558	18.1818	18.1818	69.2308	19.39	51.95	41.23	31.1	10.2537	55.51	35.42
ZY289	58.57	52.5	58.57	48.44	67.42	67.42	86.61	86.7	86.7	10	25.5814	25.5814	92.5926	55.54	57.93	86.66	37.86	17.7907	93.59	59.15
ZY309	21.34	25.68	25.68	25	28.33	28.33	36.31	37.5	37.5	9.375	0	9.375	71.0938	23.51	26.66	36.91	15.68	4.6875	53.26	28.73
ZY34	30.11	27.03	30.11	56.06	36.11	56.06	38.75	64.2	64.2	8.33333	23.4848	23.4848	79.5455	28.57	46.08	51.48	31	15.9091	65.79	40.84
ZY13	20.35	18.29	20.35	39.13	41.91	41.91	18.98	60.5	60.5	19.2308	7.23684	19.2308	39.3939	19.32	40.52	39.74	26.88	13.2338	44.58	29.89
ZY65	23.78	12.84	23.78	45.97	60.42	60.42	73.13	60.9	73.13	44.1176	30.5556	44.1176	77.3438	18.31	53.19	67.02	45.27	37.3366	75.41	48.11
ZY364	27.44	30	30	65	42.36	65	34.87	62.5	62.5	54	32.4074	54	82.2581	28.72	53.68	48.69	48.44	43.2037	64.83	48.31
J48	42.97	42.07	42.97	51.39	70.27	70.27	74.34	78.1	78.1	37.037	25	37.037	50	42.52	60.83	76.22	45.92	31.0185	72.43	52.79
ZY208	29.65	34.3	34.3	78.26	62.84	78.26	48.75	74.3	74.3	58.0882	65	65	70.1613	31.98	70.55	61.53	66.05	61.5441	69.36	58.37
ZY143	46.59	41.46	46.59	61.67	38.97	61.67	49.32	76.2	76.2	38.0952	19	38.0952	66.6667	44.03	50.32	62.76	39.43	28.5476	69.02	49.1
ZY218	27.03	33.93	33.93	73.57	68.33	73.57	53.13	72.6	72.6	41.129	44.1176	44.1176	87.5	30.48	70.95	62.87	56.79	42.6233	76.03	56.14
ZY192	12.5	30.13	30.13	57.81	37.5	57.81	35.47	48.9	48.9	49.1935	15.5405	49.1935	50.7812	21.32	47.65	42.19	40.01	32.367	50	37.97
ZY428	23.81	30	30	50.74	36.46	50.74	64.89	59	64.89	42.1053	7.85714	42.1053	91.9118	26.91	43.6	61.95	34.29	24.9812	76.89	45.64
ZY58	41.67	40.63	41.67	67	47.14	67	66.18	82.8	82.8	37.5	56.25	56.25	83.6207	41.15	57.07	74.49	51.97	46.875	82.49	58.53
J53	11.54	25.81	25.81	50	48.39	50	32.61	40.1	40.1	28.125	18.2432	28.125	86.2903	18.68	49.19	36.36	36.19	23.1841	57.95	38.34
ZY288	47.44	23.84	47.44	56.25	62.5	62.5	64.84	84	84	10.5263	20.2703	20.2703	87.069	35.64	59.37	74.42	37.39	15.3983	83.59	51.19
ZY142	22.09	26.83	26.83	54.46	36.61	54.46	42.22	68.3	68.3	44	38.1579	44	84.8214	24.46	45.53	55.26	43.31	41.0789	70.07	46.83
ZY458	31.25	23.81	31.25	58.33	29.84	58.33	67.78	69.1	69.1	51.4706	19.2308	51.4706	71.6667	27.53	44.08	68.44	39.72	35.3507	74.47	47.38
ZY47	9.76	13.82	13.82	15.22	22.73	22.73	45.27	47.7	47.7	3.65854	12.8205	12.8205	56.4815	11.79	18.97	46.49	13.61	8.23952	54.77	25.71
ZY121	48.89	35.64	48.89	79.17	61.72	79.17	37.77	65.3	65.3	69.697	48.4848	69.697	77.1429	42.27	70.44	51.54	64.77	59.0909	65.02	58.64
ZY469	15.76	9.87	15.76	23.15	12.16	23.15	32.14	53.2	53.2	15.8333	3.84615	15.8333	37.5	12.82	17.65	42.67	13.75	9.83974	45.9	23.05
J14	NA	NA	NA	NA	NA	NA	NA	NA	NA	37.5	16.875	37.5	68.9655	NA	NA	NA	37.42	27.1875	63.89	42.86
ZY306	42.07	32.14	42.07	39.88	43.75	43.75	56.11	47.7	56.11	15	13.75	15	68.9394	37.11	41.81	51.91	28.1	14.375	62.54	40.37
ZY40	13.3	14.19	14.19	20.63	27.08	27.08	46.67	34.9	46.67	1.92308	13.125	13.125	79.1667	13.75	23.85	40.79	15.69	7.52404	58.53	28.33
J68	26.88	14.67	26.88	32.61	50.68	50.68	78.79	73	78.79	1.66667	10.2941	10.2941	88.6364	20.78	41.64	75.9	23.81	5.98039	85.1	42.35
ZY322	31.4	43.13	43.13	40	46.67	46.67	52.91	59.6	59.6	53.2051	23.5714	53.2051	84.1667	37.27	43.33	56.26	40.86	38.3883	70.51	48.73
ZY105	22.78	19.87	22.78	65.71	68.18	68.18	59.76	64.5	64.5	42.5	28.9062	42.5	84.7222	21.33	66.94	62.13	51.32	35.7031	74.61	51.21
J13	57.93	56.55	57.93	68.75	61.54	68.75	52.78	68.9	68.9	67.8571	16.875	67.8571	66.4062	57.24	65.14	60.84	53.76	42.3661	67.65	57.95
ZY41	36.25	31.55	36.25	36.36	55.88	55.88	73.13	45.6	73.13	1.47059	29.7297	29.7297	90.625	33.9	46.12	59.37	30.86	15.6002	74.74	44.95
ZY408	43.55	57.76	57.76	56.73	59.78	59.78	48.21	62.5	62.5	42.2619	21.3235	42.2619	55.4688	50.66	58.25	55.36	45.02	31.7927	60.35	50.17
ZY413	48.68	45.45	48.68	62.04	78.33	78.33	85.58	81.1	85.58	46.6667	36.4583	46.6667	81.25	47.07	70.18	83.34	55.87	41.5625	87.6	63.28
ZY381	30.92	44.77	44.77	11.81	50.78	50.78	58	84.5	84.5	6.89655	21.7105	21.7105	78.0303	37.85	31.29	71.25	22.8	14.3035	78.46	43.48
ZY446	38.57	43.38	43.38	64.81	32.14	64.81	51.6	63.4	63.4	77.2059	16.9643	77.2059	70.7143	40.98	48.47	57.5	47.78	47.0851	66.86	51.41
ZY126	46.43	27.84	46.43	67.71	64.29	67.71	36.9	51.2	51.2	55.303	50	55.303	72.5	37.14	66	44.05	59.33	52.6515	58.49	52.9
J44	44.08	36.84	44.08	62.5	55.77	62.5	65.43	66	66	19.5312	25	25	57.8125	40.46	59.13	65.72	40.7	22.2656	68.03	48.55
ZY70	38.07	36.59	38.07	52.68	56.43	56.43	66.89	91	91	50.7812	59.0909	59.0909	92.6471	37.33	54.55	78.95	54.75	54.9361	88.47	60.9
ZY449	45.12	55.88	55.88	69.64	50.89	69.64	67.26	57.8	67.26	78.2895	33.871	78.2895	73.3871	50.5	60.26	62.53	58.17	56.0802	71.1	59.57
ZY219	54.07	42.86	54.07	83.13	75	83.13	40.7	91	91	75.7812	26.5152	75.7812	72.0588	48.47	79.06	65.85	65.11	51.1482	72.87	62.78
J5	26.22	23.33	26.22	55.26	18.75	55.26	17.31	64	64	33.3333	17.8571	33.3333	75	24.78	37	40.66	31.3	25.5952	57.06	37.22
ZY370	17.78	26.32	26.32	12.88	13.89	13.89	45.12	28.4	45.12	16.6667	7.14286	16.6667	32.1429	22.05	13.38	36.76	12.64	11.9048	40.17	22.7
ZY196	20.24	19.64	20.24	46.09	17.19	46.09	31.88	23.3	31.88	19.3548	24.3243	24.3243	70.1613	19.94	31.64	27.59	26.74	21.8396	46.73	30.68
ZY50	27.91	29.55	29.55	31.43	37.5	37.5	53.49	42.5	53.49	10.1351	50.5814	50.5814	79.6875	28.73	34.46	48	32.41	30.3583	63.51	40.75
ZY332	12.79	33.93	33.93	49.43	22.22	49.43	53.05	53.3	53.3	12.0968	9.09091	12.0968	67.1875	23.36	35.82	53.18	23.21	10.5938	62.8	35.23
ZY35	26.88	33.75	33.75	45.83	59.38	59.38	61.72	64.7	64.7	51.4706	25.8929	51.4706	94.8276	30.32	52.6	63.21	45.64	38.6817	78.7	52.04
J17	31.43	18.57	31.43	47.37	41.22	47.37	43.42	51.7	51.7	27.7778	17.4242	27.7778	52.3438	25	44.29	47.56	33.45	22.601	54.11	37.24
ZY164	30.68	14.06	30.68	71.77	68.33	71.77	43.75	46.4	46.4	29.6296	41.1765	41.1765	92.5	22.37	70.05	45.08	52.73	35.4031	65.84	49.14
ZY94	32.32	29.27	32.32	65.48	74.07	74.07	40.12	53.9	53.9	39.7059	51.3158	51.3158	85.1562	30.8	69.77	47.01	57.64	45.5108	64.68	52.81
ZY31	12.5	15.54	15.54	43.75	16.91	43.75	43.62	87.5	87.5	12.963	30.3571	30.3571	86.7647	14.02	30.33	65.56	26	21.6601	77.58	39.32
ZY11	50	24.39	50	63.24	26.43	63.24	40.91	65.8	65.8	6.81818	10	10	79.8387	37.2	44.83	53.36	26.62	8.40909	67.14	41.26
J102	15.34	41.45	41.45	38.24	23.21	38.24	60.9	69	69	12.1795	22.561	22.561	75.8065	28.4	30.72	64.95	24.05	17.3702	73.52	40.29
ZY139	23.03	19.68	23.03	69.79	23.28	69.79	50.66	62.8	62.8	31.0345	24.2857	31.0345	76.6129	21.36	46.53	56.73	37.1	27.6601	68.31	42.79
J32	29.73	18.75	29.73	62.5	42	62.5	13.41	54.4	54.4	15.3846	9.25926	15.3846	69.4444	24.24	52.25	33.91	32.29	12.3219	50.71	35.43
ZY156	10.47	21.05	21.05	65.52	33.33	65.52	29.27	52.6	52.6	21.5909	29.0541	29.0541	56.8966	15.76	49.42	40.94	37.37	25.3225	51.21	35.97
ZY440	45.71	45.27	45.71	64.84	37.12	64.84	76.56	80.2	80.2	64.2857	40.9091	64.2857	80.4688	45.49	50.98	78.38	51.79	52.5974	84.03	59.92
ZY178	20	10	20	69.44	39.86	69.44	30.23	41.3	41.3	48	41.6667	48	76.5625	15	54.65	35.77	49.74	44.8333	54.32	42.33
J60	23.26	33.78	33.78	35	51.32	51.32	51.19	59.4	59.4	21.7949	20.8333	21.7949	64.7727	28.52	43.16	55.3	32.24	21.3141	63.41	40.59
ZY354	36.84	28.13	36.84	43.59	60.71	60.71	69.74	95.2	95.2	20.9677	8.33333	20.9677	82.5	32.49	52.15	82.47	33.4	14.6505	87.43	50
ZY375	25.52	29.26	29.26	14.66	35.34	35.34	57.05	70.9	70.9	12.5	40.1042	40.1042	78.2258	27.39	25	63.98	25.65	26.3021	73.68	40.83
ZY356	24.4	47.3	47.3	23.33	60.26	60.26	65.63	75.7	75.7	20.9677	13.0682	20.9677	79.1667	35.85	41.79	70.67	29.41	17.018	78.45	45.97
ZY263	20.63	21.25	21.25	47.73	14.39	47.73	48.03	39	48.03	4.83871	1.51515	4.83871	50	20.94	31.06	43.52	17.12	3.17693	50.63	27.93
ZY163	19.32	12.5	12.5	67.97	59.26	67.97	29.88	37.5	37.5	20.1923	14.3939	20.1923	70.5882	15.91	63.61	33.69	40.45	17.2931	50.94	37.28
ZY238	35.14	39.39	39.39	69.17	52.94	69.17	52.91	51.2	52.91	42.5	9.02778	42.5	68.1034	37.27	61.05	52.06	43.41	25.7639	62.36	47.15
ZY118	42.68	31.25	42.68	62.5	53.75	62.5	72.92	79.7	79.7	50	34.8214	50	86.7188	36.97	58.12	76.31	50.27	42.4107	84.73	57.59
ZY360	5.11	8.54	8.54	7.76	14.06	14.06	26.22	27.7	27.7	5.88235	3.28947	5.88235	36.6071	6.83	10.91	26.96	7.75	4.58591	35.13	15.46
J33	48.91	38.75	48.91	63.89	59.68	63.89	67.11	90.1	90.1	71.3235	40.1316	71.3235	93.9394	43.83	61.78	78.61	58.76	55.7276	88.67	64.2
ZY371	26.79	33.14	33.14	18.18	36.76	36.76	53.75	65.2	65.2	9.375	27.7778	27.7778	55.6452	29.97	27.47	59.48	23.02	18.5764	63.15	36.73
ZY14	13.46	16.07	16.07	40.71	19.12	40.71	32.08	44.4	44.4	23.75	11.8056	23.75	27.2727	14.77	29.91	38.24	23.85	17.7778	39.54	25.85
ZY338	19.32	31.52	31.52	33.87	22.58	33.87	39.74	38.6	39.74	2.67857	1.16279	2.67857	50	25.42	28.22	39.17	15.07	1.92068	47.73	27.05
ZY207	7.69	6.88	7.69	51.67	17.05	51.67	13.04	39.2	39.2	27.2059	19.7368	27.2059	49.1379	7.29	34.36	26.12	28.92	23.4714	38.75	26.17
ZY187	15.54	17.07	17.07	49.26	25.83	49.26	25	17.9	25	61.2069	11.5385	61.2069	34.0909	16.31	37.54	21.45	36.96	36.3727	30.62	29.04
J1	NA	NA	NA	NA	NA	NA	NA	NA	NA	NA	NA	NA	70.1613	NA	NA	NA	NA	NA	65.09	44.36
ZY259	1.14	7.43	7.43	26.88	15.83	26.88	22.4	22.6	22.6	14.5161	2.5	14.5161	35.1562	4.29	21.35	22.5	14.93	8.50806	31.67	16.93
ZY274	38.89	20.45	38.89	44.35	37.86	44.35	51.28	73.4	73.4	21.5116	22.561	22.561	77.3438	29.67	41.1	62.34	31.57	22.0363	72.3	43.51
ZY106	46.34	9.52	46.34	66.67	69.35	69.35	48.86	54.4	54.4	63.3333	28.75	63.3333	75.7143	27.93	68.01	51.63	57.03	46.0417	64.61	51.88
ZY409	38.1	51.09	51.09	46.15	51.52	51.52	50	48.1	50	55.2632	6.81818	55.2632	65.625	44.6	48.83	49.05	39.94	31.0407	59.53	46.29
ZY445	40.13	30.88	40.13	61.9	26.39	61.9	83.54	81.8	83.54	62.9032	35.4839	62.9032	65.3226	35.51	44.14	82.67	46.67	49.1935	81.84	54.7
ZY213	22.22	17.31	22.22	52.94	56.76	56.76	37.77	48.8	48.8	9.52381	4.87805	9.52381	75.8065	19.77	54.85	43.29	31.03	7.20093	59.08	36.66
ZY420	8.33	18.75	18.75	17.59	36.11	36.11	37.78	48.1	48.1	16.3462	16.875	16.875	61.4286	13.54	26.85	42.94	21.73	16.6106	54.06	29.47
J29	NA	NA	NA	NA	NA	NA	NA	NA	NA	NA	NA	NA	72.3214	NA	NA	NA	NA	NA	67.25	46.52
ZY245	16.67	31.67	31.67	47.92	44.12	47.92	34.76	21.1	34.76	31.4286	6.875	31.4286	72.3214	24.17	46.02	27.93	32.59	19.1518	47.68	34.53
J49	33.55	37.5	37.5	61.76	46.67	61.76	51.09	71.2	71.2	64.4231	25	64.4231	39.7059	35.53	54.21	61.15	49.46	44.7115	58.95	48.32
ZY405	24.42	35.23	35.23	69.05	47.3	69.05	57.93	73.9	73.9	47.8261	16.9355	47.8261	80.3571	29.83	58.17	65.92	45.28	32.3808	75.68	50.77
ZY199	13.59	12.5	13.59	45.21	17.14	45.21	29.89	32.2	32.2	20.8333	18.75	20.8333	74.0741	13.05	31.17	31.05	25.48	19.7917	50.34	29.79
ZY425	19.59	17.14	19.59	29.17	27.27	29.17	39.74	35.3	39.74	15.4412	14.2857	15.4412	56.4815	18.37	28.22	37.52	21.54	14.8634	48.79	28.71
J25	31.41	17.05	31.41	64.42	41.89	64.42	53.57	64	64	18.1034	9.84848	18.1034	78.9062	24.23	53.15	58.79	33.57	13.976	70.45	42.57
ZY158	21.02	36.93	36.93	72.5	47.97	72.5	42.93	41.7	42.93	48.1481	52.5	52.5	65.3226	28.98	60.23	42.32	55.28	50.3241	54.94	48.11
ZY333	37.8	37.8	37.8	64.52	18.42	64.52	54.55	58.9	58.9	32.5758	18.1818	32.5758	72.6562	37.8	41.47	56.73	33.42	25.3788	66.99	44.37
ZY431	28.85	34.46	34.46	62.04	65.22	65.22	67.95	50	67.95	40.1786	18.1818	40.1786	83.5938	31.66	63.63	58.98	46.41	29.1802	72.14	50.49
ZY74	18.45	26.7	26.7	59.38	49.22	59.38	53.57	90	90	31.7568	31.4516	31.7568	81.6667	22.58	54.3	71.79	42.95	31.6042	80.03	49.57
ZY6	11.59	10.47	11.59	49.19	52.63	52.63	29.81	25.5	29.81	16.129	0	16.129	54.5455	11.03	50.91	27.66	29.49	8.06452	41.57	28.2
ZY147	13.07	10.47	13.07	59.17	47.06	59.17	45.95	70.4	70.4	35.3448	17.8571	35.3448	73.3871	11.77	53.11	58.18	39.86	26.601	68.2	41.85
ZY202	3.05	8.75	8.75	50.74	25	50.74	10.23	5.6	10.23	10.3448	7.55814	10.3448	30.1724	5.9	37.87	7.92	23.41	8.95148	20.29	17.27
ZY294	32.05	23.65	32.05	30.56	27.14	30.56	49.38	67.3	67.3	10.8108	52.907	52.907	71.4286	27.85	28.85	58.34	30.35	31.8589	67.66	41.02
J20	41.22	39.86	41.22	71.88	60	71.88	33.78	73	73	42.8571	32.1429	42.8571	82.8125	40.54	65.94	53.39	51.72	37.5	68.15	53.5
ZY84	14.02	13.46	14.02	64.13	68.33	68.33	50.5	50.5	50.5	50.7143	40.2439	50.7143	81.4516	13.74	66.23	50.5	55.85	45.4791	65.77	48.59
ZY398	43.75	51.47	51.47	17.5	61.54	61.54	33.89	48.9	48.9	5.92105	41.25	41.25	71.6216	47.61	39.52	41.4	31.55	23.5855	56.42	42.2
ZY2	16.86	20.73	20.73	31.06	31.43	31.43	51.83	64.9	64.9	11.4583	14.1667	14.1667	49.2188	18.8	31.24	58.37	22.03	12.8125	60.27	32.84
ZY235	37.16	40.28	40.28	78.13	76.92	78.13	47.97	43.3	47.97	39.5833	10.6061	39.5833	69.1667	38.72	77.52	45.64	51.31	25.0947	58.43	49.67
ZY10	8.14	6.82	8.14	47.06	31.58	47.06	39.63	47.2	47.2	6.81818	2.88462	6.81818	56.4815	7.48	39.32	43.42	22.09	4.8514	52.72	27.84
J45	33.54	21.02	33.54	68.75	53.85	68.75	53.33	54.7	54.7	45.3125	15.1786	45.3125	32.0312	27.28	61.3	54.02	45.77	30.2455	51.64	42.41
ZY112	11.93	7.78	11.93	49.26	44.83	49.26	12.78	48.8	48.8	50	10.1562	50	66.3462	9.86	47.04	30.79	38.56	30.0781	47.6	33.98
ZY412	68.57	71.09	71.09	77.08	71.43	77.08	83.33	97.4	97.4	65.9722	35	65.9722	81.8966	69.83	74.25	90.37	62.37	50.4861	92.5	72.86
ZY378	25.58	36.54	36.54	12.5	53.68	53.68	55.73	72.4	72.4	7.03125	3.90625	7.03125	64.2857	31.06	33.09	64.07	19.28	5.46875	69.09	37.29
ZY63	30.13	33.09	33.09	37.5	75.86	75.86	66.67	71.4	71.4	37.1212	38.1579	38.1579	85.8333	31.61	56.68	69.04	47.16	37.6396	79.59	53.3
ZY267	57.64	43.24	57.64	72.66	68.94	72.66	73.39	81.9	81.9	38.8889	6.81818	38.8889	83.0645	50.44	70.8	77.65	46.83	22.8535	84.41	58.94
J64	23.65	35.53	35.53	70.97	38.37	70.97	51	63.4	63.4	1.875	32.8571	32.8571	79.8387	29.59	54.67	57.2	36.02	17.3661	69.7	44.6
ZY323	42.26	37.2	42.26	51.61	48.48	51.61	45	59.3	59.3	10	15.4762	15.4762	80.303	39.73	50.04	52.15	31.39	12.7381	66.49	43.73
ZY478	52.5	33.33	52.5	75	58.82	75	49.39	79.4	79.4	46.6667	59.5238	59.5238	71.1538	42.92	66.91	64.4	60	53.0952	71.6	58.86
ZY359	10.12	25	25	27.88	31.03	31.03	40.22	25.6	40.22	11.4286	8.75	11.4286	57.8125	17.56	29.45	32.91	19.77	10.0893	46.16	26.87
ZY32	14.88	21.43	21.43	37.1	38.89	38.89	28.41	64.4	64.4	29.4643	23.2955	29.4643	78.2258	18.16	37.99	46.41	32.19	26.3799	61.97	37.78
ZY421	61.03	60.71	61.03	56.52	62	62	69.85	58.8	69.85	71.0526	40.4762	71.0526	63.1944	60.87	59.26	64.33	57.51	55.7644	68.9	60.84
ZY184	30.68	23.65	30.68	64.71	42.42	64.71	54.49	47.6	54.49	38.9706	17.5926	38.9706	75	27.17	53.56	51.05	40.92	28.2816	63.98	44.34
ZY507	23.86	27.22	27.22	67.59	50	67.59	57.39	79.4	79.4	48.2143	13.75	48.2143	75.8065	25.54	58.79	68.4	44.89	30.9821	75.82	49.69
ZY434	15.85	20	20	52.94	42.65	52.94	44.64	42.9	44.64	54.0698	34.0909	54.0698	75	17.93	47.79	43.77	45.94	44.0803	59.13	42.9
ZY230	10.94	9.09	10.94	61.49	43.38	61.49	28.8	60.3	60.3	29.8611	8.87097	29.8611	62.5	10.02	52.43	44.55	35.9	19.366	55.49	35.46
J58	42.31	57.81	57.81	50.86	53.68	53.68	74.49	70.7	74.49	22.5	30.1471	30.1471	77.2059	50.06	52.27	72.6	39.3	26.3235	79.09	53.74
ZY95	23.65	21.05	23.65	56.25	68	68	49.46	74.4	74.4	52.5641	34.2593	52.5641	79.6875	22.35	62.12	61.93	52.77	43.4117	72.8	51.47
ZY103	39.74	23.86	39.74	70.51	75	75	58.55	61.5	61.5	44.2857	40.4412	44.2857	83.5938	31.8	72.75	60.03	57.56	42.3634	72.84	55.71
ZY211	37.5	32.14	37.5	59.85	44.35	59.85	37.5	54.3	54.3	59.5238	9.65909	59.5238	56.8966	34.82	52.1	45.9	43.35	34.5915	54.52	43.96
ZY81	20.35	35.98	35.98	58.82	57.61	58.82	67.26	71.6	71.6	52.6316	40.7143	52.6316	93.3824	28.17	58.21	69.43	52.44	46.6729	82.37	55.81
ZY329	47.44	64.19	64.19	63.79	53.91	63.79	83.75	84	84	36.7188	21.3235	36.7188	91.129	55.82	58.85	83.88	43.94	29.0211	91.25	61.13
ZY223	18.6	19.44	19.44	64.88	54.86	64.88	48.89	57.9	57.9	46.0938	33.871	46.0938	80	19.02	59.87	53.4	49.93	39.9824	67.22	47.61
ZY38	37.8	19.51	37.8	51.28	33.65	51.28	46.97	39.9	46.97	25.8333	9.86842	25.8333	87.069	28.66	42.46	43.44	30.16	17.8509	62.93	39.54
ZY134	58.11	39.38	58.11	77.5	66.3	77.5	59.62	71.4	71.4	56.4516	26.7241	56.4516	66.6667	48.75	71.9	65.51	56.74	41.5879	70.85	58.46
ZY220	21.67	23.84	23.84	65.85	65	65.85	40.24	57.9	57.9	45.5357	21.2963	45.5357	73.3871	22.76	65.42	49.07	49.42	33.416	62.13	46.52
J11	16.07	11.36	16.07	23	43.94	43.94	31.98	48.9	48.9	25.8333	5.35714	25.8333	63.2353	13.72	33.47	40.44	24.53	15.5952	52.99	30.4
J66	32.05	26.92	32.05	39.81	34.62	39.81	51.56	61	61	2.77778	22.2826	22.2826	77.6786	29.49	37.21	56.28	24.87	12.5302	68.37	39.18
ZY165	18.18	22.73	22.73	74.14	60.71	74.14	40.12	54.9	54.9	46.4286	41.6667	46.4286	78.2258	20.46	67.42	47.51	55.74	44.0476	62.7	49.01
ZY454	34.15	46.79	46.79	50	40.28	50	57.45	74.4	74.4	27.5	25	27.5	76.5625	40.47	45.14	65.93	35.7	26.25	74.42	48.45
ZY318	39.1	50	50	55.47	53.79	55.47	85.98	86.9	86.9	24.1071	21.6216	24.1071	81.0606	44.55	54.63	86.44	38.75	22.8644	89.6	55.78
ZY264	14.38	18.45	18.45	30.71	18.92	30.71	38.83	43.1	43.1	8.52273	1.97368	8.52273	50	16.42	24.81	40.97	15.03	5.24821	48.93	25.43
ZY36	19.38	12.5	19.38	38.82	45.97	45.97	25.56	63.4	63.4	9.16667	6.57895	9.16667	81.6176	15.94	42.39	44.48	25.13	7.87281	61.81	34.1
J36	53.38	50.69	53.38	74.11	60.48	74.11	64.88	83.8	83.8	68.75	53.125	68.75	97.5806	52.04	67.29	74.34	64.12	60.9375	87.04	67.86
ZY373	63.13	75	75	25.76	39.19	39.19	74.32	81.8	81.8	25	25.5952	25.5952	83.3333	69.07	32.47	78.06	28.89	25.2976	84.77	55.23
J28	44.44	29.73	44.44	60.23	65.79	65.79	57.86	54.7	57.86	50.7812	8.33333	50.7812	84.8214	37.09	63.01	56.28	46.28	29.5573	70.75	51.18
ZY214	10.23	14.2	14.2	40.32	30.77	40.32	23.91	29.8	29.8	25	5.83333	25	54.5455	12.22	35.54	26.86	25.48	15.4167	41.04	26.51
ZY43	9.72	7.81	9.72	25	22.79	25	28.26	30.4	30.4	2.63158	6.875	6.875	49.2188	8.77	23.89	29.33	14.32	4.75329	40.91	20.74
ZY243	17.31	15.71	15.71	58.33	60.14	60.14	36.9	40	40	6.94444	4.48718	6.94444	31.25	16.51	59.23	38.45	32.48	5.71581	41	30.56
ZY377	34.38	27.5	34.38	6.48	36.76	36.76	61.7	56	61.7	7.85714	25	25	68.75	30.94	21.62	58.85	19.02	16.4286	67.1	36.49
ZY464	36.7	27.44	36.7	65.38	41.91	65.38	44.15	79.3	79.3	49.1667	11	49.1667	50.6944	32.07	53.64	61.73	41.86	30.0833	63	45.52
ZY522	42.68	55.41	55.41	73.08	52.08	73.08	54.65	70.5	70.5	55	51.087	55	83.6207	49.05	62.58	62.58	57.81	53.0435	74.54	60.23
ZY461	25	34.68	34.68	36.84	27.5	36.84	45.39	70	70	22.3684	17.8571	22.3684	37.0968	29.84	32.17	57.7	26.14	20.1128	55.78	35.63
J80	53.57	43.24	53.57	25.93	37.5	37.5	80.92	92.6	92.6	10.7143	34	34	96.6667	48.41	31.71	86.76	27.04	22.3571	95.02	53.23
ZY85	23.44	19.05	23.44	65	72.22	72.22	63.59	51.7	63.59	22.561	25.6944	25.6944	78.125	21.25	68.61	57.65	46.37	24.1277	69.43	47.26
ZY98	17.5	25	25	79.63	64	79.63	55.73	71.2	71.2	30.3571	35	35	74.2188	21.25	71.81	63.47	52.25	32.6786	72	50.73
ZY315	44.08	39.86	44.08	58.06	36	58.06	50	69.3	69.3	36.6667	21.3415	36.6667	77.5862	41.97	47.03	59.65	38.02	29.0041	70.58	48.54
ZY321	26.88	22.37	26.88	43.33	54.17	54.17	66.67	53.4	66.67	12.931	1.35135	12.931	79.4118	24.63	48.75	60.04	27.95	7.14119	71.45	40.5
J50	22.67	40.48	40.48	56.67	77	77	67.05	81.1	81.1	55.5556	52.2727	55.5556	60.2941	31.58	66.83	74.08	60.37	53.9141	74.44	57.45
ZY190	26.74	23.81	26.74	57.03	26.32	57.03	26.97	35.1	35.1	39.5833	26.8293	39.5833	62.1212	25.28	41.67	31.04	37.44	33.2063	46.35	36.49
ZY380	75.61	71.88	75.61	51.04	68.52	68.52	84.38	93.5	93.5	30.2083	50	50	85.1852	73.75	59.78	88.94	49.94	40.1042	92.64	68.25
ZY302	50	42.07	50	29.86	45.45	45.45	75.68	68.8	75.68	17.2414	45.8333	45.8333	80.8824	46.04	37.65	72.24	34.6	31.5374	80.07	51.08
J34	10.42	9.62	10.42	57.58	14.29	57.58	35.12	60.2	60.2	21.2121	16.3793	21.2121	66.4062	10.02	35.93	47.66	27.37	18.7957	58.86	32.8
J55	11.93	33.33	33.33	14	42.59	42.59	22.16	36.4	36.4	6.75676	3.125	6.75676	51.5625	22.63	28.29	29.28	16.62	4.94088	41.66	25.09
J15	25	16.86	25	53.23	43.92	53.23	55.49	58.6	58.6	22.5806	16.4286	22.5806	75.8333	20.93	48.57	57.05	34.04	19.5046	68.26	41.32
J26	36.49	25	36.49	75	64.63	75	46.02	71.5	71.5	56.8966	1.6129	56.8966	74.1379	30.75	69.81	58.76	49.53	29.2547	68.84	50.58
ZY57	54.38	65	65	83	61.36	83	51.47	79.3	79.3	87	55.3571	87	58.0357	59.69	72.18	65.39	71.68	71.1786	67.89	66.54
ZY101	38.75	23.81	38.75	75	73.81	75	63.1	77.4	77.4	36.8421	36.2069	36.8421	86.3636	31.28	74.4	70.25	55.46	36.5245	80.58	57.25
ZY154	16.67	14.53	16.67	63.71	37.9	63.71	15.76	31.5	31.5	17.5926	12.5	17.5926	69.3548	15.6	50.8	23.63	32.93	15.0463	43.83	31.5
ZY330	2.7	3.57	3.57	15.83	10.29	15.83	7.93	12.5	12.5	1.92308	0.595238	1.92308	23.5714	3.14	13.06	10.22	7.16	1.25916	19.62	9.21
ZY52	14.77	21.79	21.79	14.06	36.21	36.21	45.83	44.2	45.83	9.82143	37.5	37.5	78.9062	18.28	25.13	45.02	24.4	23.6607	61.27	34.12
ZY162	15.91	7.56	15.91	60.34	38.64	60.34	32.05	40.2	40.2	40.4762	40.5405	40.5405	39.6552	11.74	49.49	36.13	45	40.5084	42.26	35.48
ZY80	18.29	19.89	19.89	72.5	63.28	72.5	65.48	65.9	65.9	60.4167	25	60.4167	87.5	19.09	67.89	65.69	55.3	42.7083	77.91	53.58
ZY83	28.85	13.37	28.85	64.66	69.7	69.7	54.88	73	73	66.875	26.8293	66.875	75	21.11	67.18	63.94	57.02	46.8521	72.58	53.01
J21	27.5	34.72	34.72	67.39	51.39	67.39	31.4	55.3	55.3	45.6897	34.1463	45.6897	78.7879	31.11	59.39	43.35	49.65	39.918	60.12	47.81
ZY286	50	30.95	50	57.5	49.39	57.5	76.22	92	92	37.1622	25.625	37.1622	67.1875	40.48	53.44	84.11	42.42	31.3936	83.42	54.44
ZY268	38.13	33.33	38.13	26.52	49.36	49.36	52.84	71.6	71.6	15.5405	13.2979	15.5405	77.2059	35.73	37.94	62.22	26.18	14.4192	72.17	42.42
ZY67	37.82	26.88	37.82	56.25	61.76	61.76	70.95	60.8	70.95	37.5	38.8889	38.8889	80.3571	32.35	59	65.88	48.6	38.1944	75.66	52.79
ZY452	35	33.11	35	71.88	28.91	71.88	69.51	85.5	85.5	42.8571	26.5152	42.8571	76.9231	34.06	50.39	77.51	42.54	34.6861	82.26	52.68
ZY88	15	13.1	15	64.39	68.75	68.75	62.2	57.6	62.2	43.9024	29.4118	43.9024	89.5161	14.05	66.57	59.9	51.61	36.6571	74.73	49.76
J73	41.43	38.97	41.43	36.46	43	43	70.35	61.4	70.35	6.25	44.2857	44.2857	75.8929	40.2	39.73	65.88	32.5	25.2679	74.17	46.89
ZY145	26.19	14.63	26.19	65	53.13	65	41.43	70.3	70.3	38.3333	28.3333	38.3333	81.8182	20.41	59.06	55.87	46.2	33.3333	69.47	47.01
ZY291	22.73	16.67	22.73	7.95	36.43	36.43	10.56	23.7	23.7	7.05128	8.75	8.75	68.75	19.7	22.19	17.13	15.05	7.90064	39.29	22.95
J42	22.97	11.41	22.97	75	50.69	75	56.55	41.3	56.55	26.6129	15.4412	26.6129	90.8333	17.19	62.84	48.93	41.94	21.027	67.85	43.86
ZY295	36.36	43.42	43.42	21.97	52.08	52.08	43.45	83	83	10.5263	13.8158	13.8158	53.0303	39.89	37.02	63.23	24.6	12.1711	64.78	40.18
J110	40.54	24.34	40.54	33.33	41.67	41.67	53.57	80.6	80.6	29.6053	16.8605	29.6053	78.5714	32.44	37.5	67.09	30.37	23.2329	75.87	44.78
J6	36.18	32.22	36.18	68.38	44.87	68.38	48.89	64.3	64.3	61.6071	7.03125	61.6071	80.4688	34.2	56.62	56.6	45.47	34.3192	69.51	49.77
ZY73	20.45	23.26	23.26	41.94	60.71	60.71	66.28	84.7	84.7	56.25	45.6897	56.25	79.8387	21.86	51.32	75.49	51.15	50.9698	81.89	53.67
ZY21	25	31.08	31.08	65	43.33	65	51.19	60.9	60.9	43.9655	19.5946	43.9655	24.1379	28.04	54.16	56.05	42.97	31.7801	50.36	40.91
ZY384	44.89	56.55	56.55	14.52	63.89	63.89	79.17	84.2	84.2	29.4118	3.57143	29.4118	91.6667	50.72	39.2	81.69	27.85	16.4916	89.97	52.42
ZY107	37.8	26.74	37.8	74.19	69.79	74.19	71.88	72.6	72.6	36.9565	41.129	41.129	83.5938	32.27	71.99	72.24	55.52	39.0428	80.98	57.63
ZY224	21.25	11.84	21.25	67.11	45.54	67.11	35.2	32.9	35.2	50	22.2222	50	41.6667	16.55	56.32	34.05	46.22	36.1111	41.54	36.85
ZY506(ZZM2)	2.98	1.22	2.98	33.33	25	25	16.45	36.7	36.7	2.88462	8.55263	8.55263	20.3125	2.1	29.16	26.58	17.44	5.71862	29.44	16.82
ZY209	43.02	45.45	45.45	58.87	36.81	58.87	37.78	78	78	57.6923	30.8824	57.6923	62.037	44.24	47.84	57.89	46.06	44.2873	64.23	50.5
J57	49.39	49.38	49.39	33.04	53	53	81.88	84.1	84.1	26.5152	20	26.5152	75	49.39	43.02	82.99	33.14	23.2576	85.28	52.92
J111	29.88	16.46	29.88	23.08	40	40	54.79	76.9	76.9	33.5366	3.125	33.5366	70.8333	23.17	31.54	65.85	24.94	18.3308	72.46	39.17
ZY521	11.59	13.95	13.95	65.91	36.43	65.91	32.05	48.9	48.9	16.6667	7.05128	16.6667	52.5862	12.77	51.17	40.48	31.51	11.859	49.47	32.12
ZY26	12.5	8.93	12.5	32.81	13.89	32.81	26.56	25.6	26.56	4.60526	15.9091	15.9091	34.6774	10.72	23.35	26.08	16.8	10.2572	33.9	19.94
ZY335	18.13	23.26	23.26	37.14	10.23	37.14	60.63	46.6	60.63	6.94444	6.70732	6.94444	73.3333	20.7	23.68	53.62	15.26	6.82588	65.14	31.88
ZY422	51.43	47.79	51.43	44.44	48.33	48.33	41.28	60.8	60.8	20	27.2727	27.2727	55.8333	49.61	46.38	51.04	35.01	23.6364	57.59	44.57
J46	31.76	30.23	31.76	75.96	60.48	75.96	62.18	69.9	69.9	61.6071	29	61.6071	54.4118	31	68.22	66.04	56.76	45.3036	67.12	53.28
ZY148	25.66	18.29	25.66	67.24	74.14	74.14	47.5	72.3	72.3	43.75	28.5714	43.75	87.069	21.98	70.69	59.9	53.43	36.1607	73.91	52.05
J103	23.68	27.5	27.5	14.81	36.43	36.43	72.3	71.8	72.3	6.25	13.8158	13.8158	60.6061	25.59	25.62	72.05	17.83	10.0329	73.19	36.79
ZY236	64.58	78.47	78.47	81.06	79.84	81.06	72.44	83.1	83.1	81.0606	13.8889	81.0606	51.9231	71.53	80.45	77.77	63.96	47.4747	74.11	67.81
J61	33.75	29.49	33.75	30.3	41.35	41.35	65.97	77.4	77.4	4.16667	58.5714	58.5714	70.4545	31.62	35.82	71.69	33.6	31.369	76.23	46.16
ZY37	25	19.77	25	32.14	40.74	40.74	40.12	44.7	44.7	8.55263	10.2564	10.2564	83.3333	22.39	36.44	42.41	22.92	9.40452	61	34.28
ZY160	18.33	7.56	18.33	77.88	39.29	77.88	45.56	72.9	72.9	67.3913	63.6905	67.3913	70.8333	12.95	58.58	59.23	62.06	65.5409	68.05	51.93
ZY42	11.54	7.39	11.54	13.79	22.12	22.12	37.77	30.7	37.77	10.8974	6.42857	10.8974	56.9444	9.47	17.95	34.24	13.31	8.663	46.76	22.39
ZY447	14.38	24.36	24.36	54.17	38.51	54.17	62.82	54.2	62.82	49.2424	44.2857	49.2424	69.2857	19.37	46.34	58.51	46.55	46.7641	67.06	46.13
J39	34.85	10	34.85	52.78	27	52.78	23.91	33.1	33.1	56.8966	4.48718	56.8966	58.0357	22.43	39.89	28.51	35.29	30.6919	43.3	33.89
ZY240	43.29	53.85	53.85	65.71	65.71	65.71	41.46	45.8	45.8	18.4211	4.44444	18.4211	58.0645	48.57	65.71	43.63	38.57	11.4327	53.4	44.52
ZY305	57.39	45.14	57.39	60.53	37.88	60.53	59.44	74.3	74.3	14	46.7742	46.7742	83.8235	51.27	49.2	66.87	39.8	30.3871	77.48	53.69
J62	11.93	29.44	29.44	49.19	58.06	58.06	51.56	72.3	72.3	0	23.6111	23.6111	81.0606	20.69	53.62	61.93	32.72	11.8056	73.26	42.34
ZY138	10.9	10	10.9	52.42	31.67	52.42	31.98	23.1	31.98	31.4516	17.4242	31.4516	72.4138	10.45	42.04	27.54	33.24	24.4379	47.45	31.7
ZY127	35.64	40.85	40.85	63.54	67.05	67.05	43.42	43.4	43.42	62.5	11.2903	62.5	77.2727	38.25	65.29	43.41	51.1	36.8952	59.65	49.88
J70	30.65	13.13	30.65	32.5	29.29	32.5	43.59	51.7	51.7	0	10.8108	10.8108	58.871	21.89	30.89	47.65	18.15	5.40541	56.34	30.5
ZY45	48.21	42.86	48.21	52.5	46.77	52.5	64.1	64.2	64.2	27.9412	57.4324	57.4324	87.5	45.54	49.63	64.15	46.16	42.6868	76.89	55.05
ZY168	1.63	2.22	2.22	28.13	12.9	28.13	2.27	13.1	13.1	10	9.25926	10	24.2424	1.93	20.51	7.69	15.07	9.62963	18.16	11.97
ZY66	23.84	20.95	23.84	38.28	55.65	55.65	56.62	54.8	56.62	55.8824	31.8182	55.8824	81.25	22.4	46.96	55.71	45.41	43.8503	69.18	47
J59	23.89	37.78	37.78	31.82	45.83	45.83	55.23	61.9	61.9	3.84615	13.2812	13.2812	62.9032	30.84	38.82	58.57	23.69	8.5637	64.96	37.83
ZY327	10	17.76	17.76	36.67	46.62	46.62	58.75	61.6	61.6	59.8214	23.1707	59.8214	69.5312	13.88	41.64	60.18	41.57	41.4961	68.25	43.1
J31	57.32	35	57.32	71.43	35.19	71.43	74.14	90.6	90.6	48.9583	21.5909	48.9583	90.3846	46.16	53.31	82.37	44.29	35.2746	90	58.73
ZY123	17.5	20	20	61.43	61.29	61.43	41.11	53.4	53.4	30.4688	7.29167	30.4688	50.7812	18.75	61.36	47.26	40.12	18.8802	53.38	38.58
ZY90	25.58	16.07	25.58	72.44	87.04	87.04	52.33	73.9	73.9	64.375	46.3235	64.375	90.5172	20.83	79.74	63.12	67.54	55.3493	77.2	59.17
J8	20.14	29.17	29.17	61.72	53.91	61.72	42.86	76.2	76.2	49.2647	28.6765	49.2647	78.125	24.66	57.81	59.53	48.39	38.9706	70.68	49.33
J77	40.85	41.46	41.46	50	29.81	50	72.79	62.8	72.79	4.83871	14.6341	14.6341	79.8611	41.16	39.9	67.8	24.82	9.73643	76.77	44.55
ZY210	32.89	29.17	32.89	63.57	66.67	66.67	35.63	49.4	49.4	51.6667	21.6216	51.6667	86.2903	31.03	65.12	42.52	50.88	36.6441	62.06	48.98
ZY270	45.71	20.45	45.71	37.5	49.36	49.36	52.91	70.7	70.7	8.75	11.413	11.413	67.5	33.08	43.43	61.81	26.76	10.0815	68.66	40.92
ZY221	16.86	10.11	16.86	69.85	34.38	69.85	27.33	38.5	38.5	39.4231	28.8462	39.4231	71.0938	13.49	52.11	32.92	43.12	34.1346	50.6	37.82
J35	42.65	33.78	42.65	50.96	52.68	52.68	42.61	78.7	78.7	43.5714	15.9091	43.5714	82.8125	38.22	51.82	60.66	40.78	29.7403	72.99	49.74
ZY48	47.3	39.63	47.3	18.1	56.03	56.03	76.16	76.2	76.2	3.04878	57.1429	57.1429	49.1667	43.47	37.06	76.18	33.58	30.0958	72.13	47.41
ZY363	20.24	15.7	20.24	29	31.76	31.76	45.93	58	58	18.5714	11.7647	18.5714	54.3103	17.97	30.38	51.97	22.77	15.1681	57.7	32.14
ZY157	15.12	26.83	26.83	67.5	21.74	67.5	32.5	48.9	48.9	50	43.1818	50	71.6667	20.98	44.62	40.7	45.61	46.5909	55.98	42.38
ZY173	27.91	19.05	27.91	59.48	52.78	59.48	54.17	42.6	54.17	37.931	21.0938	37.931	43.75	23.48	56.13	48.39	42.82	29.5124	51.79	40.3
ZY396	12.5	8.72	12.5	8.33	35.94	35.94	63.1	59.6	63.1	3.20513	41.8605	41.8605	75.7576	10.61	22.13	61.35	22.33	22.5328	71.11	34.77
ZY244	34.3	53.85	53.85	67.59	29.86	67.59	65.48	86.9	86.9	77.3438	10.9756	77.3438	57	44.08	48.72	76.19	46.44	44.1597	74.75	54.14
J52	13.1	16.07	16.07	28.57	45.16	45.16	28.41	52.1	52.1	29.1667	23.6486	29.1667	52.2059	14.59	36.86	40.26	31.64	26.4077	49.19	32.49
ZY331	11.11	37.77	37.77	44.23	7.64	44.23	33.89	30	33.89	9.16667	7.05128	9.16667	70.5882	24.44	25.93	31.95	17.02	8.10897	49.78	28.38
ZY389	39.44	55.49	55.49	11.81	63.64	63.64	68.37	81.3	81.3	18.75	12.5	18.75	86.8056	47.47	37.72	74.84	26.68	15.625	83.78	49.12
ZY108	42.57	14.47	42.57	75.71	66.3	75.71	61.22	57.1	61.22	62	41.1765	62	88.6364	28.52	71	59.16	61.3	51.5882	73.94	57.01
J51	23.75	25	25	38.39	36.22	38.39	38.07	76.3	76.3	28.8462	15.1316	28.8462	60.6061	24.38	37.3	57.19	29.65	21.9889	63.28	38.47
J10	35.42	26.88	35.42	58.93	67.97	67.97	44.51	57	57	39.8438	25.8621	39.8438	83.3333	31.15	63.45	50.76	48.15	32.8529	66.57	49.3
J3	27.33	21.88	27.33	59.72	46.67	59.72	28.89	53.6	53.6	40.9091	14.1892	40.9091	63.3333	24.61	53.19	41.25	40.37	27.5491	53.56	40.05
ZY367	7.74	8.33	8.33	8.04	20.97	20.97	43.33	25	43.33	4.7619	4.65116	4.7619	13.8889	8.04	14.5	34.17	9.61	4.70653	32.36	15.63
ZY76	16.28	19.02	19.02	64.42	42.59	64.42	58.97	76.5	76.5	66.6667	60.8974	66.6667	88.9706	17.65	53.5	67.74	58.64	63.7821	79.77	55.36
ZY465	28.49	55.95	55.95	76.35	65.63	76.35	80.13	85.1	85.1	80	23	80	73.3871	42.22	70.99	82.62	61.25	51.5	84.49	63.55
J23	28.85	31.08	31.08	55.77	48.72	55.77	48.81	76.9	76.9	38.2812	40.7895	40.7895	69.697	29.97	52.24	62.86	45.89	39.5354	70.09	49.21
ZY311	NA	NA	NA	NA	NA	NA	54.65	55.6	55.6	NA	NA	NA	70.1613	NA	NA	55.13	NA	NA	65.09	44.29
ZY122	38.69	33.11	38.69	71.88	56.9	71.88	41.11	78.7	78.7	71.7391	48.8636	71.7391	58.5938	35.9	64.39	59.91	62.35	60.3014	64.42	55.95
J47	35.42	27.98	35.42	70	47.92	70	49.4	57	57	20.6522	23.3333	23.3333	34.4595	31.7	58.96	53.2	40.48	21.9928	51.91	41.12
J27	16.67	4.61	16.67	58	29.17	58	41.49	44	44	42.5926	3.57143	42.5926	66.6667	10.64	43.58	42.75	33.33	23.082	55.67	34.52
ZY261	5.26	7.03	7.03	39.38	18.75	39.38	18.59	28.2	28.2	3.22581	0	3.22581	28.7037	6.15	29.06	23.4	15.34	1.6129	30.12	17.01
ZY54	10.71	15	15	50.71	33.93	50.71	24.52	25.6	25.6	21.9697	5.30303	21.9697	58.3333	12.86	42.32	25.06	27.98	13.6364	41.1	27.78
ZY468	27.78	45.12	45.12	65.38	21.53	65.38	65.34	75	75	75	11.4583	75	44.8529	36.45	43.45	70.17	43.34	43.2292	66.68	48.38
ZY271	47.73	31.11	47.73	44.29	61.49	61.49	55.61	72	72	6.41026	10.8974	10.8974	69.2857	39.42	52.89	63.81	30.77	8.65385	70.59	44.75
ZY198	23.75	26.35	26.35	54.81	33.93	54.81	29.86	34.2	34.2	28.7037	50.6098	50.6098	81.25	25.05	44.37	32.03	42.01	39.6567	53.39	40.82
ZY443	5.92	19.38	19.38	35.71	30	35.71	39.88	53.3	53.3	36.6667	15	36.6667	63.6364	12.65	32.85	46.59	29.34	25.8333	57.23	33.72
J43	NA	NA	NA	NA	NA	NA	NA	NA	NA	68.5484	56.25	68.5484	54.0323	NA	NA	NA	72.63	62.3992	48.96	61.35
ZY441	25.66	37.79	37.79	60.42	41.43	60.42	65.63	52.4	65.63	71.3415	26.5625	71.3415	79.1667	31.73	50.92	59.02	49.94	48.952	70.69	51.59
ZY102	33.14	19.77	33.14	60	67.71	67.71	69.87	64.2	69.87	34.6774	47.1154	47.1154	80.8824	26.46	63.85	67.04	52.38	40.8964	76.6	53.48
ZY406	14.19	20	20	51.04	66	66	64.88	81.7	81.7	28.9474	9.7561	28.9474	90.9091	17.1	58.52	73.29	38.94	19.3517	84.12	47.93
ZY316	30.56	37.2	37.2	33.87	45.16	45.16	66.94	66.9	66.94	11.7647	21.5116	21.5116	80.6452	33.88	39.51	66.92	28.08	16.6382	76.45	44.28
J74	40.54	42.57	42.57	38.97	35.48	38.97	58.15	64	64	1.6129	18.0233	18.0233	80	41.56	37.22	61.08	23.52	9.81808	72.34	42.59
ZY233	17.86	21.15	21.15	60.81	56.67	60.81	25.63	35.5	35.5	27.0833	3.40909	27.0833	58.3333	19.51	58.74	30.57	36.99	15.2462	44.77	34.49
ZY357	23.33	29.27	29.27	26.67	54.86	54.86	58.33	73.6	73.6	48.0769	24.1935	48.0769	75.8065	26.3	40.76	65.97	38.45	36.1352	74.2	46.45
ZY161	12.5	15	15	55.3	14.71	55.3	33.75	42.3	42.3	27.8846	20.7143	27.8846	91.6667	13.75	35	38.03	29.65	24.2995	60.86	35.31
ZY189	13.89	17.39	17.39	51.79	25	51.79	13.1	47.8	47.8	35.8333	2.20588	35.8333	39.8438	15.64	38.39	30.45	28.71	19.0196	38.54	27.87
ZY8	4.55	7.32	7.32	29	9.29	29	19.64	23.8	23.8	33.5526	2.14286	33.5526	58.0645	5.94	19.14	21.72	18.5	17.8477	38.79	21.26
ZY229	35.63	29.55	35.63	70.97	44.7	70.97	41.03	53.2	53.2	62.5	12.5	62.5	77.4194	32.59	57.83	47.12	47.67	37.5	62.17	47.94
ZY403	18.9	20.95	20.95	38.75	45.71	45.71	31.55	52.7	52.7	3.47222	5.95238	5.95238	70.3125	19.93	42.23	42.13	23.47	4.7123	56.47	32.47
ZY1	NA	NA	NA	NA	NA	NA	77.98	73.2	77.98	NA	NA	NA	NA	NA	NA	75.59	NA	NA	85.56	64.72
ZY225	25.63	9.15	25.63	73.68	40.54	73.68	26.92	60.6	60.6	59.0278	13.9706	59.0278	75	17.39	57.11	43.76	46.8	36.4992	59.13	43.16
J56	47.92	51.32	51.32	55.47	50	55.47	59.88	63.3	63.3	29.878	48.6111	48.6111	57.8125	49.62	52.73	61.59	45.99	39.2446	65.28	52.02
J7	31.1	25	31.1	68.18	32.43	68.18	63.97	76.2	76.2	33.0882	11.0465	33.0882	52.3438	28.05	50.3	70.09	36.19	22.0674	69.13	44.15
J16	16.11	22.67	22.67	56.06	44.29	56.06	45.14	62.2	62.2	37.5	16.6667	37.5	60.1562	19.39	50.17	53.67	38.63	27.0833	60.79	40.53
ZY3	26.88	19.64	26.88	50.69	47.58	50.69	47.34	62.8	62.8	44.1176	9.02778	44.1176	77.2059	23.26	49.13	55.07	37.85	26.5727	67.4	43.25
J4	7.14	11.31	11.31	36.72	19.79	36.72	26.28	21.1	26.28	21.7391	1.19048	21.7391	52.5862	9.23	28.25	23.69	19.86	11.4648	38.28	22.42
ZY307	6.25	11.93	11.93	24.14	20.45	24.14	39.38	38.7	39.38	5.14706	10.9756	10.9756	38.9706	9.09	22.29	39.04	15.18	8.06133	43.97	22.21
ZY153	10.56	12.8	12.8	58.33	70.45	70.45	32.22	64.1	64.1	32.9545	18.75	32.9545	65.625	11.68	64.39	48.16	45.12	25.8523	58.94	41.08
ZY347	5.95	5.26	5.95	19.74	19.29	19.74	12.21	18.6	18.6	2.5	0.531915	2.5	39.2857	5.61	19.51	15.41	10.52	1.51596	28.32	14.15
ZY487	28.75	57.32	57.32	71.3	40.97	71.3	42.42	93.4	93.4	84.2593	42.6471	84.2593	53.125	43.04	56.13	67.91	59.79	63.4532	67.94	57.57

## Sheet: S3
Table S3. List of 22 significant loci associated with cotton resistance to V. dahliae
QTL-ID	QTL-name	Lead-SNP	Environment	SNP	p-Value	r²
QTL1	qVWR.A01.1	A01_111929609	18C-3	A01_111929609	3.35659e-06	1
			18C-b	A01_111926235	2.56362e-06	0.925369
			C-b	A01_111929609	9.15816e-07	1
QTL2	qVWR.A01.2	A01_117983536	18M-3	A01_117920807	8.03689e-07	0.846522
			18K-2	A01_117983536	3.06427e-07	1
			18K-3	A01_117673926	7.63495e-08	0.660401
			20C-1	A01_117835741	3.93186e-06	0.767261
			M-b	A01_117920807	8.48658e-07	0.846522
			18K-b	A01_117673926	2.13585e-07	0.660401
			K-b	A01_117983536	2.27712e-06	1
			C-b	A01_117983536	2.83629e-06	1
			All-b	A01_117983536	1.56315e-09	1
QTL3	qVWR.A07.1	A07_90971603	18M-2	A07_90971603	5.1774e-07	1
			18M-3	A07_90971603	1.00585e-06	1
			M-b	A07_90971603	1.82608e-06	1
QTL4	qVWR.A10.3	A10_108893925	18K-1	A10_108893925	1.24768e-06	1
			18K-3	A10_108893925	1.18451e-07	1
			18C-2	A10_108918494	4.60013e-06	0.989602
			18C-3	A10_108918494	4.44785e-06	0.989602
			20C-1	A10_108914147	8.26312e-08	0.989669
			18K-b	A10_108903278	3.05194e-06	0.979579
			C-b	A10_108893925	1.76507e-07	1
			All-b	A10_108893925	7.13909e-09	1
QTL5	qVWR.A11.2	A11_119799615	19K-3	A11_119799615	5.14843e-07	1
			19K-b	A11_119784492	9.08365e-07	0.965704
			18K-3	A11_119784492	9.38956e-06	0.965704
			K-b	A11_119784492	4.43861e-06	0.965704
QTL6	qVWR.A13.1	A13_105434827	18C-2	A13_105516352	1.25618e-06	0.659479
			18C-3	A13_105516352	2.23074e-06	0.659479
			18C-b	A13_105434827	9.1382e-07	1
QTL7	qVWR.D01.1	D01_1696495	18M-2	D01_1696495	2.48741e-07	1
			18M-3	D01_1680860	2.31022e-06	0.874727
			M-b	D01_1680860	1.8883e-06	0.874727
QTL8	qVWR.D07.1	D07_13371656	19K-1	D07_13403015	1.18671e-06	0.969802
			19K-2	D07_13345013	3.28e-06	0.898285
			19K-3	D07_13549096	3.41249e-07	0.915151
			19K-b	D07_13371656	8.86629e-09	1
			K-b	D07_13371656	1.20665e-07	1
QTL9	qVWR.D08.1	D08_61445110	20C-1	D08_61445110	3.62559e-06	1
			C-b	D08_61504667	4.75691e-06	0.900005
			All-b	D08_61504667	4.84097e-06	0.900005
			18C-3	D08_61488619	5.97706e-06	0.88159
QTL10	qVWR.D10.1	D10_22542365	18M-2	D10_22542365	9.44439e-07	1
			18M-3	D10_22534212	4.02945e-06	0.991407
			M-b	D10_22542365	4.29667e-06	1
	qVWR.A02.1	A02_18536978	18K-2	A02_18536978	7.11445e-07	1
			18K-b	A02_18536978	2.90651e-07	1
	qVWR.A03.1		20C-1	A03_1221695	2.62038e-06
	qVWR.A08.1		18K-3	A08_2263096	3.98461e-06
	qVWR.A10.1		18C-2	A10_10281626	3.60626e-06
	qVWR.A10.2		20C-1	A10_79867390	2.4513e-06
	qVWR.A10.4		18K-b	A10_114454988	5.14427e-06
	qVWR.A11.1	A11_16522079	18K-3	A11_16522079	7.24089e-07	1
			All-b	A11_16522079	3.74785e-07	1
	qVWR.D07.2		18C-2	D07_21012296	3.34531e-06
	qVWR.D09.1	D09_33493338	19K-b	D09_33493338	7.60584e-08	1
			K-b	D09_33493338	3.55301e-07	1
	qVWR.D12.1	D12_4137709	18K-2	D12_4137709	8.76949e-07	1
			18K-b	D12_4138168	7.96896e-06	0.986214
	qVWR.D12.2		18K-2	D12_48949680	3.67846e-06
	qVWR.D13.1	D13_510080	18C-2	D13_510080	1.64442e-07	1
			18C-3	D13_510080	2.767e-06	1
The r² value represents the coefficient of linkage disequilibrium decay

## Sheet: S4
Table S4. Source information for cultivars in Chinese variety pool
ID	Lsnp1	Lsnp2	Lsnp3	Lsnp4	Lsnp5	Lsnp6	Lsnp7	Lsnp8	Lsnp9	Lsnp10	Genotype_ID	Name	Province	Year	Cotton reigion
P1_CHN1	SS	RR	RR	SS	SS	RR	RR	RR	RR	RR	B001	4133Bt	Henan, CHN		Yellow River region (YRR)
P1_CHN2	SS	RR	RR	SS	SS	RR	RR	SS	SS	RR	L001	70-1437	Zhejiang, CHN		Yangtze River region (YZR)
P1_CHN3	SS	RR	RR	SS	SS	RR	RR	RR	SS	SS	L002	70-24	Yunnan, CHN
P1_CHN4	SS	RR	RR	SS	SS	RR	RR	RR	SS	RR	L080	70xuanxi733	Henan, CHN		Yellow River region (YRR)
P1_CHN5	SS	RR	RR	SS	SS	RR	RR	RR	SS	RR	L003	73-184	Shandong, CHN		Yellow River region (YRR)
P1_CHN6	SS	RR	RR	SS	SS	RR	RR	SS	SS	RR	L081	73-782	Hubei, CHN		Yangtze River region (YZR)
P1_CHN7	SS	RR	RR	SS	SS	RR	RR	RR	SS	RR	B002	A41772Bt	Henan, CHN		Yellow River region (YRR)
P1_CHN8	SS	RR	SS	RR	SS	RR	RR	RR	SS	RR	B003	A971Bt	Henan, CHN		Yellow River region (YRR)
P1_CHN9	SS	RR	RR	SS	RR	RR	RR	RR	SS	RR	F009	Ari1327	Henan, CHN		Yellow River region (YRR)
P1_CHN10	SS	RR	SS	SS	SS	RR	RR	RR	RR	RR	F010	Ari3696	Henan, CHN		Yellow River region (YRR)
P1_CHN11	SS	RR	RR	SR	SS	RR	RR	SR	SS	RR	F011	Ari3697	Henan, CHN		Yellow River region (YRR)
P1_CHN12	SS	RR	RR	SS	SS	RR	RR	./.	SS	SS	B006	Baimian1	Henan, CHN		Yellow River region (YRR)
P1_CHN13	SR	RR	RR	SS	SS	RR	RR	RR	SS	SR	L006	Bamanaliangdamian	Guangxi, CHN
P1_CHN14	SS	RR	RR	SS	SS	RR	RR	SS	SS	RR	L083	Bamian1	Sichuan, CHN		Yangtze River region (YZR)
P1_CHN15	SS	RR	SS	SS	RR	RR	RR	RR	RR	RR	L005	Banong212	Xinjiang, CHN		northwest inland cotton-growing region (NIR)
P1_CHN16	SS	RR	RR	SS	SS	RR	SS	RR	RR	RR	B065	Bao6716*	Hebei, CHN		Yellow River region (YRR)
P1_CHN17	SS	RR	RR	SS	SS	RR	RR	SS	RR	RR	L007	Baoshandatao	Shanghai, CHN		Yangtze River region (YZR)
P1_CHN18	SS	RR	RR	SS	SS	RR	RR	SS	SS	RR	L008	Beichugongshemian	Hebei, CHN		Yellow River region (YRR)
P1_CHN19	SS	RR	RR	SS	SS	RR	RR	./.	SS	RR	L009	Beijing432	Beijing, CHN		Yellow River region (YRR)
P1_CHN20	SS	RR	RR	SS	RR	RR	RR	SS	RR	RR	L110	Bole07-11	Xinjiang, CHN		northwest inland cotton-growing region (NIR)
P1_CHN21	SS	RR	RR	RR	RR	RR	RR	RR	SS	RR	L111	Bole34	Xinjiang, CHN		northwest inland cotton-growing region (NIR)
P1_CHN22	SS	RR	SS	SS	SS	RR	RR	SS	SS	RR	F075	Bomian3	Jiangxi, CHN		Yangtze River region (YZR)
P1_CHN23	SS	RR	RR	SS	RR	SS	RR	SS	SS	RR	D096	CCRI10*	Henan, CHN		Yellow River region (YRR)
P1_CHN24	SS	RR	RR	SS	SS	RR	RR	RR	SS	RR	D097	CCRI12*	Henan, CHN	1983	Yellow River region (YRR)
P1_CHN25	SS	RR	RR	SS	RR	SS	RR	RR	SS	RR	D098	CCRI16*	Henan, CHN		Yellow River region (YRR)
P1_CHN26	SS	RR	RR	SS	SS	RR	RR	RR	SS	RR	D099	CCRI17*	Henan, CHN		Yellow River region (YRR)
P1_CHN27	SS	RR	RR	SS	SS	RR	RR	RR	SS	SS	D100	CCRI19*	Henan, CHN		Yellow River region (YRR)
P1_CHN28	SS	RR	RR	SS	SS	RR	RR	RR	SS	RR	D101	CCRI23	Henan, CHN	1993	Yellow River region (YRR)
P1_CHN29	SS	RR	RR	SS	RR	SS	RR	RR	SS	RR	B051	CCRI30	Henan, CHN	1998	Yellow River region (YRR)
P1_CHN30	SS	RR	RR	SS	SS	RR	RR	./.	SS	RR	B066	CCRI35*	Henan, CHN		Yellow River region (YRR)
P1_CHN31	SS	RR	RR	SS	RR	RR	RR	./.	RR	RR	B052	CCRI36	Henan, CHN		Yellow River region (YRR)
P1_CHN32	SS	RR	RR	SS	SS	RR	RR	RR	SS	RR	B053	CCRI41*	Henan, CHN		Yellow River region (YRR)
P1_CHN33	SS	RR	RR	SS	RR	RR	RR	RR	RR	RR	B054	CCRI43	Henan, CHN	2003	Yellow River region (YRR)
P1_CHN34	SS	RR	RR	SS	./.	RR	RR	SS	SS	RR	B055	CCRI49*	Henan, CHN		Yellow River region (YRR)
P1_CHN35	SS	RR	RR	SS	RR	SS	RR	RR	SS	RR	B056	CCRI50*	Henan, CHN		Yellow River region (YRR)
P1_CHN36	SS	RR	RR	SS	RR	RR	RR	RR	SS	RR	B057	CCRI60	Henan, CHN		Yellow River region (YRR)
P1_CHN37	SS	RR	RR	SS	SS	RR	RR	RR	SS	SS	B058	CCRI81	Henan, CHN	2007	Yellow River region (YRR)
P1_CHN38	SS	RR	RR	SS	SS	RR	RR	RR	SS	RR	B059	CCRI82	Henan, CHN	2004	Yellow River region (YRR)
P1_CHN39	SS	RR	RR	SS	SS	RR	RR	SS	SS	RR	L011	Changkangmian*	Jiangsu, CHN	1995	Yangtze River region (YZR)
P1_CHN40	SS	RR	RR	SS	RR	RR	RR	./.	SS	RR	F077	Chaojijiao	Jiangsu, CHN		Yangtze River region (YZR)
P1_CHN41	SS	RR	RR	SS	SS	SS	RR	./.	SS	RR	B007	Chuan169-6	Sichuan, CHN		Yangtze River region (YZR)
P1_CHN42	SS	RR	RR	SS	SS	RR	RR	SS	SS	RR	L117	Chuan206	Sichuan, CHN		Yangtze River region (YZR)
P1_CHN43	SS	RR	SS	SS	SS	RR	SS	RR	SS	RR	L118	Chuan3593	Sichuan, CHN		Yangtze River region (YZR)
P1_CHN44	SS	RR	RR	SS	SS	RR	RR	SS	SS	RR	L012	Chuilingmian	Sichuan, CHN		Yangtze River region (YZR)
P1_CHN45	SS	RR	RR	SS	SS	RR	RR	SS	SS	RR	D002	Cimian9	Zhejiang, CHN		Yangtze River region (YZR)
P1_CHN46	SS	RR	RR	SS	SS	RR	RR	./.	SS	SS	B008	Dai4554	Hubei, CHN		Yangtze River region (YZR)
P1_CHN47	SS	RR	SS	SS	SS	RR	RR	SS	SS	SS	F079	Daihongdai	Jiangsu, CHN	1984	Yangtze River region (YZR)
P1_CHN48	SS	RR	RR	SS	RR	RR	RR	RR	RR	RR	L085	Dalingmian69*	Hunan, CHN	2005	Yangtze River region (YZR)
P1_CHN49	SS	RR	RR	./.	SS	RR	RR	RR	SS	RR	D003	Damian20	Sichuan, CHN	1987	Yangtze River region (YZR)
P1_CHN50	SS	RR	RR	SS	SS	RR	RR	SS	SS	RR	L013	Dataomian*	Hubei, CHN		Yangtze River region (YZR)
P1_CHN51	SS	RR	RR	SS	SS	RR	RR	RR	SS	RR	L014	Dazemian*	Shandong, CHN		Yellow River region (YRR)
P1_CHN52	./.	RR	RR	RR	SS	./.	RR	./.	SS	RR	L015	Deltapine15×Yapengmian	Hubei, CHN	1978	Yangtze River region (YZR)
P1_CHN53	SS	RR	RR	SS	SS	RR	RR	RR	SS	RR	L016	Dianlijiangxianmiaohua	Yunnan, CHN
P1_CHN54	SS	RR	RR	SS	RR	SS	RR	SS	SS	RR	D005	Dongting3	Hunan, CHN	1986	Yangtze River region (YZR)
P1_CHN55	SS	RR	RR	SS	SS	RR	RR	RR	SS	RR	B082	E0908	Hubei, CHN		Yangtze River region (YZR)
P1_CHN56	SS	RR	RR	SS	RR	SS	RR	RR	SS	RR	L119	E4396	Hubei, CHN		Yangtze River region (YZR)
P1_CHN57	SS	RR	RR	SS	SS	RR	RR	./.	SS	RR	D006	E82-6078	Hubei, CHN	2001	Yangtze River region (YZR)
P1_CHN58	SS	RR	RR	SS	SS	RR	RR	SS	SS	RR	B071	E901	Hubei, CHN		Yangtze River region (YZR)
P1_CHN59	SS	RR	RR	SS	SS	RR	RR	SS	SS	RR	B009	Ekangmian10	Hubei, CHN	1999	Yangtze River region (YZR)
P1_CHN60	SS	RR	RR	SS	SS	RR	RR	RR	SS	RR	B010	Ekangmian8	Hubei, CHN	1998	Yangtze River region (YZR)
P1_CHN61	SS	RR	RR	SS	SS	RR	RR	./.	SS	RR	D007	Emian12	Hubei, CHN	1980	Yangtze River region (YZR)
P1_CHN62	SS	RR	RR	SS	RR	RR	RR	SS	SS	RR	B011	Emian19	Hubei, CHN	1994	Yangtze River region (YZR)
P1_CHN63	SS	RR	RR	SS	SS	RR	RR	RR	SS	RR	B072	Emian20	Hubei, CHN	1994	Yangtze River region (YZR)
P1_CHN64	SS	RR	RR	SS	SS	RR	RR	RR	SS	RR	B012	Emian21	Hubei, CHN	1996	Yangtze River region (YZR)
P1_CHN65	SS	RR	RR	SS	SS	RR	RR	SR	SS	RR	L090	EQ872	Hubei, CHN	2004	Yangtze River region (YZR)
P1_CHN66	SS	RR	RR	SS	SS	RR	RR	SS	SS	RR	D008	Esha28	Hubei, CHN	1984	Yangtze River region (YZR)
P1_CHN67	SS	RR	RR	SS	SS	SS	RR	./.	SS	RR	L017	Fandimian	Henan, CHN		Yellow River region (YRR)
P1_CHN68	SS	RR	RR	SS	SS	RR	RR	RR	SS	RR	D009	Ganmian11	Jiangxi, CHN	2000	Yangtze River region (YZR)
P1_CHN69	SS	RR	RR	SS	SS	SS	RR	RR	SS	RR	D010	Ganmian12	Jiangxi, CHN	2000	Yangtze River region (YZR)
P1_CHN70	SS	RR	RR	SS	SS	RR	RR	RR	SS	RR	D011	Ganzao032	Jiangxi, CHN	1998	Yangtze River region (YZR)
P1_CHN71	SS	RR	RR	SS	SS	RR	RR	SS	SS	SR	L018	Guidu'anxianbaizi	Guangxi, CHN	1994
P1_CHN72	SS	RR	RR	SS	SS	RR	RR	SS	RR	RR	L019	Guiluochengdamian	Guangxi, CHN
P1_CHN73	SS	RR	RR	SS	SS	RR	RR	RR	SS	RR	B013	Guoxinmian3	Hebei, CHN	2004	Yellow River region (YRR)
P1_CHN74	SS	RR	RR	SS	RR	RR	RR	./.	./.	RR	D012	Han241	Hebei, CHN	1999	Yellow River region (YRR)
P1_CHN75	SS	RR	RR	SS	RR	SS	RR	SS	SS	RR	B073	Han284	Hebei, CHN	2001	Yellow River region (YRR)
P1_CHN76	SS	RR	RR	SS	SS	RR	RR	RR	SS	RR	B074	Handan333*	Hebei, CHN	2001	Yellow River region (YRR)
P1_CHN77	SS	RR	RR	SS	SS	RR	RR	RR	SS	RR	L112	Heda65-125	Hebei, CHN		Yellow River region (YRR)
P1_CHN78	SS	RR	RR	SS	RR	SS	RR	SS	SS	SS	L021	Heishanmian1	Liaoning, CHN		Liao River region (LRR)
P1_CHN79	SS	RR	RR	SS	RR	RR	RR	SS	SS	RR	D013	Henan79	Henan, CHN	1976	Yellow River region (YRR)
P1_CHN80	RR	RR	RR	RR	SS	RR	RR	RR	SS	RR	L020	Henandalingdasimian	Henan, CHN		Yellow River region (YRR)
P1_CHN81	SS	RR	RR	SS	RR	RR	SS	./.	SS	RR	L022	Hongjijiaoyebairong	Xinjiang, CHN		northwest inland cotton-growing region (NIR)
P1_CHN82	SS	RR	RR	SS	SS	SS	RR	./.	RR	SS	L023	Hongshi5	Jiangsu, CHN		Yangtze River region (YZR)
P1_CHN83	SS	RR	RR	SS	SS	RR	RR	RR	SS	RR	L025	Huabanye	Henan, CHN		Yellow River region (YRR)
P1_CHN84	SS	RR	RR	SS	SS	RR	RR	./.	SS	RR	L126	Huazhong106	Hubei, CHN	1993	Yangtze River region (YZR)
P1_CHN85	SS	RR	RR	SS	SS	RR	RR	./.	SS	RR	L026	Huixianyiwohou	Henan, CHN		Yellow River region (YRR)
P1_CHN86	SS	RR	RR	SS	SS	RR	RR	SS	SS	RR	D014	Humian204	Shanghai, CHN		Yangtze River region (YZR)
P1_CHN87	SS	RR	RR	SS	RR	RR	RR	SS	SS	RR	L024	Hunanmayangyangmianhua	Hunan, CHN		Yangtze River region (YZR)
P1_CHN88	SS	RR	RR	SS	SS	RR	RR	SS	SS	RR	B004	J02-247*	Jiangsu, CHN		Yangtze River region (YZR)
P1_CHN89	SS	RR	SS	SS	SS	RR	RR	SS	SS	RR	L082	J02508*	Jiangsu, CHN		Yangtze River region (YZR)
P1_CHN90	SS	RR	RR	SS	SS	RR	RR	SS	SS	RR	F037	JCG82	Jiangsu, CHN		Yangtze River region (YZR)
P1_CHN91	SS	RR	RR	RR	RR	SR	RR	RR	SS	RR	B014	Ji169	Hebei, CHN	2010	Yellow River region (YRR)
P1_CHN92	SS	RR	./.	SS	SS	RR	RR	SS	SS	RR	B015	Ji91-28	Hebei, CHN	1992	Yellow River region (YRR)
P1_CHN93	SS	RR	RR	SS	SS	SS	RR	SS	SS	RR	D021	Jiangsumian1	Jiangsu, CHN		Yangtze River region (YZR)
P1_CHN94	./.	RR	RR	SS	SS	./.	RR	./.	SR	RR	L028	Jianyang303	Sichuan, CHN		Yangtze River region (YZR)
P1_CHN95	SS	RR	RR	SS	RR	RR	RR	RR	SS	RR	B016	Jifeng908	Hebei, CHN		Yellow River region (YRR)
P1_CHN96	RR	RR	RR	./.	RR	RR	RR	RR	SS	./.	B075	Jihekangyan	Hebei, CHN		Yellow River region (YRR)
P1_CHN97	SS	RR	RR	SS	SS	RR	RR	SS	RR	RR	L027	Jijiaohongyemian	Sichuan, CHN		Yangtze River region (YZR)
P1_CHN98	SS	RR	RR	SS	SS	RR	RR	RR	SS	./.	D018	Jimian 20	Hebei, CHN	1996	Yellow River region (YRR)
P1_CHN99	SS	RR	RR	SS	SS	SS	RR	./.	SS	RR	D015	Jimian11*	Hebei, CHN		Yellow River region (YRR)
P1_CHN100	SS	RR	RR	SS	RR	RR	RR	./.	SS	RR	D016	Jimian12*	Hebei, CHN	1986	Yellow River region (YRR)
P1_CHN101	SS	RR	RR	SS	SS	RR	RR	RR	SS	RR	D017	Jimian17	Hebei, CHN	1992	Yellow River region (YRR)
P1_CHN102	SS	RR	SS	SS	RR	RR	RR	SS	RR	RR	B017	Jimian668	Hebei, CHN		Yellow River region (YRR)
P1_CHN103	SS	RR	RR	SS	SS	RR	RR	RR	SS	RR	D019	Jimian8	Hebei, CHN	1983	Yellow River region (YRR)
P1_CHN104	SS	RR	RR	SS	SS	RR	RR	SS	SS	RR	L029	Jin417	Liaoning, CHN		Liao River region (LRR)
P1_CHN105	SS	RR	SS	SS	SS	RR	RR	SS	SS	RR	D023	Jin7	Shanxi, CHN		Yellow River region (YRR)
P1_CHN106	SS	RR	RR	SS	SS	SS	RR	SS	SS	RR	B024	Jing55173	Hubei, CHN		Yangtze River region (YZR)
P1_CHN107	SS	RR	RR	SS	SS	RR	RR	RR	RR	RR	D022	Jinmian2	Liaoning, CHN		Liao River region (LRR)
P1_CHN108	SS	RR	RR	SS	RR	RR	RR	./.	SS	RR	D024	Jinmian20	Shanxi, CHN		Yellow River region (YRR)
P1_CHN109	SS	RR	RR	RR	RR	RR	RR	SS	SS	RR	D025	Jinmian25	Shanxi, CHN	2005	Yellow River region (YRR)
P1_CHN110	SS	RR	RR	SS	SS	SS	RR	RR	SS	RR	B018	Jinmian33	Shanxi, CHN	2002	Yellow River region (YRR)
P1_CHN111	SS	RR	RR	SS	SS	RR	RR	RR	SS	RR	B019	Jinmian34	Shanxi, CHN	2002	Yellow River region (YRR)
P1_CHN112	SS	RR	./.	SS	RR	RR	RR	RR	SS	RR	B020	Jinmian36	Shanxi, CHN	2003	Yellow River region (YRR)
P1_CHN113	SS	RR	RR	SS	RR	RR	RR	RR	RR	RR	B021	Jinmian38	Shanxi, CHN	2004	Yellow River region (YRR)
P1_CHN114	SS	RR	RR	SS	SS	RR	RR	RR	RR	RR	B022	Jinmian46	Shanxi, CHN		Yellow River region (YRR)
P1_CHN115	RR	RR	RR	SS	RR	RR	RR	./.	RR	RR	B023	Jinmian49	Shanxi, CHN	2007	Yellow River region (YRR)
P1_CHN116	SS	RR	RR	RR	RR	SS	SS	SS	SS	RR	L120	Jinnongdayuan3-1	Shanxi, CHN		Yellow River region (YRR)
P1_CHN117	SS	RR	RR	SS	SS	RR	RR	./.	SS	RR	D020	Jinong355	Hebei, CHN		Yellow River region (YRR)
P1_CHN118	SS	RR	RR	SS	SS	RR	RR	RR	SS	SS	D026	Jinyuan1081	Shanxi, CHN		Yellow River region (YRR)
P1_CHN119	SS	RR	SS	SS	RR	SS	RR	SS	SS	RR	L030	Jinzhoutuihuamian	Hubei, CHN		Yangtze River region (YZR)
P1_CHN120	SS	RR	RR	SS	SS	RR	./.	RR	SS	SS	D027	Jiumian2	Gansu, CHN	2001	northwest inland cotton-growing region (NIR)
P1_CHN121	SS	RR	RR	SS	RR	RR	RR	./.	SS	RR	D028	Jiumian8	Gansu, CHN	2008	northwest inland cotton-growing region (NIR)
P1_CHN122	SS	RR	SS	SS	RR	RR	SS	SS	SS	RR	D029	Junmian1	Xinjiang, CHN		northwest inland cotton-growing region (NIR)
P1_CHN123	SS	RR	RR	SS	SS	RR	RR	SS	RR	RR	F038	K8J508	Henan, CHN		Yellow River region (YRR)
P1_CHN124	./.	RR	RR	SS	RR	RR	RR	SS	SS	RR	B076	Kang5	Henan, CHN		Yellow River region (YRR)
P1_CHN125	./.	RR	RR	SS	RR	RR	SS	./.	RR	SS	L031	Kashi736	Xinjiang, CHN		northwest inland cotton-growing region (NIR)
P1_CHN126	SS	RR	RR	SS	SS	RR	RR	SS	SS	RR	D030	Keyi7	Xinjiang, CHN		northwest inland cotton-growing region (NIR)
P1_CHN127	SS	RR	RR	SS	SS	RR	RR	RR	SS	RR	D031	Keyuan1	Beijing, CHN		Yellow River region (YRR)
P1_CHN128	SS	RR	SS	SS	SS	RR	RR	SS	SS	RR	D032	Keyuan4	Beijing, CHN		Yellow River region (YRR)
P1_CHN129	RR	RR	RR	SS	RR	RR	RR	./.	./.	RR	L032	Kuche96515	Xinjiang, CHN		northwest inland cotton-growing region (NIR)
P1_CHN130	SS	RR	RR	SS	RR	RR	SS	SS	SS	RR	L033	KucheT94-4*	Xinjiang, CHN	1971	northwest inland cotton-growing region (NIR)
P1_CHN131	SS	RR	SS	SS	RR	RR	RR	SS	SS	SS	L034	Kuitunxi353	Xinjiang, CHN		northwest inland cotton-growing region (NIR)
P1_CHN132	SS	RR	RR	SS	SS	RR	RR	./.	RR	RR	L035	LanghuangF10(bai xu)	Henan, CHN	1970	Yellow River region (YRR)
P1_CHN133	SS	RR	RR	RR	SS	RR	RR	./.	SS	RR	L108	LanghuangF10(zong xu)*	Henan, CHN	1994	Yellow River region (YRR)
P1_CHN134	SS	RR	RR	SS	./.	RR	RR	RR	SS	RR	L036	Laoyangmian	Shaanxi, CHN		Yellow River region (YRR)
P1_CHN135	SS	RR	RR	SS	SS	SS	RR	SS	SS	./.	D034	Li771-436	Hunan, CHN		Yangtze River region (YZR)
P1_CHN136	SS	RR	RR	SS	SS	SS	RR	./.	SS	SS	L094	Liao113	Shandong, CHN		Yellow River region (YRR)
P1_CHN137	SS	RR	RR	SS	SS	RR	RR	SS	SS	RR	L102	Liao2277	Liaoning, CHN		Liao River region (LRR)
P1_CHN138	SS	RR	RR	SS	RR	RR	RR	RR	SS	RR	B025	Liao4853*	Liaoning, CHN		Liao River region (LRR)
P1_CHN139	SS	RR	SS	SS	RR	SS	RR	RR	SS	RR	L092	Liao7003	Liaoning, CHN		Liao River region (LRR)
P1_CHN140	SS	RR	SS	SS	RR	SS	RR	RR	SS	SS	L093	Liao7334-7728	Liaoning, CHN		Liao River region (LRR)
P1_CHN141	SS	RR	./.	./.	RR	RR	RR	./.	SS	RR	D035	Liaojinmian3	Liaoning, CHN	1991	Liao River region (LRR)
P1_CHN142	SS	RR	RR	SS	RR	RR	RR	SS	SS	SS	D036	Liaomian9	Liaoning, CHN	1984	Liao River region (LRR)
P1_CHN143	SS	RR	SS	SS	RR	SS	RR	./.	SS	RR	D037	Liaowu1201	Liaoning, CHN		Liao River region (LRR)
P1_CHN144	SS	RR	SS	./.	SS	RR	SS	SS	SS	RR	L037	Liaoyangduomao	Liaoning, CHN		Liao River region (LRR)
P1_CHN145	SS	RR	RR	SS	RR	SR	SR	SS	SS	SR	L038	Liaoyangduomaomian	Liaoning, CHN		Liao River region (LRR)
P1_CHN146	SS	RR	RR	SS	SS	SS	RR	RR	SS	RR	L039	Liaoyanglvrongmian	Liaoning, CHN		Liao River region (LRR)
P1_CHN147	RR	RR	SS	SS	SS	SS	RR	SS	SS	RR	L042	Lingbaomian	Henan, CHN		Yellow River region (YRR)
P1_CHN148	SS	RR	RR	SS	RR	RR	SS	SS	SS	RR	L103	Linqing201*	Shandong, CHN	1974	Yellow River region (YRR)
P1_CHN149	SS	RR	RR	SR	SS	RR	RR	RR	SS	RR	L040	Linqing2350	Shandong, CHN		Yellow River region (YRR)
P1_CHN150	SS	RR	RR	SS	SS	RR	RR	RR	SS	RR	L041	Linqing2352	Shandong, CHN		Yellow River region (YRR)
P1_CHN151	RR	RR	SS	SS	SS	SS	RR	RR	SS	RR	B026	Lu1138	Shandong, CHN	2005	Yellow River region (YRR)
P1_CHN152	SS	RR	RR	RR	RR	RR	RR	RR	SS	RR	L095	Lu890	Shandong, CHN	2005	Yellow River region (YRR)
P1_CHN153	SS	RR	RR	SS	SS	RR	RR	./.	SS	RR	D038	Lumian1*	Shandong, CHN		Yellow River region (YRR)
P1_CHN154	SS	RR	RR	SS	SS	RR	RR	SS	SS	RR	D039	Lumian2	Shandong, CHN	1989	Yellow River region (YRR)
P1_CHN155	SS	RR	RR	SS	SS	RR	RR	SS	SS	RR	D040	Lumian6	Shandong, CHN	1984	Yellow River region (YRR)
P1_CHN156	SS	RR	RR	SS	SS	RR	SS	RR	SR	RR	L043	Luodiantiezi	Guizhou, CHN	1939	Yangtze River region (YZR)
P1_CHN157	SS	RR	SS	SS	SS	RR	RR	SS	SS	RR	B029	Luxu1	Henan, CHN		Yellow River region (YRR)
P1_CHN158	SS	RR	RR	SS	SS	RR	RR	RR	SS	RR	B027	Luyanmian16	Shandong, CHN		Yellow River region (YRR)
P1_CHN159	SS	RR	RR	SS	SS	RR	RR	./.	SS	RR	L104	Luyuan343	Shandong, CHN	1996	Yellow River region (YRR)
P1_CHN160	SS	RR	RR	SS	SS	RR	RR	SS	RR	RR	L044	Meiduomao	Henan, CHN		Yellow River region (YRR)
P1_CHN161	SS	RR	RR	SS	SS	RR	RR	RR	SS	SS	L045	Nandanbadidahua	Guangxi, CHN
P1_CHN162	RR	RR	RR	SS	SS	RR	RR	RR	SS	RR	L046	Nandanlihudamian	Guangxi, CHN
P1_CHN163	SS	RR	RR	SS	SS	RR	RR	RR	SS	RR	L047	Nanguamian	Hubei, CHN	1991	Yangtze River region (YZR)
P1_CHN164	SS	RR	RR	SS	SS	RR	RR	SS	SS	RR	L048	Nantong87-598	Jiangsu, CHN		Yangtze River region (YZR)
P1_CHN165	SS	RR	RR	SS	SS	RR	RR	RR	SS	RR	L122	Nianmian9	Jiangsu, CHN	1972	Yangtze River region (YZR)
P1_CHN166	SS	RR	RR	SS	SS	RR	RR	SS	SS	RR	L096	Ning523	Nanjing, CHN		Yangtze River region (YZR)
P1_CHN167	SS	RR	RR	SS	SS	RR	RR	SS	SS	RR	L121	Ningmian18	Jiangsu, CHN	1971	Yangtze River region (YZR)
P1_CHN168	SS	RR	RR	SS	RR	RR	RR	RR	RR	RR	B030	Nongdamian7	Hebei, CHN	2006	Yellow River region (YRR)
P1_CHN169	SS	RR	RR	SS	RR	RR	RR	RR	./.	RR	B031	Nongdamian8	Hebei, CHN	2006	Yellow River region (YRR)
P1_CHN170	SS	RR	RR	RR	SS	SS	RR	./.	SS	SS	L049	Nongguang1	Liaoning, CHN		Liao River region (LRR)
P1_CHN171	SS	RR	SS	SS	SS	RR	SS	SS	RR	RR	D041	Pengze4	Jiangxi, CHN	1987	Yangtze River region (YZR)
P1_CHN172	SS	RR	RR	SS	SS	RR	RR	RR	SS	RR	L050	Pingtanglaoyanghua	Guizhou, CHN		Yangtze River region (YZR)
P1_CHN173	SS	RR	RR	SS	SS	SS	RR	RR	SS	RR	D042	Qinli514*	Shaanxi，CHN		Yellow River region (YRR)
P1_CHN174	SS	RR	RR	SS	SS	./.	RR	RR	SS	RR	D043	Qinyuan93089	Shaanxi，CHN		Yellow River region (YRR)
P1_CHN175	RR	RR	RR	SS	SS	RR	RR	./.	SS	RR	L051	Qunkemian	Jiangsu, CHN		Yangtze River region (YZR)
P1_CHN176	SS	RR	RR	SS	SS	RR	RR	SS	RR	RR	F058	R01sandu85	Henan, CHN		Yellow River region (YRR)
P1_CHN177	SS	RR	SS	SS	RR	RR	RR	RR	SS	RR	F059	R8166S91	Henan, CHN		Yellow River region (YRR)
P1_CHN178	SS	RR	RR	SS	SS	RR	RR	SS	SS	RR	L052	Rendong67-86	Sichuan, CHN		Yangtze River region (YZR)
P1_CHN179	SS	RR	RR	SS	SS	SS	RR	SS	./.	RR	L106	RTN78	Henan, CHN		Yellow River region (YRR)
P1_CHN180	RR	RR	RR	SS	SS	RR	RR	SS	SS	RR	L098	Sanhu84-1	Hubei, CHN		Yangtze River region (YZR)
P1_CHN181	SS	RR	RR	RR	SS	RR	RR	RR	SS	RR	B005	SGK9708	Henan, CHN		Yellow River region (YRR)
P1_CHN182	SS	RR	RR	SS	SS	SS	RR	SS	SS	RR	D044	Shaan2754	Shaanxi, CHN		Yellow River region (YRR)
P1_CHN183	SS	RR	RR	RR	RR	RR	RR	RR	SS	RR	D045	Shaan2812	Shaanxi，CHN		Yellow River region (YRR)
P1_CHN184	SS	RR	RR	SS	RR	RR	RR	SS	SS	RR	D046	Shaan4080	Shaanxi，CHN	2002	Yellow River region (YRR)
P1_CHN185	SS	RR	RR	SS	SS	RR	RR	./.	./.	RR	D047	Shaan416	Shaanxi，CHN		Yellow River region (YRR)
P1_CHN186	SS	RR	SR	SS	SR	RR	RR	./.	SS	SR	D048	Shaan689	Shaanxi, CHN		Yellow River region (YRR)
P1_CHN187	SS	RR	RR	SS	SS	SR	RR	SS	SS	RR	D049	Shaan954	Shaanxi，CHN		Yellow River region (YRR)
P1_CHN188	SS	RR	RR	SS	RR	RR	RR	SS	SS	RR	L109	Shaandaixi	Hebei, CHN	1995	Yellow River region (YRR)
P1_CHN189	SS	RR	RR	SS	SS	RR	RR	RR	SS	./.	L054	Shaansanyuan78-782	Shaanxi，CHN	1987	Yellow River region (YRR)
P1_CHN190	SS	RR	RR	SS	RR	./.	SS	./.	SS	RR	L053	Shalu1	Xinjiang, CHN	1988	northwest inland cotton-growing region (NIR)
P1_CHN191	SS	RR	RR	SS	SS	RR	RR	./.	SS	RR	L055	Shanghai368	Shanghai, CHN		Yangtze River region (YZR)
P1_CHN192	SS	RR	RR	SS	SS	RR	RR	SS	SS	RR	L056	Shaoyangdatao	Hunan, CHN		Yangtze River region (YZR)
P1_CHN193	SS	RR	SS	SS	SS	RR	SS	SS	SS	SS	L114	Shihezi913	Xinjiang, CHN		northwest inland cotton-growing region (NIR)
P1_CHN194	SS	RR	RR	SS	SS	RR	RR	RR	SS	RR	B032	Shikang39	Hebei, CHN		Yellow River region (YRR)
P1_CHN195	SS	RR	RR	SS	SS	RR	RR	SS	SS	RR	B033	Shiyuan345	Hebei, CHN	1999	Yellow River region (YRR)
P1_CHN196	SS	RR	RR	./.	SS	RR	RR	RR	SS	RR	B034	Shuangjia321	Hebei, CHN		Yellow River region (YRR)
P1_CHN197	SS	RR	RR	SS	RR	RR	RR	./.	SS	RR	L058	Shuangtaomian	Hebei, CHN		Yellow River region (YRR)
P1_CHN198	SS	RR	RR	SS	RR	RR	RR	SS	SS	RR	B077	Si168*	Jiangsu, CHN		Yangtze River region (YZR)
P1_CHN199	SS	RR	RR	SS	./.	SS	RR	RR	SS	RR	D050	Simian2*	Jiangsu, CHN	1984	Yangtze River region (YZR)
P1_CHN200	SS	RR	RR	./.	SS	RR	RR	RR	SS	RR	B083	Simian3	Jiangsu, CHN	1993	Yangtze River region (YZR)
P1_CHN201	SS	RR	RR	SS	SR	SS	RR	SS	SS	RR	B078	Siyang630	Jiangsu, CHN		Yangtze River region (YZR)
P1_CHN202	SS	RR	SS	SS	SS	SS	RR	./.	SS	RR	B035	SuBR6202Bt	Jiangsu, CHN		Yangtze River region (YZR)
P1_CHN203	SS	RR	SR	SS	SR	SS	RR	RR	SS	RR	B079	Sukang310	Jiangsu, CHN		Yangtze River region (YZR)
P1_CHN204	SS	RR	RR	SS	SS	RR	RR	RR	SS	RR	D052	Sumian1	Jiangsu, CHN	1988	Yangtze River region (YZR)
P1_CHN205	SS	RR	RR	SS	SS	RR	RR	RR	SS	RR	D051	Sumian12	Jiangsu, CHN	1997	Yangtze River region (YZR)
P1_CHN206	SS	RR	RR	SS	SS	RR	RR	RR	SS	RR	B036	Sumian22	Jiangsu, CHN	2002	Yangtze River region (YZR)
P1_CHN207	SS	RR	RR	SS	SS	RR	RR	RR	SS	RR	D053	Sumian9	Jiangsu, CHN	1995	Yangtze River region (YZR)
P1_CHN208	SS	RR	RR	SS	SS	RR	RR	RR	SS	SS	B043	Sumian9108*	Anhui, CHN		Yangtze River region (YZR)
P1_CHN209	SS	RR	RR	SS	SS	RR	RR	SS	SS	RR	D054	Suyou6003	Jiangsu, CHN		Yangtze River region (YZR)
P1_CHN210	SS	RR	RR	SS	SS	RR	RR	SS	SS	RR	D055	Suyou6036	Jiangsu, CHN		Yangtze River region (YZR)
P1_CHN211	SS	RR	SS	SS	SS	RR	RR	SS	SS	RR	D056	Suyou6108	Jiangsu, CHN		Yangtze River region (YZR)
P1_CHN212	SS	RR	SS	RR	SS	RR	RR	SS	SS	RR	D057	Suyuan04-129	Jiangsu, CHN		Yangtze River region (YZR)
P1_CHN213	./.	RR	./.	SS	./.	RR	RR	SS	SS	RR	D059	Suyuan04-3	Jiangsu, CHN		Yangtze River region (YZR)
P1_CHN214	SS	RR	SS	RR	SS	RR	RR	SS	SS	RR	D060	Suyuan7235*	Jiangsu, CHN		Yangtze River region (YZR)
P1_CHN215	SS	RR	RR	SS	SS	RR	RR	SS	SS	RR	D061	Suyuan7252	Jiangsu, CHN		Yangtze River region (YZR)
P1_CHN216	SS	RR	RR	SS	SS	RR	RR	RR	SS	RR	L115	Taiyuan4	Shanxi, CHN	1995	Yellow River region (YRR)
P1_CHN217	SS	RR	RR	SS	RR	RR	RR	SS	SS	RR	L099	Tangmian7401	Henan, CHN		Yellow River region (YRR)
P1_CHN218	RR	RR	RR	SS	RR	RR	RR	SS	SS	RR	L059	Tu71-113	Xinjiang, CHN		northwest inland cotton-growing region (NIR)
P1_CHN219	SS	RR	RR	SS	SS	./.	RR	RR	SS	RR	L060	Tu83-161*	Xinjiang, CHN		northwest inland cotton-growing region (NIR)
P1_CHN220	SS	RR	RR	SS	RR	SS	RR	RR	SS	SS	F007	VI3221	Jiangsu, CHN		Yangtze River region (YZR)
P1_CHN221	SS	RR	RR	SS	SS	SS	RR	SS	SS	RR	L086	Wan231	Henan, CHN	1970	Yellow River region (YRR)
P1_CHN222	SS	RR	RR	SS	SS	RR	RR	SS	SS	RR	L087	Wan3396	Henan, CHN		Yellow River region (YRR)
P1_CHN223	SS	RR	RR	SS	RR	RR	RR	RR	SS	RR	L061	Wangjiangchangrongmian*	Anhui, CHN	2002	Yangtze River region (YZR)
P1_CHN224	SS	RR	RR	SS	RR	RR	RR	RR	RR	RR	L088	Wanzao686	Henan, CHN		Yellow River region (YRR)
P1_CHN225	SS	RR	RR	SS	SS	RR	RR	./.	RR	SS	D062	Wufen1	Zhejiang, CHN		Yangtze River region (YZR)
P1_CHN226	SS	RR	RR	SS	SS	SS	RR	SS	RR	RR	L062	Wujiyizhihua	Hebei, CHN		Yellow River region (YRR)
P1_CHN227	SS	RR	RR	SS	RR	RR	RR	SS	RR	RR	L063	Wusanchangrong	Shanghai, CHN		Yangtze River region (YZR)
P1_CHN228	SS	RR	SS	SS	SS	RR	RR	./.	SS	RR	B037	Xiangmian13	Hunan, CHN		Yangtze River region (YZR)
P1_CHN229	SS	RR	RR	SS	SS	RR	RR	SS	SS	RR	B038	Xiangmian18	Hunan, CHN	2000	Yangtze River region (YZR)
P1_CHN230	SS	RR	RR	SS	RR	RR	RR	./.	SS	RR	L123	Xiangxuan2	Hunan, CHN		Yangtze River region (YZR)
P1_CHN231	SS	RR	RR	SS	SS	RR	RR	RR	SS	RR	L100	Xianmian858	Shaanxi, CHN		Yellow River region (YRR)
P1_CHN232	SS	RR	RR	SS	SS	RR	RR	./.	SS	RR	L066	Xiao2168	Hubei, CHN		Yangtze River region (YZR)
P1_CHN233	SS	RR	RR	RR	RR	RR	RR	RR	SS	RR	L065	Xiaoxian133changrong	Anhui, CHN		Yangtze River region (YZR)
P1_CHN234	SS	RR	RR	SS	SS	RR	RR	SS	SS	RR	L057	Xin547	Shanxi, CHN		Yellow River region (YRR)
P1_CHN235	SS	RR	RR	SS	SS	RR	RR	RR	SS	RR	L067	XingtaiW-2	Hebei, CHN	1970	Yellow River region (YRR)
P1_CHN236	SS	RR	SS	SS	SS	RR	SS	SS	SS	SS	D063	Xinluzao10	Xinjiang, CHN	1999	northwest inland cotton-growing region (NIR)
P1_CHN237	SS	RR	SS	SS	SS	SS	RR	RR	SS	RR	D064	Xinluzao21	Xinjiang, CHN	1990	northwest inland cotton-growing region (NIR)
P1_CHN238	SS	RR	RR	SS	RR	RR	RR	./.	SS	RR	D065	Xinluzao28	Xinjiang, CHN	2006	northwest inland cotton-growing region (NIR)
P1_CHN239	SS	RR	RR	SS	SS	RR	RR	RR	SS	RR	D033	Xinluzao3	Xinjiang, CHN	1988	northwest inland cotton-growing region (NIR)
P1_CHN240	SS	RR	RR	SS	RR	RR	RR	./.	SS	RR	D066	Xinluzao31	Xinjiang, CHN	2006	northwest inland cotton-growing region (NIR)
P1_CHN241	SS	RR	RR	RR	RR	RR	SS	./.	SS	RR	B039	Xinluzao7	Xinjiang, CHN	1997	northwest inland cotton-growing region (NIR)
P1_CHN242	SS	RR	RR	RR	RR	RR	RR	SS	SS	RR	D068	Xinluzhong34	Xinjiang, CHN	2007	northwest inland cotton-growing region (NIR)
P1_CHN243	SS	RR	RR	SS	RR	RR	RR	RR	SS	RR	B040	Xinluzhong35	Xinjiang, CHN		northwest inland cotton-growing region (NIR)
P1_CHN244	SS	RR	SS	SS	RR	SS	RR	SS	SS	RR	D069	Xinluzhong5	Xinjiang, CHN	1994	northwest inland cotton-growing region (NIR)
P1_CHN245	RR	RR	RR	SS	RR	RR	RR	SS	SS	RR	D070	Xinluzhong8	Xinjiang, CHN	1999	northwest inland cotton-growing region (NIR)
P1_CHN246	SS	RR	RR	SS	SS	RR	RR	RR	SS	RR	L064	XixuH10	Henan, CHN		Yellow River region (YRR)
P1_CHN247	SS	RR	RR	SS	SS	RR	RR	SS	SS	RR	D073	Xuzhou514	Jiangsu, CHN	1984	Yangtze River region (YZR)
P1_CHN248	SS	RR	RR	SS	SS	RR	RR	./.	SS	RR	B044	Xuzhou553	Jiangsu, CHN		Yangtze River region (YZR)
P1_CHN249	SS	RR	./.	SS	SS	RR	RR	SS	SS	RR	B045	Xuzhou6	Jiangsu, CHN	1982	Yangtze River region (YZR)
P1_CHN250	SS	RR	RR	SS	SS	RR	RR	RR	SS	RR	L068	YahuangLi	Henan, CHN		Yellow River region (YRR)
P1_CHN251	SS	RR	RR	SS	SS	RR	RR	SS	RR	RR	L069	Yan64-1	Shaanxi, CHN		Yellow River region (YRR)
P1_CHN252	SS	RR	SS	SS	RR	RR	SS	SS	SS	RR	L070	Yibabian	Henan, CHN		Yellow River region (YRR)
P1_CHN253	SS	RR	RR	SS	RR	RR	RR	RR	SS	RR	B046	Yinmian1	Beijing, CHN		Yellow River region (YRR)
P1_CHN254	SS	RR	RR	SS	RR	RR	RR	SS	RR	RR	B047	Yinshan6	Henan, CHN	2006	Yellow River region (YRR)
P1_CHN255	SS	RR	./.	SS	RR	RR	RR	SS	SS	SS	L071	Yishuhong	Hebei, CHN	1953	Yellow River region (YRR)
P1_CHN256	SS	RR	RR	SS	SS	RR	RR	RR	RR	RR	L101	Yuan247-31	Henan, CHN		Yellow River region (YRR)
P1_CHN257	SS	RR	SS	SS	SS	RR	RR	SS	SS	RR	D074	Yumian1	Chongqing, CHN	2002	Yangtze River region (YZR)
P1_CHN258	SS	RR	RR	SS	SS	RR	RR	SS	SS	RR	D077	Yumian1	Henan, CHN	2002	Yellow River region (YRR)
P1_CHN259	SS	RR	RR	SS	RR	SS	RR	RR	SS	RR	D075	Yumian18	Henan, CHN	1993	Yellow River region (YRR)
P1_CHN260	SS	RR	RR	SS	RR	RR	RR	SS	SS	RR	D076	Yumian19	Henan, CHN	1999	Yellow River region (YRR)
P1_CHN261	SS	RR	RR	SS	SS	RR	RR	SS	SS	RR	B080	Yumian21	Henan, CHN	1999	Yellow River region (YRR)
P1_CHN262	SS	RR	RR	SS	SS	RR	RR	RR	SS	RR	D078	Yumian8	Henan, CHN	1993	Yellow River region (YRR)
P1_CHN263	SS	RR	RR	SS	./.	RR	RR	./.	SS	RR	L124	Yun1812	Shanxi, CHN	1990	Yellow River region (YRR)
P1_CHN264	SS	RR	RR	SS	RR	RR	RR	RR	SS	RR	D079	Yun93kang354	Shanxi, CHN		Yellow River region (YRR)
P1_CHN265	SS	RR	RR	SS	RR	SS	RR	RR	SS	RR	D080	Yun94H-32	Shanxi, CHN		Yellow River region (YRR)
P1_CHN266	SS	RR	RR	SS	SS	RR	RR	SS	SS	RR	D081	Yun'an4	Shanghai, CHN		Yangtze River region (YZR)
P1_CHN267	SS	RR	RR	RR	RR	RR	RR	RR	SS	RR	L125	YunK1505	Shanxi, CHN		Yellow River region (YRR)
P1_CHN268	SS	RR	RR	SS	SS	SR	RR	RR	SS	RR	D082	Yunzao219	Shanxi, CHN		Yellow River region (YRR)
P1_CHN269	SS	RR	RR	SS	RR	RR	RR	SS	SS	SS	B081	Yuzao275	Henan, CHN	1999	Yellow River region (YRR)
P1_CHN270	SS	RR	SS	SS	RR	SS	RR	RR	SS	SS	L072	Yuzhishi84-1	Henan, CHN	1997	Yellow River region (YRR)
P1_CHN271	SS	RR	RR	SS	SS	RR	RR	SS	SS	RR	L073	Zaoyangbuluolei	Hubei, CHN		Yangtze River region (YZR)
P1_CHN272	SS	RR	RR	SS	SS	RR	SS	SS	RR	RR	L105	Zhengzhou-385	Henan, CHN		Yellow River region (YRR)
P1_CHN273	SS	RR	RR	SS	SS	RR	RR	./.	SS	RR	L075	Zhi6705	Hubei, CHN		Yangtze River region (YZR)
P1_CHN274	SS	RR	RR	SS	SS	RR	RR	RR	SS	RR	B067	Zhong Arc73	Henan, CHN		Yellow River region (YRR)
P1_CHN275	SS	RR	RR	SS	RR	RR	RR	SS	SS	SS	B048	Zhong078	Henan, CHN		Yellow River region (YRR)
P1_CHN276	SS	RR	RR	RR	SS	RR	RR	RR	SS	RR	D083	Zhong1138E24	Henan, CHN		Yellow River region (YRR)
P1_CHN277	SS	RR	RR	RR	SS	RR	RR	RR	RR	RR	D084	Zhong1421	Henan, CHN		Yellow River region (YRR)
P1_CHN278	SS	RR	RR	SS	SS	RR	RR	RR	SS	RR	D085	Zhong1441	Henan, CHN		Yellow River region (YRR)
P1_CHN279	SS	RR	RR	SS	RR	RR	RR	RR	./.	RR	D086	Zhong203016	Henan, CHN		Yellow River region (YRR)
P1_CHN280	SS	RR	RR	SS	SS	RR	RR	RR	SS	RR	D087	Zhong206	Henan, CHN		Yellow River region (YRR)
P1_CHN281	SS	RR	RR	SS	SS	RR	RR	RR	RR	SS	D088	Zhong21371	Henan, CHN		Yellow River region (YRR)
P1_CHN282	SS	RR	SR	SS	RR	RR	RR	RR	SS	SS	D089	Zhong2201*	Henan, CHN		Yellow River region (YRR)
P1_CHN283	SS	RR	RR	SS	SS	RR	RR	RR	SS	RR	D090	Zhong521*	Henan, CHN		Yellow River region (YRR)
P1_CHN284	SS	RR	RR	SS	./.	RR	RR	SS	SS	RR	D091	Zhong5765	Henan, CHN		Yellow River region (YRR)
P1_CHN285	SS	RR	RR	SS	SS	RR	RR	SS	SS	RR	D092	Zhong6331	Henan, CHN	1990	Yellow River region (YRR)
P1_CHN286	SS	RR	RR	SS	RR	SS	RR	RR	SS	SS	D093	Zhong85271*	Henan, CHN		Yellow River region (YRR)
P1_CHN287	SS	RR	RR	RR	SS	RR	RR	RR	SS	RR	D094	ZhonghuzhiPI3910a	Shanghai, CHN		Yangtze River region (YZR)
P1_CHN288	SS	RR	SS	RR	SS	SS	RR	./.	SS	RR	D095	ZhonghuzhiPI9321	Shanghai, CHN		Yangtze River region (YZR)
P1_CHN289	SS	RR	RR	SS	RR	RR	RR	./.	SS	SS	B049	ZhongR1052	Henan, CHN		Yellow River region (YRR)
P1_CHN290	SS	RR	RR	SS	SS	RR	RR	SS	SS	RR	B050	ZhongR2058	Henan, CHN		Yellow River region (YRR)
P1_CHN291	SS	RR	RR	SS	SS	RR	SS	RR	SS	SS	B068	ZhongR773-310	Henan, CHN		Yellow River region (YRR)
P1_CHN292	SS	RR	RR	SS	RR	RR	RR	RR	./.	RR	B069	ZhongR773-314	Henan, CHN		Yellow River region (YRR)
P1_CHN293	SS	RR	RR	SS	SS	SS	SS	SS	SS	RR	F104	ZhongRI015	Henan, CHN		Yellow River region (YRR)
P1_CHN294	SS	RR	RR	SS	./.	RR	SS	RR	SS	SS	L077	ZhongS9B11	Henan, CHN		Yellow River region (YRR)
P1_CHN295	SS	RR	RR	./.	SS	RR	SS	RR	SS	SS	L078	ZhongS9B12	Henan, CHN		Yellow River region (YRR)
P1_CHN296	SS	RR	SS	SS	SS	RR	RR	RR	SS	RR	D102	Zhongwu372	Henan, CHN		Yellow River region (YRR)
P1_CHN297	SS	RR	SS	SS	SS	RR	RR	RR	SS	RR	D103	Zhongwu378	Henan, CHN		Yellow River region (YRR)
P1_CHN298	SS	RR	RR	SS	SS	RR	RR	RR	SS	RR	L089	Zhongyihong2	Beijing, CHN		Yellow River region (YRR)
P1_CHN299	SS	RR	RR	SS	SS	RR	RR	SR	SS	RR	D104	Zhongyuan0114	Henan, CHN		Yellow River region (YRR)
P1_CHN300	SS	RR	RR	SR	./.	SR	RR	RR	SS	RR	D105	Zhongzhi86-1*	Beijing, CHN		Yellow River region (YRR)
P1_CHN301	SS	RR	RR	SS	SS	RR	RR	RR	SS	RR	B060	Zhongzhi86-6	Beijing, CHN		Yellow River region (YRR)
P1_CHN302	SS	RR	RR	RR	RR	RR	RR	RR	SS	RR	B070	ZhongzhiBD13*	Beijing, CHN		Yellow River region (YRR)
P1_CHN303	SS	RR	RR	SS	SS	SS	RR	RR	SS	SS	L076	Ziheludimian	Hebei, CHN		Yellow River region (YRR)
P1_CHN304	SS	RR	RR	SS	SS	RR	RR	./.	SS	RR	L116	Zong128	Henan, CHN	1966	Yellow River region (YRR)
P1_CHN305	SS	RR	RR	SS	SR	RR	RR	./.	SS	SS	F105	Zong1-61	Henan, CHN	1988	Yellow River region (YRR)
P1_CHN306	SS	RR	RR	SS	SS	RR	RR	SS	SS	SS	B062	Zong2-63	Henan, CHN	1997	Yellow River region (YRR)
P1_CHN307	SS	RR	SS	SS	SS	RR	RR	SS	SS	SS	B063	Zongxu1	Henan, CHN	1995	Yellow River region (YRR)
P2_CHN1	SS	RR	RR	SS	RR	RR	RR	RR	SS	RR	S391		Henan	1986	Yellow River region (YRR)
P2_CHN2	SS	RR	RR	SS	SS	RR	RR	RR	SS	RR	S115	1526	Henan		Yellow River region (YRR)
P2_CHN3	SS	RR	RR	RR	SS	RR	RR	RR	SS	RR	S378	39-16	Xinjiang, CHN		northwest inland cotton-growing region (NIR)
P2_CHN4	SS	./.	RR	SS	RR	RR	RR	RR	SS	RR	S171	39-24	Xinjiang, CHN		northwest inland cotton-growing region (NIR)
P2_CHN5	SS	SS	RR	SS	RR	RR	RR	RR	RR	RR	S128	39-38	Xinjiang, CHN		northwest inland cotton-growing region (NIR)
P2_CHN6	SS	SS	SR	SS	SS	RR	RR	SS	SS	RR	S111	466	Henan, CHN		Yellow River region (YRR)
P2_CHN7	SS	SR	RR	SS	SS	RR	RR	RR	SS	RR	S252	471guangzi	Henan		Yellow River region (YRR)
P2_CHN8	SS	RR	SS	SS	SS	RR	RR	SS	SS	SS	S085	52-128	Sichuan	1952	Yangtze River region (YZR)
P2_CHN9	SS	RR	RR	SS	SR	SS	RR	RR	SS	RR	S264	AoCS50/2	Henan		Yellow River region (YRR)
P2_CHN10	SS	./.	RR	SS	SS	RR	RR	SS	SS	RR	S064	Apr-86	Beijing	1975	Yellow River region (YRR)
P2_CHN11	SS	SS	RR	SS	SS	RR	RR	RR	SS	RR	S022	Bawangbian	Shanxi, CHN		Yellow River region (YRR)
P2_CHN12	SS	SS	RR	SS	SS	RR	RR	RR	SS	RR	S321	Binchuan 373	Yunnan	1955
P2_CHN13	SS	RR	RR	SS	SS	RR	RR	RR	SS	RR	S399	Chuanmian 239	Sichuan	1999	Yangtze River region (YZR)
P2_CHN14	SS	RR	RR	SS	SS	RR	RR	RR	SS	RR	S147	Chuanmian 30	Sichuan	1990	Yangtze River region (YZR)
P2_CHN15	SS	./.	RR	SS	SS	RR	RR	SS	SS	RR	S143	Chuanmian 56	Sichuan	1993	Yangtze River region (YZR)
P2_CHN16	SR	SS	RR	SS	RR	RR	RR	RR	SS	RR	S029	Dafeng 30	Jiangsu	2004	Yangtze River region (YZR)
P2_CHN17	SS	SS	RR	SS	SS	RR	RR	SS	SS	RR	S371	Daihongdai	Hubei	1984	Yangtze River region (YZR)
P2_CHN18	SS	SS	RR	SS	SS	RR	RR	SS	SS	RR	S322	Duangguozhi 8-9	Jiangsu, CHN		Yangtze River region (YZR)
P2_CHN19	SS	SS	RR	SS	SS	RR	SS	SS	SS	SS	S260	Dunhuang 77-116	Xinjiang, CHN		northwest inland cotton-growing region (NIR)
P2_CHN20	SS	RR	RR	SS	RR	SR	RR	RR	SR	RR	S119	Eguangmian	Hubei	1988	Yangtze River region (YZR)
P2_CHN21	SS	SR	SS	SS	SS	SS	RR	SS	SS	RR	S248	Ejing 1	Hubei	1979	Yangtze River region (YZR)
P2_CHN22	SS	RR	RR	SS	SS	RR	RR	SS	SS	RR	S100	Ejing 92	hubei	1988	Yangtze River region (YZR)
P2_CHN23	SS	SS	RR	SS	RR	SS	RR	SS	SS	RR	S225	Ekangmian 10	Hubei, CHN	1999	Yangtze River region (YZR)
P2_CHN24	SS	SS	RR	SS	SR	SR	RR	SS	SS	RR	S174	Ekangmian 2	Hubei, CHN	1993	Yangtze River region (YZR)
P2_CHN25	SS	SS	RR	SS	SR	RR	RR	SS	SR	SR	S270	Ekangmian 6	Hubei, CHN	1997	Yangtze River region (YZR)
P2_CHN26	SS	RR	RR	SS	RR	RR	RR	SS	SS	RR	S018	Ekangmian 7	Hubei, CHN	1998	Yangtze River region (YZR)
P2_CHN27	SS	SR	RR	SS	SS	RR	RR	SS	SS	RR	S296	Emian 11	hubei	1988	Yangtze River region (YZR)
P2_CHN28	SS	SS	RR	SS	SS	RR	RR	SS	SS	RR	S179	Emian 15	hubei	1989	Yangtze River region (YZR)
P2_CHN29	SS	SS	RR	SS	SS	SS	RR	SS	SS	RR	S074	Emian 16	hubei	1990	Yangtze River region (YZR)
P2_CHN30	SS	RR	RR	SS	RR	RR	RR	SS	SS	SS	S154	Emian 19	hubei	1994	Yangtze River region (YZR)
P2_CHN31	SS	SS	RR	SS	RR	RR	RR	RR	SS	RR	S175	Emian 20	hubei	1994	Yangtze River region (YZR)
P2_CHN32	SS	SS	RR	SS	SS	RR	RR	SS	SS	RR	S087	Emian 3	hubei	1986	Yangtze River region (YZR)
P2_CHN33	SS	SR	RR	SS	SS	RR	RR	SS	SS	RR	S362	Emian 9	hubei	1972	Yangtze River region (YZR)
P2_CHN34	SS	RR	RR	SS	SS	RR	RR	SS	SS	RR	S153	Esha 28	hubei	1984	Yangtze River region (YZR)
P2_CHN35	SS	RR	RR	RR	RR	RR	RR	RR	RR	RR	S290	Fumian 289	Henan	2004	Yellow River region (YRR)
P2_CHN36	RR	SS	SS	SS	SS	SS	RR	RR	SS	RR	S338	Ganmian 1	jiangxi	1987	Yangtze River region (YZR)
P2_CHN37	SS	SS	RR	SS	SS	RR	RR	SS	SS	RR	S163	Ganmian 10	jiangxi	1999	Yangtze River region (YZR)
P2_CHN38	SS	SS	RR	SS	SS	RR	RR	SS	SS	RR	S289	Ganmian 12	jiangxi	2000	Yangtze River region (YZR)
P2_CHN39	SS	RR	RR	SS	RR	RR	RR	RR	RR	RR	S024	Ganmian 2	jiangxi	1987	Yangtze River region (YZR)
P2_CHN40	SS	SS	RR	SS	SS	RR	RR	SS	SS	RR	S244	Guangling 1	Henan		Yellow River region (YRR)
P2_CHN41	SS	RR	SR	SS	SR	RR	SS	SS	SS	SR	S083	Guangling 3	Henan		Yellow River region (YRR)
P2_CHN42	SS	RR	RR	SS	SS	RR	RR	SS	SS	RR	S176	Han 49	Hebei	2004	Yellow River region (YRR)
P2_CHN43	SS	SS	RR	SS	RR	SS	RR	SS	SS	RR	S204	Handan 802	Hebei	2006	Yellow River region (YRR)
P2_CHN44	SS	SS	RR	SS	SS	RR	RR	RR	SS	RR	S037	Haungzoujijiao	Xinjiang		northwest inland cotton-growing region (NIR)
P2_CHN45	SS	SS	RR	SS	RR	RR	RR	SS	SS	RR	S237	Heishanmian 1	Liaoning	1974	Liao River region (LRR)
P2_CHN46	SS	SS	SR	SS	RR	RR	RR	SS	SS	RR	S215	Hongyejijiaomian	Xinjiang		northwest inland cotton-growing region (NIR)
P2_CHN47	SR	RR	RR	SS	SR	RR	RR	SR	RR	RR	S267	Huadong 6	Jiangsu		Yangtze River region (YZR)
P2_CHN48	SS	SS	RR	SS	SS	RR	RR	RR	SS	RR	S073	Huakangmian 1	Hubei	2002	Yangtze River region (YZR)
P2_CHN49	SS	SS	RR	SS	SS	RR	RR	RR	SS	RR	S015	Huamian 4	Henan		Yellow River region (YRR)
P2_CHN50	SS	SS	RR	SS	SS	SS	RR	SS	SS	RR	S298	Jan-86	Beijing	1975	Yellow River region (YRR)
P2_CHN51	SS	SR	SS	SS	SS	RR	RR	RR	SS	RR	S329	Ji 688	Hebei		Yellow River region (YRR)
P2_CHN52	SS	SS	RR	SS	RR	RR	RR	RR	SS	RR	S050	Jiangsumian 3	Jiangsu	1987	Yangtze River region (YZR)
P2_CHN53	SS	RR	RR	SS	SS	RR	RR	RR	RR	RR	S124	Jifeng 554	Hebei	2005	Yellow River region (YRR)
P2_CHN54	SS	RR	RR	SS	SS	RR	RR	SS	SS	RR	S398	Jijiaodezimian	Jiangsu, CHN		Yangtze River region (YZR)
P2_CHN55	SR	SS	RR	SS	SS	SS	RR	SS	SS	RR	S066	Jimian 11	Hebei	1986	Yellow River region (YRR)
P2_CHN56	RR	RR	RR	SS	RR	RR	RR	SS	SS	RR	S189	Jimian 19	Hebei	1994	Yellow River region (YRR)
P2_CHN57	SS	RR	RR	RR	RR	RR	RR	RR	RR	RR	S326	Jimian 298	Hebei	2005	Yellow River region (YRR)
P2_CHN58	SS	RR	RR	SS	SS	RR	RR	RR	SS	RR	S146	Jimian 3	Hebei		Yellow River region (YRR)
P2_CHN59	SS	RR	RR	SS	SS	RR	SR	SR	SS	RR	S149	Jimian 6	Hebei	1982	Yellow River region (YRR)
P2_CHN60	SS	SS	RR	SS	SS	SS	RR	SS	SS	RR	S112	Jimian 7	Hebei	1984	Yellow River region (YRR)
P2_CHN61	SS	RR	SS	SS	SS	SS	SS	SS	SS	SS	S375	Jimian 91-19	Hebei	2001	Yellow River region (YRR)
P2_CHN62	SS	RR	RR	SS	RR	RR	RR	RR	RR	RR	S155	Jimian 958	Hebei	2006	Yellow River region (YRR)
P2_CHN63	SS	SS	RR	SS	SS	SS	RR	RR	SS	RR	S141	Jing1246	Hubei	1996	Yangtze River region (YZR)
P2_CHN64	SS	SS	RR	SS	SS	RR	RR	SS	RR	RR	S231	Jingsimian	Shanxi	1942	Yellow River region (YRR)
P2_CHN65	SS	SS	RR	SS	SS	RR	RR	SS	SS	RR	S301	Jinmian 1	Shanxi	1975	Yellow River region (YRR)
P2_CHN66	SS	SS	RR	SS	SS	RR	RR	RR	SS	RR	S033	Jinmian 1	Liaoning	1958	Liao River region (LRR)
P2_CHN67	SS	SS	RR	SS	SS	SS	RR	SS	SS	RR	S385	Jinmian 11	Shanxi, CHN	1990	Yellow River region (YRR)
P2_CHN68	SS	RR	RR	SS	SS	RR	RR	SS	SS	RR	S348	Jinmian 12	Shanxi, CHN	1993	Yellow River region (YRR)
P2_CHN69	SR	RR	RR	SS	SS	SS	RR	RR	SS	RR	S277	Jinmian 13	Shanxi, CHN	1990	Yellow River region (YRR)
P2_CHN70	RR	RR	RR	SS	RR	RR	RR	RR	SS	RR	S281	Jinmian 17	Shanxi, CHN	1995	Yellow River region (YRR)
P2_CHN71	SS	SS	RR	SS	RR	RR	RR	SS	RR	RR	S138	Jinmian 18	Shanxi, CHN	1995	Yellow River region (YRR)
P2_CHN72	SS	SS	RR	SS	SS	RR	RR	RR	SS	SS	S188	Jinmian 20	Shanxi, CHN	1996	Yellow River region (YRR)
P2_CHN73	SS	SS	RR	SS	SS	RR	RR	RR	SS	SS	S285	Jinmian 24	Shanxi, CHN	1998	Yellow River region (YRR)
P2_CHN74	SS	RR	RR	SS	SR	RR	RR	RR	SS	RR	S365	Jinmian 25	Shanxi, CHN	1998	Yellow River region (YRR)
P2_CHN75	SS	RR	RR	SR	RR	RR	RR	SS	RR	SR	S234	Jinmian 26	Shanxi, CHN	2003	Yellow River region (YRR)
P2_CHN76	SS	SS	RR	SS	RR	SS	RR	RR	SS	RR	S109	Jinmian 29	Shanxi	2000	Yellow River region (YRR)
P2_CHN77	SS	SS	RR	SS	SS	RR	RR	SS	SS	RR	S366	Jinmian 3209	Shanxi, CHN		Yellow River region (YRR)
P2_CHN78	SS	RR	RR	SS	RR	RR	RR	RR	SS	RR	S372	Jinmian 36	Shanxi, CHN	2003	Yellow River region (YRR)
P2_CHN79	RR	SS	SS	SS	RR	RR	RR	SS	RR	RR	S192	Jinmian 38	Shanxi, CHN	2004	Yellow River region (YRR)
P2_CHN80	SS	SR	RR	SS	SS	RR	RR	RR	SS	RR	S056	Jinmian 5	Shanxi, CHN	1982	Yellow River region (YRR)
P2_CHN81	SS	SS	RR	SS	RR	RR	RR	SS	SS	RR	S262	Jinmian 8	Shanxi	1999	Yellow River region (YRR)
P2_CHN82	SS	RR	RR	SS	SS	RR	RR	SS	SS	RR	S377	Jinnong 804	Shanxi		Yellow River region (YRR)
P2_CHN83	SS	RR	RR	SS	RR	RR	RR	SS	SS	RR	S135	Keyimian 2	Hebei	1970	Yellow River region (YRR)
P2_CHN84	RR	RR	RR	SS	RR	RR	RR	SR	SS	RR	S350	Liaojinmian 5	Liaoning	1993	Liao River region (LRR)
P2_CHN85	RR	RR	RR	SS	RR	RR	RR	RR	RR	RR	S220	Liaomian 12 or Liaomian 15	Liaoning	1996	Liao River region (LRR)
P2_CHN86	SS	RR	RR	SS	SS	RR	RR	SS	SS	RR	S360	Liaomian 1779	Liaoning		Liao River region (LRR)
P2_CHN87	SS	RR	RR	RR	RR	RR	RR	RR	SS	RR	S309	Liaomian 18	Liaoning	2002	Liao River region (LRR)
P2_CHN88	SS	RR	RR	SS	RR	RR	RR	RR	SS	RR	S041	Liaomian 7	Liaoning	1979	Liao River region (LRR)
P2_CHN89	SR	SS	RR	SS	RR	RR	RR	RR	RR	RR	S396	Liaoyangduanjie	Liaoning		Liao River region (LRR)
P2_CHN90	SS	SS	RR	SS	RR	RR	RR	SS	RR	RR	S245	Lingbaomian	Xinjiang		northwest inland cotton-growing region (NIR)
P2_CHN91	SS	RR	RR	SS	SS	SS	RR	RR	SS	RR	S343	Lixian 72	Hunan		Yangtze River region (YZR)
P2_CHN92	SS	SS	RR	SS	RR	SS	RR	SS	SS	SS	S051	Lu 742	Shandong	1994	Yellow River region (YRR)
P2_CHN93	RR	RR	RR	RR	SS	RR	RR	RR	RR	RR	S256	LuK 638	Shandong	2006	Yellow River region (YRR)
P2_CHN94	SS	RR	RR	SS	SS	RR	RR	RR	SS	RR	S184	Lumian 14	shandong	1996	Yellow River region (YRR)
P2_CHN95	SS	RR	RR	SS	RR	RR	RR	RR	RR	RR	S096	Lumian 22	shandong	2005	Yellow River region (YRR)
P2_CHN96	SS	./.	SS	SS	SS	RR	RR	SS	SS	RR	S216	Lumian 26	shandong	2002	Yellow River region (YRR)
P2_CHN97	SS	SS	RR	SS	RR	RR	RR	RR	RR	RR	S283	Lumian 28	shandong	2006	Yellow River region (YRR)
P2_CHN98	SS	RR	RR	SS	SS	RR	RR	RR	SS	RR	S254	Lumian 5	shandong	1983	Yellow River region (YRR)
P2_CHN99	SS	SS	RR	SS	SS	RR	RR	SS	SS	RR	S246	Lumian 584	shandong		Yellow River region (YRR)
P2_CHN100	SS	SS	RR	SS	SS	RR	RR	SS	SS	RR	S097	Moyu M20	Xinjiang, CHN		northwest inland cotton-growing region (NIR)
P2_CHN101	SS	SS	RR	SS	SS	RR	RR	SS	SS	RR	S055	Nantong 5	Jiangsu	1966	Yangtze River region (YZR)
P2_CHN102	SS	SS	RR	SS	SS	RR	RR	RR	SS	RR	S144	Ningmian 1	jiangsu, CHN		Yangtze River region (YZR)
P2_CHN103	SS	RR	RR	SS	SS	RR	RR	SS	SS	RR	S046	Ningmian 12	jiangsu, CHN		Yangtze River region (YZR)
P2_CHN104	SS	RR	RR	SS	SS	RR	RR	RR	SS	RR	S354	Nongda 94-7	hebei	1998	Yellow River region (YRR)
P2_CHN105	RR	RR	RR	RR	RR	RR	RR	SS	RR	RR	S088	Nongdamian 8	hebei	2006	Yellow River region (YRR)
P2_CHN106	SS	RR	RR	SS	SS	SS	RR	SS	RR	SS	S197	Pengzeyahuang	Henan		Yellow River region (YRR)
P2_CHN107	SS	SS	RR	SS	SS	RR	RR	SS	RR	RR	S185	qianmian 465	guizhou		Yangtze River region (YZR)
P2_CHN108	SS	SR	RR	SS	RR	RR	RR	SS	SS	RR	S275	Qinli 514	hebei	1990	Yellow River region (YRR)
P2_CHN109	SS	SS	RR	SS	SS	RR	RR	RR	SS	RR	S012	Qinyuan 4	Shanxi	1990	Yellow River region (YRR)
P2_CHN110	RR	RR	RR	SS	RR	SS	RR	SS	RR	RR	S082	SGK321	Hebei	2002	Yellow River region (YRR)
P2_CHN111	SS	./.	RR	SS	SR	RR	RR	SS	SS	RR	S317	sGKmianxiang69	Henan	2004	Yellow River region (YRR)
P2_CHN112	SS	RR	RR	RR	RR	RR	RR	SS	SS	RR	S201	Shan 2234	shanxi, CHN	1999	Yellow River region (YRR)
P2_CHN113	SS	RR	RR	SS	SS	RR	SS	SS	SS	RR	S300	Shan 3619	Shanxi, CHN	1986	Yellow River region (YRR)
P2_CHN114	SS	RR	RR	SS	SS	SS	RR	RR	SS	RR	S218	Shangnongfengkangmian 6	Shandong	2001	Yellow River region (YRR)
P2_CHN115	SS	RR	RR	SS	SS	RR	RR	RR	SS	RR	S255	Shangqiu 24	henan		Yellow River region (YRR)
P2_CHN116	SS	RR	RR	SS	SS	RR	RR	SS	SS	RR	S221	Shanmian 4	Shanxi, CHN	1987	Yellow River region (YRR)
P2_CHN117	SS	SS	RR	SS	RR	RR	RR	SS	SS	RR	S011	Shanmian 9	Shanxi, CHN	1986	Yellow River region (YRR)
P2_CHN118	RR	RR	RR	RR	RR	RR	RR	SS	SS	RR	S202	Shannongfeng 6	shandong		Yellow River region (YRR)
P2_CHN119	SS	RR	RR	SS	RR	RR	RR	SS	SS	RR	S170	Shanzao 2786	Shanxi, CHN	1990	Yellow River region (YRR)
P2_CHN120	SS	SS	RR	SS	RR	RR	RR	SS	RR	RR	S183	Shen 373	yunnan
P2_CHN121	SS	SS	RR	SS	SS	RR	RR	SS	SS	RR	S344	Simian 2	jiangsu, CHN	1984	Yangtze River region (YZR)
P2_CHN122	SS	./.	RR	SS	SS	SS	RR	RR	SS	RR	S123	Sumian 11	Jiangsu, CHN	1997	Yangtze River region (YZR)
P2_CHN123	SS	RR	RR	SS	SS	RR	RR	SS	SS	RR	S194	Sumian 20	Jiangsu, CHN	2002	Yangtze River region (YZR)
P2_CHN124	SS	SS	RR	SS	SS	RR	RR	RR	SS	RR	S224	Sumian 21	Jiangsu, CHN	2002	Yangtze River region (YZR)
P2_CHN125	SS	SS	RR	SS	SR	RR	RR	SS	SS	RR	S039	Sumian 22	Jiangsu, CHN	2002	Yangtze River region (YZR)
P2_CHN126	RR	RR	RR	SS	SS	RR	RR	SS	SS	RR	S352	Sumian 5	Jiangsu, CHN	1993	Yangtze River region (YZR)
P2_CHN127	SS	RR	RR	SS	SS	RR	RR	RR	SS	RR	S307	Sumian 8	Jiangsu, CHN	1995	Yangtze River region (YZR)
P2_CHN128	SS	RR	RR	SS	SS	RR	RR	SS	SS	RR	S337	Tianmian 1	Hubei		Yangtze River region (YZR)
P2_CHN129	RR	RR	RR	RR	RR	RR	RR	SS	RR	RR	S040	Wankangmian 9	Henan	2003	Yellow River region (YRR)
P2_CHN130	SS	SS	RR	SS	RR	RR	RR	SS	SS	RR	S028	Wanmian 17	Anhui	2000	Yangtze River region (YZR)
P2_CHN131	SS	RR	RR	SS	SS	RR	RR	SS	SS	RR	S156	Xiangmian 11	Hunan	1985	Yangtze River region (YZR)
P2_CHN132	SS	./.	RR	SS	SS	RR	RR	RR	SS	RR	S103	Xiangmian 16	Hubei	1994	Yangtze River region (YZR)
P2_CHN133	SS	RR	RR	SS	SS	SS	RR	RR	SS	RR	S165	Xiezuo 2	Zhejiang		Yangtze River region (YZR)
P2_CHN134	SS	RR	RR	SS	RR	RR	RR	RR	RR	RR	S196	Xinluzao 1	Xinjiang, CHN	1978	northwest inland cotton-growing region (NIR)
P2_CHN135	SS	SS	SS	SS	SS	RR	RR	RR	SS	RR	S369	Xinluzao 15	Xinjiang, CHN	2002	northwest inland cotton-growing region (NIR)
P2_CHN136	SS	RR	RR	SS	RR	RR	RR	RR	RR	RR	S008	Xinluzao 30	Xinjiang, CHN	2006	northwest inland cotton-growing region (NIR)
P2_CHN137	SS	RR	RR	SS	SS	RR	RR	SS	RR	SS	S241	Xinluzao 32	Xinjiang, CHN	2006	northwest inland cotton-growing region (NIR)
P2_CHN138	SS	RR	RR	SS	SS	RR	SS	SS	SS	SS	S292	Xinluzao 36	Xinjiang, CHN	2007	northwest inland cotton-growing region (NIR)
P2_CHN139	SS	SS	SS	SS	SS	RR	SS	SS	SS	SS	S351	Xinluzao 8	Xinjiang, CHN	1997	northwest inland cotton-growing region (NIR)
P2_CHN140	SS	SS	RR	SS	SS	RR	RR	SR	SS	RR	S069	Xinluzhong 18	Xinjiang, CHN	2003	northwest inland cotton-growing region (NIR)
P2_CHN141	SS	SS	RR	SS	SS	RR	RR	SS	SS	RR	S219	Xinluzhong 3	Xinjiang, CHN	1990	northwest inland cotton-growing region (NIR)
P2_CHN142	SS	RR	SS	SS	RR	RR	SS	SS	SS	RR	S142	Xinluzhong 4	Xinjiang, CHN	1992	northwest inland cotton-growing region (NIR)
P2_CHN143	SS	RR	RR	RR	RR	RR	RR	RR	SS	RR	S373	Xinluzhong 7	Xinjiang, CHN	1999	northwest inland cotton-growing region (NIR)
P2_CHN144	SS	RR	RR	SS	SS	RR	RR	SS	SS	SS	S265	Xinyan 96-48	Henan	2002	Yellow River region (YRR)
P2_CHN145	SS	SS	RR	SS	RR	RR	RR	RR	RR	RR	S004	Xuzhou 1214	Jiangsu	1986	Yangtze River region (YZR)
P2_CHN146	SS	SS	RR	SS	SS	RR	RR	SS	SS	RR	S038	Xuzhou 142	Jiangsu	1973	Yangtze River region (YZR)
P2_CHN147	SS	SS	RR	SS	SS	RR	RR	SS	SS	RR	S058	Xuzhou 1514	Jiangsu		Yangtze River region (YZR)
P2_CHN148	SS	SS	RR	SS	SS	RR	RR	SS	SS	RR	S253	Xuzhou 209	Jiangsu	1955	Yangtze River region (YZR)
P2_CHN149	SS	SR	RR	SS	SS	RR	RR	SS	SS	RR	S127	Yanmian 1	Sichuan	1987	Yangtze River region (YZR)
P2_CHN150	SS	SS	RR	SS	RR	RR	RR	SS	SS	RR	S247	Yapengmian	Hubei		Yangtze River region (YZR)
P2_CHN151	SS	SS	RR	RR	RR	RR	RR	RR	RR	RR	S139	Yishan 8	Henan	2008	Yellow River region (YRR)
P2_CHN152	SS	SS	RR	SS	SS	RR	RR	SS	SS	RR	S389	Yongji 2	Shanxi		Yellow River region (YRR)
P2_CHN153	SS	RR	RR	SS	SS	SS	RR	RR	SS	RR	S325	Yu 79-10	Henan	1980	Yellow River region (YRR)
P2_CHN154	SS	./.	RR	RR	RR	RR	RR	SS	SS	RR	S034	Yukang 1	Henan	1987	Yellow River region (YRR)
P2_CHN155	SS	RR	RR	SS	SS	RR	RR	RR	SS	SR	S032	Yumian 11	Henan	1994	Yellow River region (YRR)
P2_CHN156	SS	SR	RR	RR	SS	SS	RR	SS	SS	RR	S072	Yumian 14	Henan	1996	Yellow River region (YRR)
P2_CHN157	SS	SS	RR	SS	SS	RR	RR	RR	SS	RR	S316	Yumian 19	Henan	1999	Yellow River region (YRR)
P2_CHN158	SS	SS	RR	SS	SS	RR	RR	SS	SS	RR	S020	Yumian 20	Henan	1999	Yellow River region (YRR)
P2_CHN159	SS	SS	RR	SS	SR	RR	RR	RR	SS	RR	S304	Yumian 3	Henan	1988	Yellow River region (YRR)
P2_CHN160	SS	SS	RR	SS	SS	RR	RR	SS	SS	RR	S186	Yun 1729	Shanxi	1991	Yellow River region (YRR)
P2_CHN161	RR	SR	SS	SS	SS	SS	SS	RR	SS	RR	S236	Yun 87-509	Shanxi	1995	Yellow River region (YRR)
P2_CHN162	SS	RR	RR	SS	SS	RR	RR	SS	SS	RR	S293	Zhemian 11	Zhejiang	1997	Yangtze River region (YZR)
P2_CHN163	SS	RR	RR	SS	SS	RR	RR	SS	SS	RR	S272	Zhemian 3	zhejiang	1965	Yangtze River region (YZR)
P2_CHN164	SS	SS	RR	SS	SS	RR	RR	RR	SS	RR	S043	Zhengnongmian 4	Henan	2006	Yellow River region (YRR)
P2_CHN165	SS	RR	RR	SS	SS	RR	RR	SS	SS	RR	S303	Zhong 12	henan	1985	Yellow River region (YRR)
P2_CHN166	RR	RR	RR	SS	RR	RR	RR	RR	RR	RR	S271	Zhong 161	Henan		Yellow River region (YRR)
P2_CHN167	SS	SR	RR	SS	SS	SS	SS	SS	SS	RR	S049	Zhongluzajiaomian	Henan		Yellow River region (YRR)
P2_CHN168	SS	RR	RR	SS	RR	SS	RR	SS	SS	RR	S091	Zhongmiansuo 10	Henan	1983	Yellow River region (YRR)
P2_CHN169	SS	RR	RR	SS	SS	RR	RR	RR	RR	RR	S331	Zhongmiansuo 12	Henan	1983	Yellow River region (YRR)
P2_CHN170	SS	RR	RR	SS	SS	RR	RR	RR	SS	SS	S334	Zhongmiansuo 19	Henan	1992	Yellow River region (YRR)
P2_CHN171	SS	RR	RR	SS	SS	RR	RR	SS	SS	RR	S110	Zhongmiansuo 2	Henan	2006	Yellow River region (YRR)
P2_CHN172	SS	SS	RR	SS	SR	RR	RR	SS	SS	RR	S098	Zhongmiansuo 30	Henan	1998	Yellow River region (YRR)
P2_CHN173	SS	RR	RR	SS	RR	SS	RR	SS	SS	RR	S380	Zhongmiansuo 31	Henan	1998	Yellow River region (YRR)
P2_CHN174	SS	RR	RR	RR	SS	RR	RR	RR	SS	RR	S361	Zhongmiansuo 32	Henan	1998	Yellow River region (YRR)
P2_CHN175	SS	RR	RR	SS	SS	RR	RR	RR	SS	RR	S217	Zhongmiansuo 34	Henan	1998	Yellow River region (YRR)
P2_CHN176	SS	SS	RR	SS	RR	RR	RR	SS	SS	RR	S259	Zhongmiansuo 40	Henan	2002	Yellow River region (YRR)
P2_CHN177	SS	RR	RR	RR	SS	RR	RR	SS	SS	RR	S229	Zhongmiansuo 42	Henan	2002	Yellow River region (YRR)
P2_CHN178	SS	SS	RR	SS	RR	RR	RR	RR	RR	RR	S278	Zhongmiansuo 43	Henan	2003	Yellow River region (YRR)
P2_CHN179	SS	RR	RR	SS	SS	RR	RR	SS	SS	RR	S190	Zhongmiansuo 45	Henan	2003	Yellow River region (YRR)
P2_CHN180	SS	SS	RR	SS	RR	RR	RR	SR	SS	RR	S048	Zhongmiansuo 49	Henan	2004	Yellow River region (YRR)
P2_CHN181	SS	RR	RR	RR	SS	RR	RR	RR	RR	RR	S358	Zhongmiansuo 69	Henan		Yellow River region (YRR)
P2_CHN182	RR	RR	RR	RR	RR	RR	RR	RR	RR	RR	S212	Zhongzhimian 2	Henan	2006	Yellow River region (YRR)
P2_CHN183	SS	RR	RR	SS	RR	RR	RR	SS	SS	RR	S166	Zimian 8	Henan	1986	Yellow River region (YRR)
P2_CHN184	SS	RR	RR	SS	SS	RR	RR	SS	SS	RR	S180	Zong 1-59	Henan		Yellow River region (YRR)
P3_CHN1	SS	RR	RR	RR	RR	RR	RR	SS	RR	RR	GH0550	1008	Henan		Yellow River region (YRR)
P3_CHN2	SS	RR	RR	SS	RR	RR	RR	RR	SS	RR	GH1001	108bian	Anhui		Yangtze River region (YZR)
P3_CHN3	SS	RR	RR	SS	SS	RR	RR	RR	SS	RR	GH0927	1281	Hubei	1975	Yangtze River region (YZR)
P3_CHN4	SS	RR	SS	RR	RR	RR	RR	SS	SS	RR	GH0557	12S165	Shanxi	2015	Yellow River region (YRR)
P3_CHN5	SS	RR	RR	SS	SS	RR	RR	SS	SS	RR	GH1008	146	Anhui		Yangtze River region (YZR)
P3_CHN6	SS	RR	RR	SS	SS	RR	RR	SS	SS	RR	GH0892	2116	Hubei	1973	Yangtze River region (YZR)
P3_CHN7	SS	RR	RR	SS	SS	RR	RR	SS	SS	RR	GH1000	369-10 (Yuelu 2#)	Guangdong	1966
P3_CHN8	SS	RR	RR	SS	RR	RR	RR	SS	SS	SR	GH1007	383 bukang	Anhui		Yangtze River region (YZR)
P3_CHN9	SS	RR	RR	SS	RR	RR	RR	SS	SS	SS	GH1006	383 kang	Anhui		Yangtze River region (YZR)
P3_CHN10	SS	RR	SS	SS	RR	SR	RR	SS	SS	RR	GH1102	384	Anhui		Yangtze River region (YZR)
P3_CHN11	SS	RR	RR	SS	SR	RR	RR	SS	SS	RR	GH0370	402	Anhui		Yangtze River region (YZR)
P3_CHN12	SS	RR	RR	SS	SS	RR	RR	RR	SS	RR	GH0545	4133Bt (2)	Henan	2015	Yellow River region (YRR)
P3_CHN13	SS	RR	RR	SS	RR	RR	RR	SS	RR	RR	GH1004	415 (1)	Anhui	1986	Yangtze River region (YZR)
P3_CHN14	SS	RR	RR	SS	SR	RR	RR	SR	SR	RR	GH0535	4612Lu 188	Henan	2015	Yellow River region (YRR)
P3_CHN15	SS	RR	RR	SR	RR	SR	RR	RR	SS	RR	GH1003	485	Anhui		Yangtze River region (YZR)
P3_CHN16	SS	RR	RR	SS	SS	RR	RR	RR	SS	RR	GH0935	5245	Shannxi	1976	Yellow River region (YRR)
P3_CHN17	RR	RR	RR	SS	SS	RR	RR	SS	SS	SS	GH1002	539	Anhui		Yangtze River region (YZR)
P3_CHN18	SS	RR	RR	SS	RR	RR	RR	SS	SS	RR	GH0746	57-681 (2)	Sichuan	1963	Yangtze River region (YZR)
P3_CHN19	SS	RR	SR	SS	RR	SS	RR	SS	SR	SS	GH0795	588	Henan		Yellow River region (YRR)
P3_CHN20	SS	RR	RR	SS	SS	RR	RR	SS	SS	RR	GH0989	62-200	Sichuan	1965	Yangtze River region (YZR)
P3_CHN21	SS	RR	RR	SS	SS	RR	RR	SS	SS	RR	GH0915	68-30	Zhejiang	1985	Yangtze River region (YZR)
P3_CHN22	SS	RR	SS	SS	RR	SS	RR	SS	SS	RR	GH1247	70-29-5	Yunnan	1989
P3_CHN23	SS	RR	RR	SS	SS	RR	RR	RR	SS	RR	GH0733	70-64	Yunnan	1986
P3_CHN24	SS	RR	RR	SS	SS	RR	SS	SS	RR	RR	GH0924	70-65		1970
P3_CHN25	SS	RR	RR	SS	SS	SR	RR	SS	SS	RR	GH0990	71-36	Hubei	1971	Yangtze River region (YZR)
P3_CHN26	SS	RR	RR	RR	SS	RR	RR	SS	SS	RR	GH0994	7402	Hubei	1989	Yangtze River region (YZR)
P3_CHN27	RR	RR	RR	RR	RR	RR	RR	SS	RR	RR	GH0782	7886	Henan		Yellow River region (YRR)
P3_CHN28	SS	RR	RR	SS	SS	RR	RR	RR	SS	SS	GH1203	838	Henan	2015	Yellow River region (YRR)
P3_CHN29	SS	RR	RR	SS	SS	SS	RR	SS	SS	RR	GH0097	86-1 (Zhongzhi 86-1)	Beijing	1981	Yellow River region (YRR)
P3_CHN30	SS	RR	RR	SS	SS	RR	RR	SS	SS	RR	GH0544	A971Bt (1)	Henan		Yellow River region (YRR)
P3_CHN31	SS	RR	RR	SS	SS	RR	RR	SS	SS	RR	GH0866	Anmian 3	Henan	1970	Yellow River region (YRR)
P3_CHN32	SS	RR	RR	SS	SS	RR	RR	RR	SS	RR	GH1202	AoBzi 10	Henan	2015	Yellow River region (YRR)
P3_CHN33	SS	RR	RR	SS	SS	RR	RR	RR	RR	RR	GH0543	Ari3697 (1)	Henan	2015	Yellow River region (YRR)
P3_CHN34	SS	RR	RR	SS	SS	RR	RR	SS	RR	RR	GH0875	Baiqiang 1	Henan	1985	Yellow River region (YRR)
P3_CHN35	SS	RR	RR	SS	SS	RR	RR	SS	SS	RR	GH0868	Baiquan 260	Henan	1965	Yellow River region (YRR)
P3_CHN36	SS	RR	SS	RR	SS	RR	RR	SS	RR	RR	GH0996	Bamian 1 (2)	Sichuan	1972	Yangtze River region (YZR)
P3_CHN37	SS	RR	RR	SS	SS	RR	SS	RR	RR	RR	ZGH0349	Bao 6716	Hebei	1986	Yellow River region (YRR)
P3_CHN38	SS	RR	RR	SS	SS	RR	RR	SS	SS	RR	GH0907	Baomian 13	Jiangsu	1965	Yangtze River region (YZR)
P3_CHN39	SS	RR	RR	SS	SS	RR	RR	SS	SS	RR	GH0936	Beinong 602	Hebei	1992	Yellow River region (YRR)
P3_CHN40	SS	RR	RR	SS	SS	SS	RR	SS	RR	RR	GH0950	Beinong-1 (1)	Hebei	1984	Yellow River region (YRR)
P3_CHN41	SS	RR	RR	SS	SS	SS	RR	SS	RR	RR	GH0917	Bomian 1	Jiangxi	1985	Yangtze River region (YZR)
P3_CHN42	SS	RR	RR	SS	SS	RR	RR	RR	SS	RR	GH0092	Bomian 2 (Ganmian 4)	Jiangxi	1974	Yangtze River region (YZR)
P3_CHN43	SS	RR	RR	SS	RR	RR	RR	SS	RR	SS	GH0755	CCRI 10 (1)	Henan	1982	Yellow River region (YRR)
P3_CHN44	SS	RR	RR	SS	RR	SS	RR	SS	SS	RR	GH0747	CCRI 12 (3)	Henan	1987	Yellow River region (YRR)
P3_CHN45	SS	RR	RR	SS	SS	RR	RR	SS	SS	RR	GH0100	CCRI 17 (Zhong 117)	Henan	1990	Yellow River region (YRR)
P3_CHN46	SS	RR	RR	SS	SS	RR	RR	SS	SS	RR	GH0864	CCRI 2 (1)	Henan	1959	Yellow River region (YRR)
P3_CHN47	SS	RR	RR	SS	RR	RR	RR	RR	SS	RR	GH0970	CCRI 22 (Zhong 1098)	Henan	1994	Yellow River region (YRR)
P3_CHN48	SS	RR	RR	SS	RR	SS	RR	SS	SS	RR	GH0752	CCRI 24	Henan	1995	Yellow River region (YRR)
P3_CHN49	SS	RR	RR	SS	RR	SS	RR	RR	SS	RR	GH0757	CCRI 27 (1)	Henan	1997	Yellow River region (YRR)
P3_CHN50	SS	RR	RR	SS	SS	RR	RR	RR	SS	RR	GH0738	CCRI 3 (2)	Henan	1957	Yellow River region (YRR)
P3_CHN51	SS	RR	RR	SS	SS	SS	RR	RR	RR	RR	GH0977	CCRI 32 (1)	Henan	1998	Yellow River region (YRR)
P3_CHN52	SS	RR	RR	SS	SS	SS	RR	SS	SS	SS	GH0758	CCRI 35 (2)	Henan	1999	Yellow River region (YRR)
P3_CHN53	SS	RR	RR	SS	SS	RR	RR	SS	SS	RR	GH1262	CCRI 4 (2)	Henan	1969	Yellow River region (YRR)
P3_CHN54	SS	RR	RR	SS	RR	RR	RR	SS	SS	RR	GH0778	CCRI 44	Henan	2004	Yellow River region (YRR)
P3_CHN55	SS	RR	RR	SS	SS	RR	RR	RR	SR	RR	GH0766	CCRI 45 (1)	Henan	2003	Yellow River region (YRR)
P3_CHN56	RR	RR	RR	SR	RR	RR	RR	SR	SS	RR	GH0774	CCRI 50 (1)	Henan	2005	Yellow River region (YRR)
P3_CHN57	SS	RR	RR	SS	SS	RR	RR	SS	RR	RR	GH0743	CCRI 7 (3)	Henan	1981	Yellow River region (YRR)
P3_CHN58	SS	RR	RR	SS	SS	RR	RR	SS	SS	RR	GH0095	CCRI 8 (Zhong 758)	Henan	1976	Yellow River region (YRR)
P3_CHN59	SS	RR	RR	SS	RR	RR	RR	SR	SS	RR	GH0086	CCRI 9 (Zhong 399)	Henan	1978	Yellow River region (YRR)
P3_CHN60	SS	RR	RR	SS	SS	SS	RR	RR	SS	RR	GH0172	Changrong 2	Jiangsu	1954	Yangtze River region (YZR)
P3_CHN61	SS	RR	RR	SS	SS	RR	RR	SS	SS	RR	GH0883	Changza 1	Sichuan	1976	Yangtze River region (YZR)
P3_CHN62	SS	RR	RR	SS	SS	RR	RR	SS	SS	RR	GH0139	Chuan 109 (1)	Sichuan	1993	Yangtze River region (YZR)
P3_CHN63	SS	RR	RR	SS	SS	RR	RR	RR	SS	RR	GH0944	Chuan 109 (2)	Sichuan	1998	Yangtze River region (YZR)
P3_CHN64	SS	RR	RR	SS	SS	RR	RR	SS	SS	RR	GH0882	Chuan 113 (113)	Sichuan	1961	Yangtze River region (YZR)
P3_CHN65	SS	RR	RR	SS	SS	SS	RR	RR	SS	RR	GH0973	Chuan 2802	Sichuan	1994	Yangtze River region (YZR)
P3_CHN66	SS	RR	SR	SS	SS	RR	RR	SS	SS	RR	GH0991	Chuan 473A	Sichuan	1980	Yangtze River region (YZR)
P3_CHN67	SS	RR	RR	SS	SS	RR	RR	SR	SS	RR	GH1267	Chuan 73-27	Sichuan	1973	Yangtze River region (YZR)
P3_CHN68	SS	RR	RR	RR	SS	RR	RR	SS	SS	RR	GH0103	Chuan 77-60	Sichuan	1989	Yangtze River region (YZR)
P3_CHN69	SS	RR	RR	SS	SS	RR	RR	SS	SS	RR	GH0953	Chuankang 414	Sichuan	1986	Yangtze River region (YZR)
P3_CHN70	SS	RR	RR	SS	SS	SS	RR	SS	SS	RR	GH1270	Chuanmian 239	Sichuan	1999	Yangtze River region (YZR)
P3_CHN71	SS	RR	RR	SS	SS	RR	RR	RR	SS	RR	GH0980	Chuanmian 45	Sichuan	2000	Yangtze River region (YZR)
P3_CHN72	SS	RR	RR	SS	SS	SR	RR	SR	SS	RR	GH0958	Chuanza 1	Sichuan	1985	Yangtze River region (YZR)
P3_CHN73	SS	RR	RR	SS	SS	RR	RR	SS	SS	RR	GH0916	Cimian 1	Zhejiang	1966	Yangtze River region (YZR)
P3_CHN74	SS	RR	RR	SR	SS	RR	RR	SS	SS	RR	GH0985	Dai 10852	Hubei	1962	Yangtze River region (YZR)
P3_CHN75	SS	RR	RR	SS	SR	SS	SR	SS	SS	RR	GH0923	Dailiaomian	Guizhou	1967	Yangtze River region (YZR)
P3_CHN76	SS	RR	RR	SS	SS	RR	RR	SS	SS	RR	GH1248	Dali 7317	Yunnan	1988
P3_CHN77	SS	RR	RR	SS	SS	RR	RR	RR	SS	RR	GH0734	Dali 75-8	Yunnan	1988
P3_CHN78	SS	RR	RR	SS	SS	RR	RR	SS	SS	RR	GH0884	Damian 3	Sichuan	1969	Yangtze River region (YZR)
P3_CHN79	SS	RR	RR	SS	SS	RR	RR	SS	SS	RR	GH0881	Danxian 24	Shandong	1985	Yellow River region (YRR)
P3_CHN80	SS	RR	RR	SS	SS	SS	RR	SS	SS	RR	GH0877	Dengdai 302	Henan	1970	Yellow River region (YRR)
P3_CHN81	SS	RR	RR	SS	SS	RR	RR	SS	SS	RR	GH0876	Dengxianchangrong	Henan	1970	Yellow River region (YRR)
P3_CHN82	SS	RR	RR	SS	SR	RR	RR	SR	RR	RR	GH0735	Dian 373 (Binchuan 373)	Yunnan	1958
P3_CHN83	SS	RR	RR	SS	SS	RR	RR	SR	SS	RR	GH0720	Dian-Funing-Lu	Yunnan	2017
P3_CHN84	SS	RR	RR	SS	RR	SS	RR	SS	SR	RR	GH1236	Dian-Matou-Lu 1	Yunnan
P3_CHN85	SS	RR	RR	SS	SR	SR	RR	SR	SS	RR	GH0721	Dian-Muyang-Lu	Yunnan
P3_CHN86	RR	RR	SS	SS	SR	RR	RR	RR	SS	RR	GH1251	Dian-Muzimian	Yunnan
P3_CHN87	SS	RR	RR	SS	SS	SR	SR	RR	SS	RR	GH0736	Dian-shuangbai-tuoshang	Yunnan	1986
P3_CHN88	SS	RR	RR	SS	SS	RR	RR	SS	SS	SR	GH0697	Diertao	Beijing		Yellow River region (YRR)
P3_CHN89	SS	RR	RR	SS	SS	RR	RR	SR	SS	RR	GH0698	Disantao	Beijing		Yellow River region (YRR)
P3_CHN90	SS	RR	RR	SS	SS	RR	RR	SS	SS	RR	GH0770	Dongting 1 (1)	Hunan	1957	Yangtze River region (YZR)
P3_CHN91	SS	RR	RR	SS	RR	RR	RR	SS	SS	RR	GH0291	E E80-11	Hubei	1993	Yangtze River region (YZR)
P3_CHN92	SS	RR	RR	SS	SS	RR	RR	RR	SS	RR	GH0160	E E910	Hubei	1997	Yangtze River region (YZR)
P3_CHN93	SS	RR	RR	SS	SS	RR	RR	SS	SS	RR	GH0161	E E911	Hubei	1997	Yangtze River region (YZR)
P3_CHN94	SS	RR	RR	SS	SS	SS	RR	SS	SS	RR	GH0162	E E913	Hubei	1997	Yangtze River region (YZR)
P3_CHN95	SS	RR	SR	SS	SS	SS	RR	RR	SS	RR	GH0150	E Q1038	Hubei	1993	Yangtze River region (YZR)
P3_CHN96	SS	RR	RR	SS	SS	RR	RR	SS	SS	RR	GH1045	E Q1116	Hubei	1993	Yangtze River region (YZR)
P3_CHN97	SS	RR	RR	SS	SS	RR	RR	SS	SS	RR	GH0151	E T458	Hubei	1990	Yangtze River region (YZR)
P3_CHN98	SS	RR	RR	SS	SS	RR	RR	SS	SS	SS	GH0522	E-21-17-711
P3_CHN99	SS	RR	RR	SS	SS	RR	RR	SS	SS	SS	GH0142	E88-203	Hubei	1992	Yangtze River region (YZR)
P3_CHN100	SS	RR	RR	SS	SS	SS	RR	RR	SS	RR	GH0750	Ejing 1 (1)	Hubei	1985	Yangtze River region (YZR)
P3_CHN101	SS	RR	RR	SS	SS	RR	RR	SS	SS	RR	GH1264	Ejing 92 (1)	Hubei	1983	Yangtze River region (YZR)
P3_CHN102	SS	RR	RR	SS	SS	RR	RR	RR	SS	RR	GH0962	Ekangmian 2 (sha yang 6062)	Hubei	1986	Yangtze River region (YZR)
P3_CHN103	SS	RR	RR	SS	SS	RR	RR	RR	SS	SS	GH0754	Ekangmian 3	Hubei	1995	Yangtze River region (YZR)
P3_CHN104	SS	RR	RR	SS	SS	SS	RR	SS	SS	RR	GH0765	Ekangmian 9 (1)	Hubei	2001	Yangtze River region (YZR)
P3_CHN105	SS	RR	RR	SS	SS	RR	RR	SS	SS	RR	ZGH0465	Emian 12	Hubei	1985	Yangtze River region (YZR)
P3_CHN106	SS	RR	RR	SS	SS	RR	RR	SS	SS	RR	GH0749	Emian 14	Hubei	1990	Yangtze River region (YZR)
P3_CHN107	SS	RR	RR	SS	SS	SR	RR	SS	SS	RR	GH0956	Emian 17 (Xiao 833-18)	Hubei	1992	Yangtze River region (YZR)
P3_CHN108	SS	RR	RR	SS	SS	RR	RR	SS	SS	RR	GH1271	Emian 18	Hubei	1992	Yangtze River region (YZR)
P3_CHN109	SS	RR	RR	SS	SS	RR	RR	RR	SS	RR	ZGH0564	Emian 20 (1)	Hubei	1995	Yangtze River region (YZR)
P3_CHN110	SS	RR	RR	SS	SS	RR	RR	SS	SS	RR	GH0987	Emian 4	Hubei	1960	Yangtze River region (YZR)
P3_CHN111	SS	RR	RR	SS	SS	RR	RR	SS	SS	RR	GH0893	Emian 5 (Dai 3762)	Hubei	1966	Yangtze River region (YZR)
P3_CHN112	SS	RR	RR	SS	SS	RR	RR	SS	RR	RR	GH0894	Emian 6 (3268)	Hubei	1966	Yangtze River region (YZR)
P3_CHN113	SS	RR	RR	SS	SS	RR	RR	RR	SS	RR	GH0974	Emian 7	Hubei	1997	Yangtze River region (YZR)
P3_CHN114	SS	RR	SS	SS	RR	SS	SS	SS	RR	RR	GH0815	F-3	Xinjiang	1997	northwest inland cotton-growing region (NIR)
P3_CHN115	SR	RR	RR	SS	SS	RR	RR	RR	SS	RR	GH1101	F3-6
P3_CHN116	SS	RR	RR	SS	RR	RR	RR	SS	RR	RR	GH1005	F8zhang 9	Anhui		Yangtze River region (YZR)
P3_CHN117	RR	RR	RR	SS	SS	RR	RR	SR	SR	RR	GH0714	Fenghuang-Lu 2	Hunan		Yangtze River region (YZR)
P3_CHN118	SS	RR	RR	SS	SS	RR	RR	SS	SS	RR	GH0895	Fushe 1	Hubei	1970	Yangtze River region (YZR)
P3_CHN119	RR	RR	RR	SS	SS	RR	RR	RR	SS	RR	GH0590	G.purpurascens-1
P3_CHN120	SS	RR	RR	SS	SS	RR	RR	SS	SS	RR	GH0942	Gangmian 1	Hubei	1965	Yangtze River region (YZR)
P3_CHN121	SS	RR	RR	SS	SS	./.	RR	RR	SS	RR	ZGH0367	Ganmian 12 (2)	Jiangxi	2000	Yangtze River region (YZR)
P3_CHN122	SS	RR	RR	SS	RR	RR	RR	RR	SS	RR	GH0713	Gonghe-Lu 1	Qinghai		northwest inland cotton-growing region (NIR)
P3_CHN123	SS	RR	RR	SS	RR	RR	RR	RR	SS	RR	GH0773	Guannong 1 (1)	Liaoning	1930	Yellow River region (YRR)
P3_CHN124	SS	RR	RR	SS	SS	RR	RR	SS	SS	SR	GH1241	Gui-Baise-Lu	Guangxi	2017
P3_CHN125	SS	RR	RR	SS	SS	RR	RR	SS	SS	RR	GH1258	Gui-Bamaliangda-1	Guangxi	1994
P3_CHN126	SS	RR	RR	SS	RR	RR	RR	RR	SS	RR	GH0724	Gui-Bangxu-Lu	Guangxi
P3_CHN127	SS	RR	RR	SS	SS	RR	RR	RR	SR	SR	GH1252	Gui-Donglan-Naheng	Guangxi	1989
P3_CHN128	SR	RR	RR	SS	SS	RR	RR	SR	SS	SS	GH1259	Gui-Donglan-zhanglan	Guangxi	1993
P3_CHN129	SS	RR	RR	SS	RR	RR	RR	RR	SS	RR	GH0710	Gui-Duixu-Lu 1	Guangxi
P3_CHN130	SS	RR	RR	SS	SS	SS	RR	SS	SS	SS	GH1257	Gui-Fuchuan	Guangxi	1988
P3_CHN131	RR	RR	RR	SS	RR	RR	RR	SS	RR	SS	GH0711	Gui-Lidang-Lu 1	Guangxi
P3_CHN132	SS	RR	RR	SS	RR	RR	RR	RR	RR	SS	GH0712	Gui-Lidang-Lu 5	Guangxi
P3_CHN133	SS	RR	RR	SS	SS	RR	RR	RR	SS	SR	GH1260	Gui-Longlin 1	Guangxi	2006
P3_CHN134	SS	RR	RR	SS	SS	RR	RR	SR	RR	SS	GH1242	Gui-Longzhou-Lu	Guangxi
P3_CHN135	SS	RR	RR	SS	SS	RR	RR	SS	SS	RR	GH1246	Gui-mian 2	Guangxi	1973
P3_CHN136	SS	RR	RR	SS	SS	RR	RR	SS	SS	RR	GH0918	Gui-mian 3	Guangxi	1973
P3_CHN137	SS	RR	SS	SS	RR	RR	RR	RR	SS	RR	GH0700	Gui-Nandan-Badi (1)	Guangxi	1986
P3_CHN138	SS	RR	RR	SS	SR	RR	RR	RR	SS	SR	GH1234	Gui-Nandan-Lihu (1)	Guangxi	1986
P3_CHN139	SS	RR	RR	SS	SS	RR	RR	RR	SS	SS	GH1245	Gui-Nazuo-Lu	Guangxi
P3_CHN140	SS	RR	RR	SS	SS	RR	RR	SS	SS	RR	GH0732	Gui-Pingguomian	Guangxi	1986
P3_CHN141	SS	RR	RR	SS	SS	RR	RR	RR	RR	RR	GH0731	Gui-Puhe-Lu-2	Guangxi
P3_CHN142	RR	RR	SS	SS	SS	RR	RR	RR	SS	RR	GH1254	Gui-Sanjiang-Bajiang	Guangxi
P3_CHN143	RR	RR	RR	SS	SR	RR	RR	RR	SR	SR	GH1235	Gui-Tiane-Yanlai-1-1-2	Guangxi
P3_CHN144	SS	RR	SS	SS	SS	RR	RR	SS	SS	SR	GH0719	Gui-Tianlin-Lu 2	Guangxi
P3_CHN145	SR	RR	RR	RR	RR	RR	RR	RR	SS	RR	GH0717	Gui-Tianzhou-Lu	Guangxi
P3_CHN146	SS	RR	RR	RR	RR	RR	RR	RR	RR	RR	GH0723	Gui-Xiadong-Lu	Guangxi
P3_CHN147	SS	RR	RR	SS	SS	RR	RR	SS	SS	RR	GH0729	Gui-Yacha-Lu	Guangxi
P3_CHN148	SS	RR	RR	RR	SS	RR	RR	RR	SS	RR	GH1240	Gui-Youping-Lu 1	Guangxi
P3_CHN149	SS	RR	RR	SS	RR	RR	RR	RR	SS	RR	GH0716	Gui-Zhenxiangzhou-Lu	Guangxi
P3_CHN150	RR	RR	SS	SR	SS	RR	RR	SS	RR	SS	GH0730	Guzhang-Lu	Guangxi
P3_CHN151	SS	RR	RR	SS	SS	RR	RR	SS	SS	SS	GH0885	Haihuangmian	Sichuan	1980	Yangtze River region (YZR)
P3_CHN152	SS	RR	RR	SS	SS	SS	RR	SR	SS	RR	GH0583	Han 74xuan 209	Hebei	1988	Yellow River region (YRR)
P3_CHN153	SS	RR	RR	SS	SS	RR	RR	SS	SS	RR	GH0111	Han 81-272	Hebei	1989	Yellow River region (YRR)
P3_CHN154	SS	RR	RR	SS	SS	RR	SS	SS	SS	RR	GH0114	Han 8901	Hebei	1992	Yellow River region (YRR)
P3_CHN155	SS	RR	RR	SS	SS	SS	SS	SS	SS	RR	GH1041	Han 8904	Hebei	1994	Yellow River region (YRR)
P3_CHN156	SS	RR	RR	SS	SS	RR	RR	SS	SS	RR	GH0166	Handan 333 (2)	Hebei	2001	Yellow River region (YRR)
P3_CHN157	SS	RR	RR	RR	RR	RR	RR	SS	RR	RR	GH0780	Hanmian 5158	Hebei	2006	Yellow River region (YRR)
P3_CHN158	SS	RR	RR	SS	SS	RR	RR	RR	SS	RR	GH0767	Hanmian 802 (1)	Hebei	2006	Yellow River region (YRR)
P3_CHN159	SS	RR	RR	SS	RR	SR	RR	RR	SS	RR	GH0781	Hanmian 885	Hebei	2006	Yellow River region (YRR)
P3_CHN160	SS	RR	RR	SS	SS	RR	RR	SS	SS	SS	GH0756	Heishanmian 1 (1)	Liaoning	1974	Liao River region (LRR)
P3_CHN161	SS	RR	SR	SS	SR	SR	RR	SR	SS	RR	GH1268	Henan 69	Henan	1981	Yellow River region (YRR)
P3_CHN162	SS	RR	RR	SS	SS	RR	RR	RR	SS	RR	GH0890	Hongshi 7	Hubei	1961	Yangtze River region (YZR)
P3_CHN163	SS	RR	RR	SS	SS	RR	RR	SS	SS	RR	GH0296	Hongyemian 1	Sichuan	1961	Yangtze River region (YZR)
P3_CHN164	SR	RR	RR	SS	SS	RR	RR	SS	SS	RR	GH1097	Hongyemian 2	Sichuan	1961	Yangtze River region (YZR)
P3_CHN165	RR	RR	RR	SS	SS	RR	RR	RR	SS	RR	GH1256	Hongzhaidahua	Guizhou	1988	Yangtze River region (YZR)
P3_CHN166	SS	RR	RR	SS	SS	SS	RR	RR	SS	RR	GH0960	Hu 79-3154	Jiangsu	1984	Yangtze River region (YZR)
P3_CHN167	SS	RR	RR	SS	SS	RR	RR	SS	SS	RR	GH0887	Huamian 2 (Dongting 159)	Hubei	1963	Yangtze River region (YZR)
P3_CHN168	SS	RR	RR	SS	RR	RR	RR	SS	SS	RR	GH0888	Huamian 4 (4143)	Hubei	1970	Yangtze River region (YZR)
P3_CHN169	SS	RR	RR	SS	SS	RR	RR	SS	SS	RR	GH0889	Huamian 5	Shandong	2010	Yellow River region (YRR)
P3_CHN170	SS	RR	RR	SS	SS	RR	RR	SS	SS	RR	GH0900	Huanong 413	Anhui	1974	Yangtze River region (YZR)
P3_CHN171	RR	RR	RR	SS	RR	RR	RR	SS	SS	RR	GH0955	Huazhong 101 (Huanong 101)	Hubei	1992	Yangtze River region (YZR)
P3_CHN172	SS	RR	RR	SS	SS	RR	RR	SS	SS	RR	GH0859	Huazhong 97-5088	Hubei	1998	Yangtze River region (YZR)
P3_CHN173	RR	RR	RR	SS	SS	RR	RR	RR	SS	RR	GH0140	Huazhong T72001(Lu)	Hubei	1992	Yangtze River region (YZR)
P3_CHN174	SS	RR	RR	SS	SS	SS	RR	SS	SS	RR	GH0141	Huazhong T73001(Le)	Hubei	1992	Yangtze River region (YZR)
P3_CHN175	SS	RR	RR	SS	SS	RR	RR	SS	SS	RR	GH0135	Huazhongyuan 91-230	Hubei	1994	Yangtze River region (YZR)
P3_CHN176	SS	RR	RR	SS	RR	RR	RR	SS	SS	RR	GH0138	Huazhongyuan 92-217	Hubei	2003	Yangtze River region (YZR)
P3_CHN177	SS	RR	RR	SS	SS	SR	RR	SS	SS	RR	GH0107	Ji 182	Hebei	1982	Yellow River region (YRR)
P3_CHN178	SS	RR	SS	SS	RR	RR	RR	SS	SR	RR	GH0165	Ji 668 (1)	Hebei	2000	Yellow River region (YRR)
P3_CHN179	SS	RR	RR	SS	SS	RR	RR	RR	SS	RR	GH0146	Ji 84-6	Hebei	1992	Yellow River region (YRR)
P3_CHN180	SS	RR	RR	SS	SS	SR	RR	SS	SS	RR	GH0147	Ji 85-1	Hebei	1992	Yellow River region (YRR)
P3_CHN181	SS	RR	RR	SS	RR	RR	RR	SS	SS	SS	GH0148	Ji 86-1	Hebei	1992	Yellow River region (YRR)
P3_CHN182	SS	RR	RR	SS	SS	RR	RR	SS	SS	RR	GH0149	Ji 91-03	Hebei	1992	Yellow River region (YRR)
P3_CHN183	SS	RR	RR	SS	SS	SS	SS	RR	SS	SS	GH0153	Ji A-1-7 (33xi)	Hebei	1992	Yellow River region (YRR)
P3_CHN184	SS	RR	RR	SS	SS	SS	RR	RR	SS	SS	GH0154	Ji A-7-8 (33xi)	Hebei	1994	Yellow River region (YRR)
P3_CHN185	SS	RR	RR	SS	SS	SS	RR	SS	SS	SS	GH0089	Jiangsumian 1 (1)	Jiangsu	1988	Yangtze River region (YZR)
P3_CHN186	SS	RR	RR	SS	SS	RR	RR	SS	SS	RR	GH0090	Jiangsumian 2 (2)	Jiangsu	1970	Yangtze River region (YZR)
P3_CHN187	SS	RR	RR	SS	SS	RR	SR	SS	SS	RR	GH0091	Jiangsumian 3 (2)	Jiangsu	1971	Yangtze River region (YZR)
P3_CHN188	SS	RR	RR	SS	RR	RR	RR	SS	SS	RR	GH0937	Jihe 3016 (Jimian 14)	Hebei	1988	Yellow River region (YRR)
P3_CHN189	SS	RR	RR	SS	SS	SS	RR	SS	SS	RR	GH1265	Jimian 1 (1)	Hebei	1971	Yellow River region (YRR)
P3_CHN190	SS	RR	RR	SS	RR	RR	RR	SS	SS	RR	GH0101	Jimian 12 (Handan 177)	Hebei	1986	Yellow River region (YRR)
P3_CHN191	SS	RR	RR	SS	RR	RR	RR	SS	SS	RR	GH0949	Jimian 15 (Ji zhi 36-3)	Hebei	1988	Yellow River region (YRR)
P3_CHN192	SS	RR	RR	SS	SS	RR	RR	RR	SS	RR	ZGH0489	Jimian 17	Hebei	1992	Yellow River region (YRR)
P3_CHN193	SS	RR	RR	SS	SS	SS	SS	SS	SS	RR	GH0972	Jimian 21 (Han 78-91)	Hebei	1989	Yellow River region (YRR)
P3_CHN194	RR	RR	SS	SS	RR	RR	RR	SS	SS	RR	GH0158	Jimian 25 (Jizi 123)	Hebei	1994	Yellow River region (YRR)
P3_CHN195	SS	RR	RR	SS	SS	RR	RR	RR	SS	RR	ZGH0554	Jimian 8 (2)	Hebei	1983	Yellow River region (YRR)
P3_CHN196	RR	RR	RR	RR	RR	RR	RR	SS	RR	RR	GH0772	Jimian 958 (1)	Hebei	2006	Yellow River region (YRR)
P3_CHN197	SS	RR	RR	SS	SS	SR	RR	SS	SS	SR	GH0984	Jin 496	Liaoning	1979	Liao River region (LRR)
P3_CHN198	SS	RR	RR	SS	RR	RR	RR	RR	SS	RR	GH1044	Jin 90yuankang 255	Shanxi	1992	Yellow River region (YRR)
P3_CHN199	SS	RR	RR	SS	SS	RR	RR	SR	SS	RR	GH0992	Jing 2691	Hubei	1976	Yangtze River region (YZR)
P3_CHN200	SS	RR	RR	SS	SS	RR	RR	SS	SS	RR	GH0891	Jing mian 4	Hubei	1966	Yangtze River region (YZR)
P3_CHN201	SS	RR	RR	SS	SS	RR	RR	RR	SS	RR	GH0761	Jinmian 12 (1)	Shanxi	1993	Yellow River region (YRR)
P3_CHN202	SS	RR	RR	SS	SS	RR	RR	SS	SS	RR	GH0753	Jinmian 19	Shanxi	1995	Yellow River region (YRR)
P3_CHN203	SS	RR	RR	SS	SS	RR	RR	RR	RR	RR	ZGH0408	Jinmian 2 (3)	Liaoning	1986	Liao River region (LRR)
P3_CHN204	SS	RR	RR	SS	SS	RR	RR	SS	SS	RR	GH0171	Jinmian 21 (2)	Shanxi	1997	Yellow River region (YRR)
P3_CHN205	SS	RR	RR	SS	SR	RR	RR	RR	SS	RR	GH1081	Jinmian 27 (Yuan 2918)	Shanxi	1999	Yellow River region (YRR)
P3_CHN206	RR	RR	RR	SS	SS	RR	RR	RR	SS	RR	GH0784	Jinmian 31	Shanxi	2001	Yellow River region (YRR)
P3_CHN207	SS	RR	RR	SS	SS	RR	RR	SS	SS	RR	GH0195	Jinnongdayuan 2 (1)	Shanxi	2002	Yellow River region (YRR)
P3_CHN208	SS	RR	RR	SS	SS	RR	RR	SS	SS	RR	GH0196	Jinnongdayuan 2 (3)	Shanxi	2002	Yellow River region (YRR)
P3_CHN209	SS	RR	RR	SS	SR	SS	RR	SR	SS	SR	GH1040	Jinnongdayuan 3-5	Shanxi	2002	Yellow River region (YRR)
P3_CHN210	SS	RR	SS	SS	SS	RR	RR	SS	SS	RR	GH0197	Jinnongdayuan 5 (2)	Shanxi	2002	Yellow River region (YRR)
P3_CHN211	SS	RR	RR	SS	SS	RR	RR	RR	SS	RR	GH0886	Jinshangmian	Hunan	1972	Yangtze River region (YZR)
P3_CHN212	SS	RR	SS	SS	SS	RR	RR	SS	SS	RR	GH0777	Jinyu 3 (2)	Liaoning	1939	Liao River region (LRR)
P3_CHN213	SS	RR	RR	SS	SS	RR	RR	RR	SS	SS	ZGH0730	Jinyuan 1081	Shanxi	1993	Yellow River region (YRR)
P3_CHN214	SS	RR	RR	SS	SS	RR	RR	RR	SS	SS	GH0134	Jinyuan 92-955	Shanxi	1993	Yellow River region (YRR)
P3_CHN215	SS	RR	RR	SS	SR	RR	RR	SR	SR	RR	GH0794	Jisheng 03H16	Hebei		Yellow River region (YRR)
P3_CHN216	RR	RR	RR	RR	RR	RR	RR	SS	SS	RR	GH0542	Jisheng 09naiyan-1	Hebei	2014	Yellow River region (YRR)
P3_CHN217	SS	RR	RR	SS	RR	SS	RR	RR	SS	RR	GH0555	Jisheng 178	Hebei	2007	Yellow River region (YRR)
P3_CHN218	SS	RR	SR	SS	SS	RR	RR	SR	SR	RR	GH0541	Jishentechangrong	Hebei	2013	Yellow River region (YRR)
P3_CHN219	SS	RR	RR	SS	SS	RR	RR	RR	SS	SS	GH0144	Jiyuan 12-13 (91han 13)	Hebei	1992	Yellow River region (YRR)
P3_CHN220	SS	RR	RR	SS	SS	RR	RR	RR	SS	RR	GH0152	Jiyuan 23-24 (91han 10)	Hebei	1992	Yellow River region (YRR)
P3_CHN221	SS	RR	RR	SS	SS	RR	RR	SS	SS	RR	GH0145	Jiyuan 249 (91han 11)	Hebei	1992	Yellow River region (YRR)
P3_CHN222	RR	RR	RR	RR	RR	RR	RR	RR	RR	RR	GH0558	Jizi 1	Hebei	2016	Yellow River region (YRR)
P3_CHN223	SR	RR	RR	SS	RR	RR	RR	SS	SR	RR	GH0564	Jizi 14	Hebei	2012	Yellow River region (YRR)
P3_CHN224	SS	RR	RR	RR	RR	RR	RR	SS	SS	RR	GH0604	Jizi 17	Hebei	2016	Yellow River region (YRR)
P3_CHN225	SS	RR	RR	RR	RR	RR	RR	SS	SS	RR	GH0565	Jizi 18	Hebei	2014	Yellow River region (YRR)
P3_CHN226	RR	RR	RR	SS	RR	RR	RR	RR	RR	RR	GH0566	Jizi 20	Hebei	2015	Yellow River region (YRR)
P3_CHN227	SS	RR	RR	SS	SR	RR	RR	RR	RR	RR	GH1207	Jizi 21	Hebei	2006	Yellow River region (YRR)
P3_CHN228	SR	RR	RR	SR	SR	RR	RR	RR	RR	RR	GH0567	Jizi 22	Hebei	2015	Yellow River region (YRR)
P3_CHN229	SS	RR	RR	SS	RR	RR	RR	RR	SS	RR	GH0568	Jizi 23	Hebei	2002	Yellow River region (YRR)
P3_CHN230	SS	RR	RR	SS	RR	RR	RR	RR	RR	RR	GH1208	Jizi 25	Hebei	2003	Yellow River region (YRR)
P3_CHN231	SS	RR	RR	SS	SS	RR	RR	RR	SS	RR	GH0569	Jizi 28	Hebei	2009	Yellow River region (YRR)
P3_CHN232	SS	RR	RR	RR	RR	RR	RR	RR	RR	RR	GH0570	Jizi 29	Hebei	2000	Yellow River region (YRR)
P3_CHN233	RR	RR	RR	SS	SS	RR	RR	RR	SS	RR	GH0559	Jizi 3	Hebei	2000	Yellow River region (YRR)
P3_CHN234	RR	RR	RR	SS	SS	RR	RR	RR	SS	RR	GH1209	Jizi 30	Hebei	2016	Yellow River region (YRR)
P3_CHN235	RR	RR	RR	SS	RR	RR	RR	RR	RR	RR	GH0571	Jizi 31	Hebei	2016	Yellow River region (YRR)
P3_CHN236	SS	RR	SS	SS	SS	SS	RR	SS	SS	RR	GH0572	Jizi 33	Hebei	2002	Yellow River region (YRR)
P3_CHN237	SS	RR	RR	RR	SS	RR	RR	SS	RR	RR	GH0573	Jizi 36	Hebei	2016	Yellow River region (YRR)
P3_CHN238	RR	RR	RR	SS	RR	RR	RR	RR	RR	RR	GH0560	Jizi 4	Hebei	2000	Yellow River region (YRR)
P3_CHN239	RR	RR	RR	RR	./.	RR	RR	RR	RR	RR	GH0574	Jizi 40	Hebei	2015	Yellow River region (YRR)
P3_CHN240	SS	RR	RR	RR	RR	RR	RR	RR	SS	RR	GH0575	Jizi 42	Hebei	2004	Yellow River region (YRR)
P3_CHN241	SS	RR	RR	SS	RR	RR	RR	SS	SS	RR	GH0576	Jizi 44	Hebei	2004	Yellow River region (YRR)
P3_CHN242	SS	RR	SS	RR	RR	RR	RR	RR	SS	RR	GH0578	Jizi 47	Hebei	2014	Yellow River region (YRR)
P3_CHN243	RR	RR	RR	SS	RR	RR	RR	RR	SS	RR	GH0579	Jizi 49	Hebei	2012	Yellow River region (YRR)
P3_CHN244	SS	RR	RR	RR	RR	RR	RR	RR	SS	RR	GH1206	Jizi 5	Hebei	2002	Yellow River region (YRR)
P3_CHN245	SS	RR	RR	RR	RR	RR	RR	RR	RR	RR	GH0580	Jizi 51	Hebei	2014	Yellow River region (YRR)
P3_CHN246	SS	RR	RR	SS	RR	SS	RR	RR	RR	RR	GH0581	Jizi 52	Hebei	2015	Yellow River region (YRR)
P3_CHN247	SS	RR	RR	SS	RR	RR	RR	SS	SS	RR	GH0582	Jizi 53	Hebei	2014	Yellow River region (YRR)
P3_CHN248	RR	RR	RR	RR	RR	RR	RR	RR	SS	RR	GH0605	Jizi 54	Hebei	2000	Yellow River region (YRR)
P3_CHN249	RR	RR	RR	SS	RR	RR	RR	RR	SS	RR	GH0606	Jizi 55	Hebei	2010	Yellow River region (YRR)
P3_CHN250	SS	RR	RR	RR	RR	RR	RR	RR	SR	RR	GH0607	Jizi 57	Hebei	2007	Yellow River region (YRR)
P3_CHN251	SS	RR	SS	RR	RR	RR	RR	RR	SS	RR	GH0608	Jizi 58	Hebei	2002	Yellow River region (YRR)
P3_CHN252	SS	RR	RR	RR	RR	RR	RR	RR	RR	RR	GH0561	Jizi 6	Hebei	2007	Yellow River region (YRR)
P3_CHN253	RR	RR	RR	RR	SS	RR	RR	RR	RR	RR	GH0609	Jizi 60	Hebei	2000	Yellow River region (YRR)
P3_CHN254	RR	RR	RR	SS	RR	RR	RR	RR	RR	RR	GH0610	Jizi 61	Hebei	2016	Yellow River region (YRR)
P3_CHN255	SS	RR	SS	RR	SS	RR	RR	RR	RR	RR	GH0611	Jizi 62	Hebei	2016	Yellow River region (YRR)
P3_CHN256	RR	RR	RR	RR	RR	RR	RR	SS	SS	RR	GH0612	Jizi 64	Hebei	2012	Yellow River region (YRR)
P3_CHN257	SS	RR	RR	RR	RR	RR	RR	RR	SS	RR	GH0613	Jizi 65	Hebei	2016	Yellow River region (YRR)
P3_CHN258	SS	RR	RR	RR	RR	RR	RR	RR	RR	RR	GH0614	Jizi 66	Hebei	2013	Yellow River region (YRR)
P3_CHN259	RR	RR	RR	SS	RR	RR	RR	SS	SS	RR	GH0615	Jizi 67	Hebei	2002	Yellow River region (YRR)
P3_CHN260	RR	RR	RR	SR	RR	RR	RR	RR	SR	RR	GH0616	Jizi 68	Hebei	2000	Yellow River region (YRR)
P3_CHN261	SS	RR	RR	SS	RR	SS	RR	RR	RR	RR	GH0562	Jizi 7	Hebei	2014	Yellow River region (YRR)
P3_CHN262	RR	RR	RR	SS	RR	RR	RR	RR	SS	RR	GH0617	Jizi 70	Hebei	2000	Yellow River region (YRR)
P3_CHN263	RR	RR	RR	SS	SS	RR	RR	RR	SS	RR	GH0618	Jizi 72	Hebei	2000	Yellow River region (YRR)
P3_CHN264	SS	RR	RR	SS	SS	RR	RR	RR	SS	RR	GH0619	Jizi 73	Hebei	2000	Yellow River region (YRR)
P3_CHN265	SS	RR	RR	RR	RR	RR	RR	RR	RR	RR	GH0620	Jizi 75	Hebei	2011	Yellow River region (YRR)
P3_CHN266	SS	RR	RR	RR	RR	RR	RR	RR	SS	RR	GH0621	Jizi 76	Hebei	2002	Yellow River region (YRR)
P3_CHN267	SS	RR	RR	SS	RR	RR	RR	RR	SS	RR	GH0623	Jizi 78	Hebei	2000	Yellow River region (YRR)
P3_CHN268	SS	RR	RR	SS	SS	RR	RR	RR	SR	RR	GH0624	Jizi 80	Hebei	2002	Yellow River region (YRR)
P3_CHN269	SS	RR	RR	SS	SS	RR	RR	RR	RR	RR	GH0625	Jizi 81	Hebei	2000	Yellow River region (YRR)
P3_CHN270	SR	RR	RR	SS	RR	RR	RR	RR	SS	RR	GH0626	Jizi 82	Hebei	2008	Yellow River region (YRR)
P3_CHN271	SS	RR	RR	SS	RR	RR	RR	RR	SS	RR	GH0627	Jizi 83	Hebei	2014	Yellow River region (YRR)
P3_CHN272	SS	RR	RR	SS	SS	RR	RR	RR	SS	RR	GH0628	Jizi 84	Hebei	2007	Yellow River region (YRR)
P3_CHN273	SS	RR	RR	RR	RR	RR	RR	SS	SS	RR	GH0629	Jizi 85	Hebei	2004	Yellow River region (YRR)
P3_CHN274	RR	RR	RR	RR	RR	SS	RR	SS	SS	RR	GH0630	Jizi 86	Hebei	2004	Yellow River region (YRR)
P3_CHN275	RR	RR	RR	SS	RR	RR	RR	SS	SS	RR	GH0631	Jizi 89	Hebei	2007	Yellow River region (YRR)
P3_CHN276	SS	RR	RR	SS	RR	RR	RR	RR	RR	RR	GH0563	Jizi 9	Hebei	2016	Yellow River region (YRR)
P3_CHN277	SS	RR	RR	RR	RR	RR	RR	SS	RR	RR	GH0632	Jizi 91	Hebei	2015	Yellow River region (YRR)
P3_CHN278	SS	RR	RR	SS	RR	RR	SS	RR	SS	RR	GH0633	Jizi 92	Hebei	2015	Yellow River region (YRR)
P3_CHN279	SS	RR	RR	RR	RR	RR	RR	SS	RR	RR	GH0634	Jizi 94	Hebei	2015	Yellow River region (YRR)
P3_CHN280	RR	RR	RR	RR	RR	RR	RR	RR	RR	RR	GH0635	Jizi 96	Hebei	2011	Yellow River region (YRR)
P3_CHN281	RR	RR	RR	SS	RR	RR	RR	SS	RR	RR	GH1210	Jizi 98	Hebei	2002	Yellow River region (YRR)
P3_CHN282	RR	RR	RR	SS	RR	RR	RR	SS	RR	RR	GH1269	Jumian 1 (2)	Xinjiang	1965	northwest inland cotton-growing region (NIR)
P3_CHN283	./.	RR	RR	SS	RR	RR	SS	SS	RR	SS	ZGH0691	Kashi 736	Xinjiang	1997	northwest inland cotton-growing region (NIR)
P3_CHN284	SS	RR	SS	SS	RR	RR	SR	SS	SS	RR	GH0839	Kashi 76021	Xinjiang	1997	northwest inland cotton-growing region (NIR)
P3_CHN285	SS	RR	RR	SS	RR	RR	SR	SS	SS	SS	GH0818	Kashi 84247	Xinjiang	1997	northwest inland cotton-growing region (NIR)
P3_CHN286	SS	RR	RR	./.	RR	RR	SS	SS	SS	RR	GH0836	Kashi 8515	Xinjiang	1997	northwest inland cotton-growing region (NIR)
P3_CHN287	SS	RR	SS	SS	RR	RR	SS	RR	SS	RR	GH0835	Kashi 8526-655	Xinjiang	1997	northwest inland cotton-growing region (NIR)
P3_CHN288	SS	RR	RR	SS	RR	RR	RR	SS	SS	RR	GH0704	Kensheng 235	Xinjiang		northwest inland cotton-growing region (NIR)
P3_CHN289	SS	RR	RR	SS	SS	RR	RR	SS	SS	SS	GH1217	Kensheng 2815	Xinjiang		northwest inland cotton-growing region (NIR)
P3_CHN290	RR	RR	RR	SS	RR	SS	RR	SS	SS	RR	GH1218	Kensheng 589	Xinjiang		northwest inland cotton-growing region (NIR)
P3_CHN291	SR	RR	RR	SS	RR	RR	SR	SS	SR	RR	GH1216	Kensheng 799	Xinjiang		northwest inland cotton-growing region (NIR)
P3_CHN292	SS	RR	SR	SS	RR	RR	SS	RR	SS	RR	GH0087	Keyi 181 (1)	Hebei	1968	Yellow River region (YRR)
P3_CHN293	SS	RR	RR	SS	SS	RR	RR	RR	SS	RR	GH0105	Keyuan 1 (1)	Hebei	1994	Yellow River region (YRR)
P3_CHN294	SS	RR	SS	SS	SS	RR	RR	SS	SS	RR	GH0106	Keyuan 4 (1)	Hebei	1992	Yellow River region (YRR)
P3_CHN295	SS	RR	RR	SS	SS	RR	RR	SS	SS	RR	GH0133	Keyuan 42-2	Hebei	2003	Yellow River region (YRR)
P3_CHN296	SS	RR	RR	SS	SS	RR	RR	RR	SS	RR	GH1221	Kuche 130234	Xinjiang		northwest inland cotton-growing region (NIR)
P3_CHN297	SS	RR	SS	SS	SR	RR	SS	SS	RR	RR	GH0705	Kuche 130236	Xinjiang		northwest inland cotton-growing region (NIR)
P3_CHN298	RR	RR	SS	SS	RR	RR	RR	SS	SS	RR	GH1220	Kuche 130237	Xinjiang		northwest inland cotton-growing region (NIR)
P3_CHN299	SS	RR	RR	SS	SS	RR	SS	SS	SS	RR	GH1223	Kuche 130288	Xinjiang		northwest inland cotton-growing region (NIR)
P3_CHN300	SS	RR	SS	SS	RR	RR	SS	SS	SS	SS	GH1222	Kuche 130292	Xinjiang		northwest inland cotton-growing region (NIR)
P3_CHN301	SS	RR	RR	SS	SS	RR	RR	SS	RR	SS	GH1219	Kuche 130319/150056	Xinjiang		northwest inland cotton-growing region (NIR)
P3_CHN302	RR	RR	RR	SS	RR	RR	SS	RR	SS	RR	GH0808	Kuche 13X	Xinjiang	1998	northwest inland cotton-growing region (NIR)
P3_CHN303	SR	RR	SS	SS	RR	RR	RR	RR	SS	SS	GH1225	Kuche 140116	Xinjiang		northwest inland cotton-growing region (NIR)
P3_CHN304	SR	RR	RR	SS	RR	RR	RR	SR	RR	SR	GH0706	Kuche 140137	Xinjiang		northwest inland cotton-growing region (NIR)
P3_CHN305	SS	RR	SS	SS	RR	RR	RR	SS	RR	SS	GH1224	Kuche 140138	Xinjiang		northwest inland cotton-growing region (NIR)
P3_CHN306	SS	RR	RR	SS	RR	RR	RR	RR	SS	RR	GH0707	Kuche 140152	Xinjiang		northwest inland cotton-growing region (NIR)
P3_CHN307	SS	RR	RR	SS	RR	SS	RR	SS	SS	RR	GH0708	Kuche 150301	Xinjiang		northwest inland cotton-growing region (NIR)
P3_CHN308	SS	RR	SS	SS	RR	RR	RR	RR	SS	RR	GH1226	Kuche 150403	Xinjiang		northwest inland cotton-growing region (NIR)
P3_CHN309	RR	RR	RR	SS	SR	RR	SS	RR	SS	RR	GH0801	Kuche 2T	Xinjiang	1998	northwest inland cotton-growing region (NIR)
P3_CHN310	SS	RR	SR	SS	RR	SS	RR	SR	SS	SR	GH0798	Kuche 386-5	Xinjiang	1998	northwest inland cotton-growing region (NIR)
P3_CHN311	SS	RR	RR	SS	RR	SS	RR	SS	SS	RR	GH0843	Kuche 9100A-10	Xinjiang	1998	northwest inland cotton-growing region (NIR)
P3_CHN312	SS	RR	SS	SS	RR	RR	RR	SS	SS	SS	GH0817	Kuche 9100A-11	Xinjiang	1998	northwest inland cotton-growing region (NIR)
P3_CHN313	SS	RR	RR	SS	RR	RR	RR	SS	SS	SS	GH0810	Kuche 9100A-12	Xinjiang	1998	northwest inland cotton-growing region (NIR)
P3_CHN314	SS	RR	SR	SS	SR	RR	RR	SR	SS	RR	GH0855	Kuche 9100A-13	Xinjiang	1998	northwest inland cotton-growing region (NIR)
P3_CHN315	SS	RR	SR	SS	RR	RR	RR	SS	RR	RR	GH0840	Kuche 9100A-14	Xinjiang	1998	northwest inland cotton-growing region (NIR)
P3_CHN316	SS	RR	SS	SS	RR	SS	RR	SS	SS	RR	GH0860	Kuche 9100A-16	Xinjiang	1998	northwest inland cotton-growing region (NIR)
P3_CHN317	SS	RR	SS	SS	RR	RR	RR	RR	SS	SS	GH0826	Kuche 9100A-2	Xinjiang	1998	northwest inland cotton-growing region (NIR)
P3_CHN318	SS	RR	SS	SS	SR	RR	RR	SR	SS	SS	GH0854	Kuche 9100A-3	Xinjiang	1998	northwest inland cotton-growing region (NIR)
P3_CHN319	SS	RR	RR	SS	RR	RR	RR	SS	RR	SS	GH0819	Kuche 9100A-4	Xinjiang	1998	northwest inland cotton-growing region (NIR)
P3_CHN320	SS	RR	SS	SS	RR	SS	RR	SS	SS	SS	GH0827	Kuche 9100A-5	Xinjiang	1998	northwest inland cotton-growing region (NIR)
P3_CHN321	SS	RR	SS	SS	RR	SS	RR	SS	SS	SS	GH0846	Kuche 9100A-6	Xinjiang	1998	northwest inland cotton-growing region (NIR)
P3_CHN322	SS	RR	RR	SS	RR	RR	RR	SS	SS	SS	GH0861	Kuche 9100A-7	Xinjiang	1998	northwest inland cotton-growing region (NIR)
P3_CHN323	SS	RR	SS	SS	SS	RR	RR	SS	SS	SS	GH0821	Kuche 9100A-8	Xinjiang	1998	northwest inland cotton-growing region (NIR)
P3_CHN324	SS	RR	SS	SS	SS	RR	RR	SS	SS	SS	GH0828	Kuche 9100A-9	Xinjiang	1998	northwest inland cotton-growing region (NIR)
P3_CHN325	SS	RR	RR	SS	RR	RR	RR	SS	SS	SS	GH0857	Kuche 919B-1	Xinjiang	1998	northwest inland cotton-growing region (NIR)
P3_CHN326	SS	RR	SS	SS	SS	SS	RR	SS	SS	RR	GH0862	Kuche 919bu-1	Xinjiang	1998	northwest inland cotton-growing region (NIR)
P3_CHN327	SS	RR	SS	SS	RR	SS	RR	SS	SS	SS	GH0851	Kuche 919bu-3	Xinjiang	1998	northwest inland cotton-growing region (NIR)
P3_CHN328	SS	RR	RR	SS	SS	SS	RR	SS	SS	SR	GH0838	Kuche 919bu-7	Xinjiang	1998	northwest inland cotton-growing region (NIR)
P3_CHN329	SS	RR	RR	SS	SS	RR	RR	SS	RR	RR	GH0841	Kuche 919han-10	Xinjiang	1998	northwest inland cotton-growing region (NIR)
P3_CHN330	SS	RR	RR	SS	RR	RR	RR	RR	SS	SS	GH0845	Kuche 919han-2	Xinjiang	1998	northwest inland cotton-growing region (NIR)
P3_CHN331	SS	RR	RR	SS	RR	RR	RR	SS	RR	SS	GH0849	Kuche 919han-4	Xinjiang	1998	northwest inland cotton-growing region (NIR)
P3_CHN332	SS	RR	RR	SS	RR	RR	RR	SS	RR	SS	GH0848	Kuche 919han-6	Xinjiang	1998	northwest inland cotton-growing region (NIR)
P3_CHN333	SS	RR	RR	SS	RR	RR	RR	SS	RR	SS	GH0842	Kuche 919han-7	Xinjiang	1998	northwest inland cotton-growing region (NIR)
P3_CHN334	SS	RR	RR	SS	RR	RR	RR	SS	RR	SS	GH0832	Kuche 919han-8	Xinjiang	1998	northwest inland cotton-growing region (NIR)
P3_CHN335	SS	RR	RR	SS	RR	RR	RR	SS	SS	RR	GH0853	Kuche 919ye-1	Xinjiang	1998	northwest inland cotton-growing region (NIR)
P3_CHN336	SS	RR	RR	SS	SS	RR	RR	SS	SS	RR	GH0812	Kuche 94-103	Xinjiang	1998	northwest inland cotton-growing region (NIR)
P3_CHN337	RR	RR	SR	SS	RR	RR	RR	SR	RR	RR	GH0805	Kuche D-1	Xinjiang		northwest inland cotton-growing region (NIR)
P3_CHN338	RR	RR	RR	SS	RR	RR	RR	SS	RR	RR	GH0800	Kuche D-2	Xinjiang		northwest inland cotton-growing region (NIR)
P3_CHN339	RR	RR	RR	SS	RR	RR	RR	SS	SR	RR	GH0811	Kuche M-1	Xinjiang		northwest inland cotton-growing region (NIR)
P3_CHN340	SR	RR	SR	SS	RR	RR	RR	SS	SR	SR	GH0806	Kuche T-22	Xinjiang		northwest inland cotton-growing region (NIR)
P3_CHN341	SS	RR	RR	SS	RR	SS	RR	SS	RR	RR	GH0830	Kuche wuming 6	Xinjiang	1998	northwest inland cotton-growing region (NIR)
P3_CHN342	SS	RR	SS	SS	RR	SS	RR	SS	SS	SS	GH0802	Kuche X-2	Xinjiang	1998	northwest inland cotton-growing region (NIR)
P3_CHN343	SS	RR	SR	SS	SR	RR	RR	SS	SS	SR	GH0809	Kuitunxi 327	Xinjiang	1998	northwest inland cotton-growing region (NIR)
P3_CHN344	SS	RR	SR	SS	SR	SR	SR	SS	SS	SR	GH0825	Kuitunxi 550	Xinjiang	1998	northwest inland cotton-growing region (NIR)
P3_CHN345	SS	RR	SS	SS	RR	RR	RR	SS	SS	RR	GH0803	Kuitunxi 6	Xinjiang	1998	northwest inland cotton-growing region (NIR)
P3_CHN346	SS	RR	RR	SS	RR	RR	RR	SS	SS	SS	GH0847	Kuitunxi 782	Xinjiang	1998	northwest inland cotton-growing region (NIR)
P3_CHN347	SS	RR	RR	SS	SS	RR	RR	SR	SS	RR	GH0824	Kuitunxi 7W	Xinjiang	1998	northwest inland cotton-growing region (NIR)
P3_CHN348	SS	RR	RR	SS	SS	RR	RR	SS	SS	RR	GH0822	Kuitunxi 8	Xinjiang	1998	northwest inland cotton-growing region (NIR)
P3_CHN349	SS	RR	RR	SS	RR	SS	RR	RR	SS	SS	GH0804	Kuitunxi 91-2	Xinjiang	1998	northwest inland cotton-growing region (NIR)
P3_CHN350	SS	RR	SS	SS	SS	SS	RR	SS	SS	SS	GH0820	Kuitunxi 95-10W	Xinjiang		northwest inland cotton-growing region (NIR)
P3_CHN351	SS	RR	RR	SS	SS	SS	RR	SS	SS	RR	GH0814	Kuitunxi 96-167	Xinjiang	1998	northwest inland cotton-growing region (NIR)
P3_CHN352	RR	RR	RR	SS	SS	SS	RR	SS	SS	SS	GH0858	Kuitunxi 97-11	Xinjiang	1998	northwest inland cotton-growing region (NIR)
P3_CHN353	SS	RR	RR	SS	SS	RR	RR	RR	SS	SS	GH0602	LA887xiu Bt	Henan	2015	Yellow River region (YRR)
P3_CHN354	SS	RR	RR	SS	SS	RR	RR	SS	SS	RR	GH0297	Lang huang F10 (brown fiber)	Henan	1986	Yellow River region (YRR)
P3_CHN355	SS	RR	RR	SR	SS	SR	RR	SS	SS	RR	GH0200	Langhuang F10W99	Henan	1991	Yellow River region (YRR)
P3_CHN356	SS	RR	RR	SS	RR	RR	RR	RR	SS	RR	GH1029	LE793	Anyang		Yellow River region (YRR)
P3_CHN357	SS	RR	RR	SS	RR	RR	RR	RR	SS	RR	GH1031	LE795	Anyang		Yellow River region (YRR)
P3_CHN358	SS	RR	SR	SS	SS	RR	RR	RR	SS	RR	GH1016	LE805	Anyang		Yellow River region (YRR)
P3_CHN359	RR	RR	RR	SS	RR	RR	RR	RR	SS	RR	GH1026	LE807	Anyang		Yellow River region (YRR)
P3_CHN360	SS	RR	RR	SS	SS	RR	RR	RR	SS	RR	GH1014	LE809	Anyang		Yellow River region (YRR)
P3_CHN361	SS	RR	SS	SS	RR	RR	RR	SS	SS	RR	GH1025	LE817	Anyang		Yellow River region (YRR)
P3_CHN362	SS	RR	RR	SS	SS	RR	RR	SS	SS	RR	GH1023	LE819	Anyang		Yellow River region (YRR)
P3_CHN363	SS	RR	RR	SS	SS	RR	RR	RR	SS	RR	GH1020	LE821	Anyang		Yellow River region (YRR)
P3_CHN364	SS	RR	SR	SS	SS	RR	RR	RR	SS	RR	GH1027	LE837	Anyang		Yellow River region (YRR)
P3_CHN365	SS	RR	RR	SR	RR	RR	RR	RR	SS	RR	GH1010	LE839	Anyang		Yellow River region (YRR)
P3_CHN366	SS	RR	RR	SS	SS	RR	RR	RR	SS	RR	GH1013	LE849	Anyang		Yellow River region (YRR)
P3_CHN367	SS	RR	RR	SS	SR	RR	RR	SR	SS	RR	GH1022	LE851	Anyang		Yellow River region (YRR)
P3_CHN368	SS	RR	RR	SS	SS	SR	RR	RR	SS	RR	GH1012	LE853	Anyang		Yellow River region (YRR)
P3_CHN369	SS	RR	RR	SS	SS	RR	RR	SS	SS	RR	GH1024	LE869	Anyang		Yellow River region (YRR)
P3_CHN370	SR	RR	RR	SR	SS	SR	RR	SR	SS	RR	GH1009	LE875	Anyang		Yellow River region (YRR)
P3_CHN371	SS	RR	RR	SS	SS	RR	SR	RR	SS	RR	GH1015	LE887	Anyang		Yellow River region (YRR)
P3_CHN372	SS	RR	SR	SS	RR	RR	RR	SR	SS	RR	GH1011	LE907	Anyang		Yellow River region (YRR)
P3_CHN373	RR	RR	RR	SS	SR	RR	SS	RR	SS	RR	GH1032	LE913	Anyang		Yellow River region (YRR)
P3_CHN374	SS	RR	RR	SS	SS	RR	RR	RR	SS	RR	GH1019	LE915	Anyang		Yellow River region (YRR)
P3_CHN375	SS	RR	RR	SS	SS	RR	SR	RR	SS	RR	GH1018	LE917	Anyang		Yellow River region (YRR)
P3_CHN376	SS	RR	SR	SR	SR	RR	RR	SS	SS	RR	GH1017	LE919	Anyang		Yellow River region (YRR)
P3_CHN377	SS	RR	RR	SS	SR	RR	RR	RR	SS	RR	GH1028	LE921	Anyang		Yellow River region (YRR)
P3_CHN378	SS	RR	RR	SS	SS	RR	RR	RR	SS	RR	GH1021	LE923	Anyang		Yellow River region (YRR)
P3_CHN379	SS	RR	RR	SS	RR	RR	RR	RR	RR	RR	GH1034	LE953	Anyang		Yellow River region (YRR)
P3_CHN380	SS	RR	RR	SS	SS	RR	RR	RR	SS	RR	GH1033	LE965	Anyang		Yellow River region (YRR)
P3_CHN381	SS	RR	RR	SS	SS	RR	RR	RR	SS	RR	GH1030	LE967	Anyang		Yellow River region (YRR)
P3_CHN382	SS	RR	SS	SS	SS	RR	RR	RR	SS	RR	GH1261	Lejidahua (fuzzless)	Guizhou		Yangtze River region (YZR)
P3_CHN383	RR	RR	SS	SS	SS	RR	RR	SR	RR	SS	GH1047	Leyeluoxidamaozi	Guangxi
P3_CHN384	SS	RR	RR	SS	SS	RR	RR	SS	SS	RR	GH0929	Li 76-4039 (Li 4039)	Hunan	1976	Yangtze River region (YZR)
P3_CHN385	SS	RR	RR	SS	SS	RR	RR	SS	SS	RR	GH0993	Li 76-47	Hunan	1976	Yangtze River region (YZR)
P3_CHN386	SS	RR	RR	SS	SS	RR	RR	SS	SS	SS	GH0776	Liaomian 1 (1)	Liaoning	1957	Liao River region (LRR)
P3_CHN387	SS	RR	RR	SS	RR	RR	RR	RR	SS	RR	GH0760	Liaomian 15 (2)	Liaoning	1996	Liao River region (LRR)
P3_CHN388	SS	RR	RR	SS	SS	RR	RR	SS	SS	RR	GH0143	Liaomian 3 (5632)	Liaoning	1964	Liao River region (LRR)
P3_CHN389	SS	RR	RR	SS	SS	RR	RR	SS	SS	RR	GH0867	Liuzhuang 1	Henan	1966	Yellow River region (YRR)
P3_CHN390	SS	RR	RR	RR	SS	RR	RR	RR	SS	RR	GH0553	Lu 16188Bt	Henan	2015	Yellow River region (YRR)
P3_CHN391	SS	RR	RR	SS	RR	RR	RR	RR	RR	RR	GH0673	Lu 31089	Shandong		Yellow River region (YRR)
P3_CHN392	SS	RR	RR	SS	SS	RR	RR	RR	SS	RR	GH0667	Lu 310992	Shandong		Yellow River region (YRR)
P3_CHN393	SS	RR	RR	SS	RR	RR	RR	RR	SS	RR	GH0695	Lu 3148	Shandong		Yellow River region (YRR)
P3_CHN394	SS	RR	RR	SS	RR	RR	RR	SS	RR	RR	GH0681	Lu 3269	Shandong		Yellow River region (YRR)
P3_CHN395	SS	RR	RR	SS	RR	RR	RR	RR	SS	RR	GH0668	Lu 4027	Shandong		Yellow River region (YRR)
P3_CHN396	SS	RR	RR	SS	RR	RR	RR	SS	RR	RR	GH0696	Lu 5029	Shandong		Yellow River region (YRR)
P3_CHN397	SS	RR	RR	SS	RR	RR	RR	SS	SS	RR	GH0669	Lu 5288	Shandong		Yellow River region (YRR)
P3_CHN398	SS	RR	RR	RR	RR	RR	RR	RR	SS	RR	GH0672	Lu 5297	Shandong		Yellow River region (YRR)
P3_CHN399	SS	RR	RR	SS	SS	RR	RR	RR	SS	RR	GH1214	Lu 6222	Shandong		Yellow River region (YRR)
P3_CHN400	SS	RR	RR	SS	RR	RR	RR	RR	RR	RR	GH0690	Lu 6269	Shandong		Yellow River region (YRR)
P3_CHN401	SS	RR	RR	SS	RR	RR	RR	RR	SS	RR	GH0694	Lu 698	Shandong		Yellow River region (YRR)
P3_CHN402	SS	RR	RR	SS	RR	RR	RR	RR	RR	SS	GH0686	Lu 7076	Shandong		Yellow River region (YRR)
P3_CHN403	SS	RR	RR	SS	RR	RR	RR	RR	SS	RR	GH0680	Lu 7246	Shandong		Yellow River region (YRR)
P3_CHN404	SS	RR	RR	SS	SR	RR	RR	RR	SS	RR	GH0692	Lu 81013	Shandong		Yellow River region (YRR)
P3_CHN405	SS	RR	RR	SS	SS	RR	RR	RR	SS	RR	GH0685	Lu 8407	Shandong		Yellow River region (YRR)
P3_CHN406	SS	RR	SS	SS	SS	SS	SS	RR	SS	RR	GH0966	Lu 8784	Shandong	1988	Yellow River region (YRR)
P3_CHN407	SS	RR	RR	SS	RR	RR	RR	RR	SS	RR	GH0674	Lu 90681	Shandong		Yellow River region (YRR)
P3_CHN408	SS	RR	RR	RR	SS	RR	RR	RR	RR	RR	GH0671	Lu 9136	Shandong		Yellow River region (YRR)
P3_CHN409	SS	RR	RR	SS	RR	RR	RR	RR	SS	RR	GH0657	Lu 91362	Shandong		Yellow River region (YRR)
P3_CHN410	SS	RR	RR	SS	SS	RR	RR	RR	SS	RR	GH0693	Lu R0061	Shandong		Yellow River region (YRR)
P3_CHN411	SS	RR	RR	RR	RR	RR	RR	RR	RR	RR	GH0676	Lu R0263	Shandong		Yellow River region (YRR)
P3_CHN412	SS	RR	RR	SS	RR	RR	RR	SS	SS	RR	GH0664	Lu R0295	Shandong		Yellow River region (YRR)
P3_CHN413	SS	RR	RR	SS	SS	RR	RR	RR	SS	RR	GH0662	Lu R0334	Shandong		Yellow River region (YRR)
P3_CHN414	SS	RR	RR	SS	RR	RR	RR	RR	SS	RR	GH0663	Lu R1054	Shandong		Yellow River region (YRR)
P3_CHN415	SS	RR	RR	SS	RR	RR	RR	RR	RR	RR	GH0675	Lu R1075	Shandong		Yellow River region (YRR)
P3_CHN416	SS	RR	RR	SS	SS	RR	RR	RR	SS	RR	GH0677	Lu R1297	Shandong		Yellow River region (YRR)
P3_CHN417	SS	RR	RR	SS	RR	RR	RR	RR	SS	RR	GH0554	Lu R8166Bt	Shandong	2007	Yellow River region (YRR)
P3_CHN418	SS	RR	RR	SS	RR	RR	RR	RR	SS	RR	GH0670	Lu S1399	Shandong		Yellow River region (YRR)
P3_CHN419	SS	RR	RR	RR	RR	RR	RR	RR	RR	RR	GH0691	Lu S3232	Shandong	2005	Yellow River region (YRR)
P3_CHN420	SS	RR	RR	SS	SS	RR	RR	SS	SS	RR	GH0739	Lumian 1 (1)	Shandong	1980	Yellow River region (YRR)
P3_CHN421	SS	RR	RR	SS	RR	SS	RR	RR	RR	RR	GH0658	Lumian 241	Shandong	2013	Yellow River region (YRR)
P3_CHN422	./.	RR	./.	./.	./.	./.	./.	RR	./.	./.	GH0659	Lumian 303	Shandong		Yellow River region (YRR)
P3_CHN423	SS	RR	RR	SS	RR	RR	RR	RR	RR	RR	GH0689	Lumian 319	Shandong		Yellow River region (YRR)
P3_CHN424	SS	RR	RR	SS	RR	RR	RR	RR	RR	RR	GH0666	Lumian 336	Shandong		Yellow River region (YRR)
P3_CHN425	SS	RR	RR	SS	RR	RR	RR	RR	RR	RR	GH0683	Lumian 339	Shandong		Yellow River region (YRR)
P3_CHN426	SS	RR	RR	SS	RR	RR	RR	RR	SS	RR	GH0661	Lumian 352	Shandong		Yellow River region (YRR)
P3_CHN427	SS	RR	RR	SS	RR	RR	RR	RR	RR	RR	GH0665	Lumian 361	Shandong		Yellow River region (YRR)
P3_CHN428	SS	RR	RR	SS	RR	RR	RR	RR	RR	RR	GH0682	Lumian 378	Shandong		Yellow River region (YRR)
P3_CHN429	SS	RR	RR	SR	RR	./.	RR	RR	SR	RR	GH0678	Lumian 3892	Shandong		Yellow River region (YRR)
P3_CHN430	SS	RR	RR	SS	SS	RR	RR	SS	SS	RR	GH0879	Lumian 4	Shandong	1981	Yellow River region (YRR)
P3_CHN431	SS	RR	RR	SS	SS	RR	RR	SS	SS	RR	GH0946	Lumian 9 (Lu155)	Shandong	1990	Yellow River region (YRR)
P3_CHN432	SS	RR	RR	SS	RR	SS	RR	RR	RR	RR	GH0684	Lumianyan 19	Shandong	2002	Yellow River region (YRR)
P3_CHN433	SS	RR	RR	SS	RR	RR	RR	RR	SS	RR	GH0768	Lumianyan 21	Shandong	2005	Yellow River region (YRR)
P3_CHN434	SS	RR	RR	SS	RR	RR	RR	RR	RR	RR	GH0783	Lumianyan 27	Shandong	2006	Yellow River region (YRR)
P3_CHN435	SS	RR	RR	SS	./.	RR	RR	RR	SS	RR	ZGH0609	Lumianyan 28	Shandong	2006	Yellow River region (YRR)
P3_CHN436	SS	RR	RR	SS	RR	RR	RR	RR	RR	RR	GH0688	Lumianyan 37	Shandong	2005	Yellow River region (YRR)
P3_CHN437	SS	RR	SS	SS	SS	RR	RR	SS	SS	RR	GH0155	Luwu 401	Shandong	1991	Yellow River region (YRR)
P3_CHN438	SS	RR	SS	SS	SS	RR	RR	SS	SS	RR	GH1096	Luwu 403 (Lumian 12)	Shandong	1990	Yellow River region (YRR)
P3_CHN439	SS	RR	RR	SS	SR	RR	RR	RR	SS	RR	GH0600	Luyuan 343 (2)	Shandong	1996	Yellow River region (YRR)
P3_CHN440	SS	RR	SR	SS	SS	RR	RR	SS	SS	RR	GH0552	M21Bt	Henan	2015	Yellow River region (YRR)
P3_CHN441	SS	RR	RR	SS	SS	RR	RR	SS	SS	RR	GH0537	M23Bt	Henan	2015	Yellow River region (YRR)
P3_CHN442	SS	RR	SS	SS	SS	SS	RR	SS	SS	RR	GH0102	Macheng 96-1	Hubei	1989	Yangtze River region (YZR)
P3_CHN443	SS	RR	RR	SS	SS	RR	RR	SS	SS	RR	GH0948	Mianyang 83-21	Sichuan	1991	Yangtze River region (YZR)
P3_CHN444	SS	RR	RR	SS	SS	RR	RR	SS	SS	RR	GH0914	Mizhemian	Zhejiang	1972	Yangtze River region (YZR)
P3_CHN445	SS	RR	RR	SS	SR	SR	RR	SR	SS	RR	GH0844	Moyu H4	Xinjiang	1998	northwest inland cotton-growing region (NIR)
P3_CHN446	SS	RR	RR	SS	SS	RR	RR	SS	SS	RR	GH0903	Nantong 1	Jiangsu	1959	Yangtze River region (YZR)
P3_CHN447	SS	RR	RR	RR	SS	RR	SS	SS	SS	RR	GH0905	Nantong 11	Jiangsu	1966	Yangtze River region (YZR)
P3_CHN448	SS	RR	RR	SS	SS	RR	SR	SS	SS	RR	GH0904	Nantong 5 (408)	Jiangsu	1966	Yangtze River region (YZR)
P3_CHN449	RR	RR	RR	SS	SS	RR	RR	SS	SS	RR	GH0926	Nantong 76-1885	Jiangsu	1984	Yangtze River region (YZR)
P3_CHN450	SS	RR	RR	SS	SS	RR	RR	SS	SS	RR	GH0901	Ningmian 12 (Dai 6265-8)	Jiangsu	1960	Yangtze River region (YZR)
P3_CHN451	SS	RR	SS	SS	SS	SS	RR	RR	SS	RR	GH0902	Ningmian 15 (Dai 37016-6)	Jiangsu	1958	Yangtze River region (YZR)
P3_CHN452	SS	RR	RR	SS	RR	RR	RR	SS	SS	RR	GH0292	Penghun 1	Hubei	1993	Yangtze River region (YZR)
P3_CHN453	SS	RR	RR	SS	RR	RR	RR	SS	SS	SS	GH0945	Pingdu 28	Shandong	1991	Yellow River region (YRR)
P3_CHN454	SR	RR	RR	SS	SR	RR	RR	RR	SS	RR	GH0726	Qian-Bagu-Lu 2	Guizhou		Yangtze River region (YZR)
P3_CHN455	RR	RR	RR	RR	RR	RR	RR	RR	SS	RR	GH1232	Qian-Jianhenanshao-1	Guizhou		Yangtze River region (YZR)
P3_CHN456	SS	RR	RR	SS	RR	RR	RR	RR	SS	RR	GH0727	Qian-Jiaoli-Lu 1	Guizhou		Yangtze River region (YZR)
P3_CHN457	RR	RR	RR	SS	SS	SS	RR	RR	SS	SS	GH1227	Qian-Libo-Jiarong 7	Guizhou		Yangtze River region (YZR)
P3_CHN458	RR	RR	RR	SS	SS	RR	RR	RR	SS	SS	GH1228	Qian-Libo-Yongkang 4	Guizhou		Yangtze River region (YZR)
P3_CHN459	RR	RR	RR	SS	SS	RR	RR	RR	SS	RR	GH1233	Qian-Liping-Shuikou 1	Guizhou		Yangtze River region (YZR)
P3_CHN460	SS	RR	RR	SS	SS	RR	RR	./.	SS	RR	GH0919	Qian-mian 2	Guizhou	1968	Yangtze River region (YZR)
P3_CHN461	SS	RR	SS	SS	SS	RR	RR	SS	SS	RR	GH1250	Qian-mian 3	Guizhou	1970	Yangtze River region (YZR)
P3_CHN462	SS	RR	RR	SS	SS	RR	RR	SS	SS	RR	GH1253	Qian-Nashang	Guizhou	1989	Yangtze River region (YZR)
P3_CHN463	SS	RR	RR	SS	SS	RR	RR	RR	SS	RR	GH0737	Qian-Pingtang-Tiezi (Fuzzless)	Guizhou		Yangtze River region (YZR)
P3_CHN464	RR	RR	RR	SS	SR	SR	RR	RR	SS	RR	GH1243	Qian-Puan-Lu-1	Guizhou		Yangtze River region (YZR)
P3_CHN465	SS	RR	RR	SS	RR	RR	RR	RR	RR	RR	GH1230	Qian-Rongjiang-Bakai 4 (1)	Guizhou		Yangtze River region (YZR)
P3_CHN466	SS	RR	RR	SS	SS	RR	RR	RR	SS	RR	GH1391	Qian-Rongjiang-Dongjiang 3	Guizhou		Yangtze River region (YZR)
P3_CHN467	RR	RR	RR	SS	RR	RR	RR	RR	RR	SS	GH1231	Qian-Rongjiang-Pingyang	Guizhou		Yangtze River region (YZR)
P3_CHN468	RR	RR	RR	SS	SS	RR	RR	RR	SS	RR	GH1396	Qian-Rongjiang-Zhongcheng 6	Guizhou		Yangtze River region (YZR)
P3_CHN469	SS	RR	RR	SS	SS	SS	RR	SS	RR	RR	GH1255	Qian-Sandu-Dayanghua	Guizhou	1988	Yangtze River region (YZR)
P3_CHN470	RR	RR	RR	SS	SS	RR	RR	RR	SS	SS	GH1229	Qian-Sandu-Jiuqian 2 (2)	Guizhou		Yangtze River region (YZR)
P3_CHN471	SS	RR	RR	SS	RR	RR	RR	SS	SS	RR	GH1244	Qian-Xinzhai-Lu 1	Guizhou		Yangtze River region (YZR)
P3_CHN472	SS	RR	RR	./.	RR	RR	RR	RR	SS	RR	GH0168	Qinli 514 (1)	Shannxi	1990	Yellow River region (YRR)
P3_CHN473	SS	RR	RR	SS	RR	RR	RR	RR	RR	RR	GH0163	Qinyuan 91406 (Qinyuan 4)	Xinjiang	1998	northwest inland cotton-growing region (NIR)
P3_CHN474	SS	RR	RR	SS	SS	SS	RR	RR	SS	RR	GH0169	Qinyuan 93089 (2)	Shannxi	2003	Yellow River region (YRR)
P3_CHN475	SS	RR	RR	SS	SR	RR	RR	RR	SR	RR	GH1201	Qiuxian 0905	Hebei	2009	Yellow River region (YRR)
P3_CHN476	SS	RR	RR	SS	SS	RR	RR	SS	SS	RR	GH1036	R014121	Henan	2015	Yellow River region (YRR)
P3_CHN477	SS	RR	SS	SS	SS	RR	RR	RR	RR	RR	GH0601	R039108	Henan	2015	Yellow River region (YRR)
P3_CHN478	SS	RR	RR	SS	SS	RR	RR	SR	SS	RR	GH0725	Sanbao-Lu	Jiangsu		Yangtze River region (YZR)
P3_CHN479	SR	RR	SR	SS	SR	RR	RR	SR	SR	RR	GH0728	Sandong-Lu 1	Jiangsu		Yangtze River region (YZR)
P3_CHN480	SS	RR	RR	SS	RR	RR	SR	RR	SR	SR	GH1204	SGK971	Henan	2015	Yellow River region (YRR)
P3_CHN481	SS	RR	RR	SS	SS	RR	RR	RR	SS	RR	GH0896	Shamaozhangtao	Hubei	1985	Yangtze River region (YZR)
P3_CHN482	SS	RR	RR	SS	SS	RR	RR	SS	SS	RR	GH0745	Shan 1155	Shannxi	1975	Yellow River region (YRR)
P3_CHN483	SS	RR	RR	SS	SS	RR	RR	SS	SS	RR	GH0933	Shan 2021	Shannxi	1971	Yellow River region (YRR)
P3_CHN484	SS	RR	RR	RR	SS	RR	RR	SS	SS	RR	GH0934	Shan 3563	Shannxi	1975	Yellow River region (YRR)
P3_CHN485	SS	RR	RR	SS	SS	RR	RR	RR	SS	RR	GH0099	Shan 3619	Shannxi	1970	Yellow River region (YRR)
P3_CHN486	SS	RR	SR	SS	SR	RR	RR	SS	SS	RR	GH0744	Shan 401	Shannxi	1970	Yellow River region (YRR)
P3_CHN487	SS	RR	RR	SS	SS	RR	RR	SS	SS	RR	GH0932	Shan 724	Shannxi	1974	Yellow River region (YRR)
P3_CHN488	SS	RR	RR	SS	SS	RR	RR	SS	SS	RR	GH0906	Shanghai 1 (Shangmian 1)	Jiangsu	1964	Yangtze River region (YZR)
P3_CHN489	SS	RR	RR	SS	SS	RR	RR	SS	SS	RR	GH0873	Shangqiu 17	Henan	1964	Yellow River region (YRR)
P3_CHN490	SS	RR	RR	SS	SS	RR	RR	SS	SS	RR	GH0874	Shangqiu 288	Henan	1964	Yellow River region (YRR)
P3_CHN491	SR	RR	RR	SS	SS	RR	RR	RR	SS	RR	GH0098	Shanmian 5 (Shan 65-141)	Shannxi	1969	Yellow River region (YRR)
P3_CHN492	SS	RR	RR	SS	SS	RR	RR	SS	SS	RR	GH0093	Shannong 3	Shandong	1972	Yellow River region (YRR)
P3_CHN493	SS	RR	RR	SS	SR	RR	SS	SR	SS	RR	GH0771	Shannongfengkang 6 (1)	Shandong	2001	Yellow River region (YRR)
P3_CHN494	SS	RR	RR	SS	RR	RR	RR	SS	SS	RR	GH0897	Shanong 6 (2)	Hubei	1972	Yangtze River region (YZR)
P3_CHN495	SS	RR	RR	SS	SS	RR	RR	SS	SS	RR	GH0096	Shenmian 9	Shannxi	1970	Yellow River region (YRR)
P3_CHN496	SS	RR	SS	SS	SS	RR	SS	SS	SS	SS	GH0863	Shihezi 1304	Xinjiang	1990	northwest inland cotton-growing region (NIR)
P3_CHN497	RR	RR	SS	SS	SR	RR	RR	SS	SS	SS	GH0833	Shihezi 822	Xinjiang	1990	northwest inland cotton-growing region (NIR)
P3_CHN498	SS	RR	SS	SS	SS	RR	SS	SS	SS	SS	GH0856	Shihezi 914	Xinjiang	1998	northwest inland cotton-growing region (NIR)
P3_CHN499	SS	RR	RR	SS	SS	RR	RR	RR	SS	RR	GH0170	Shiyuan 345 (1)	Hebei	1999	Yellow River region (YRR)
P3_CHN500	SS	RR	RR	SS	SS	RR	RR	RR	SS	RR	GH0157	Shiyuan 638	Hebei	1997	Yellow River region (YRR)
P3_CHN501	SS	RR	RR	RR	RR	RR	RR	RR	SS	RR	GH0156	Shiyuan-321 (1)	Hebei	1994	Yellow River region (YRR)
P3_CHN502	SS	RR	RR	SS	SS	RR	RR	SS	SS	RR	GH0908	Simian 1	Jiangsu	1970	Yangtze River region (YZR)
P3_CHN503	SS	RR	RR	SS	RR	RR	RR	SS	RR	RR	GH0909	Siyang 6423	Jiangsu	1964	Yangtze River region (YZR)
P3_CHN504	SS	RR	RR	SS	RR	RR	RR	SS	SS	RR	GH0116	Su 7036yuanyuan	Jiangsu	1993	Yangtze River region (YZR)
P3_CHN505	SS	RR	RR	SS	RR	RR	RR	RR	SS	RR	GH0117	Su 7133yuanyuan	Jiangsu	1993	Yangtze River region (YZR)
P3_CHN506	SS	RR	RR	SS	SS	SS	RR	RR	SS	RR	GH0763	Sumian 12 (2)	Jiangsu	1997	Yangtze River region (YZR)
P3_CHN507	SS	RR	RR	RR	SS	RR	RR	SS	SS	RR	GH0961	Sumian 3 (83-811)	Jiangsu	1988	Yangtze River region (YZR)
P3_CHN508	SS	RR	RR	SS	SS	RR	RR	SS	SS	RR	GH0968	Sumian 4 (Taicang 87-2)	Jiangsu	1992	Yangtze River region (YZR)
P3_CHN509	SS	RR	RR	SS	SS	SS	RR	SS	SS	RR	GH0967	Sumian 6 (Yancheng 1015)	Jiangsu	1993	Yangtze River region (YZR)
P3_CHN510	SS	RR	RR	SS	SS	RR	RR	RR	SS	RR	GH0963	Sumian 7 (Nantong 87-1246)	Jiangsu	1994	Yangtze River region (YZR)
P3_CHN511	SS	RR	RR	SS	SS	SR	RR	SR	SS	RR	GH0637	Suyan 6002	Jiangsu		Yangtze River region (YZR)
P3_CHN512	SS	RR	SS	SS	SS	RR	RR	SS	RR	RR	GH0638	Suyan 6004	Jiangsu		Yangtze River region (YZR)
P3_CHN513	SS	RR	RR	SS	SS	SS	RR	SS	SS	RR	GH0639	Suyan 6006	Jiangsu		Yangtze River region (YZR)
P3_CHN514	SS	RR	SS	SS	SS	RR	RR	SS	SS	RR	GH0640	Suyuan 0011	Jiangsu		Yangtze River region (YZR)
P3_CHN515	SS	RR	RR	SS	SS	RR	RR	RR	SS	RR	GH0641	Suyuan 0030	Jiangsu		Yangtze River region (YZR)
P3_CHN516	SS	RR	RR	SR	RR	RR	RR	RR	SS	SR	GH1211	Suyuan 0032	Jiangsu		Yangtze River region (YZR)
P3_CHN517	SS	RR	RR	SR	SS	RR	RR	RR	SS	RR	GH0642	Suyuan 0042	Jiangsu		Yangtze River region (YZR)
P3_CHN518	SS	RR	SS	SS	SS	RR	RR	SS	SS	RR	GH0584	Suyuan 04-1	Jiangsu	2004	Yangtze River region (YZR)
P3_CHN519	SS	RR	SS	SS	SS	RR	RR	SR	SS	RR	GH0209	Suyuan 04-10	Jiangsu	2004	Yangtze River region (YZR)
P3_CHN520	SS	RR	SS	SS	SS	RR	RR	SS	SS	RR	GH0245	Suyuan 04-106	Jiangsu	2004	Yangtze River region (YZR)
P3_CHN521	SS	RR	SS	SS	RR	RR	RR	RR	SS	RR	GH0246	Suyuan 04-108	Jiangsu	2004	Yangtze River region (YZR)
P3_CHN522	SS	RR	RR	SS	SS	RR	RR	SS	SS	RR	GH1055	Suyuan 04-11	Jiangsu	2004	Yangtze River region (YZR)
P3_CHN523	SS	RR	SS	SS	RR	RR	RR	SR	SS	RR	GH1077	Suyuan 04-110	Jiangsu	2004	Yangtze River region (YZR)
P3_CHN524	SS	RR	SS	SS	SS	RR	RR	SS	SS	RR	GH0249	Suyuan 04-113	Jiangsu	2004	Yangtze River region (YZR)
P3_CHN525	SS	RR	SS	SS	SS	RR	RR	SS	SS	RR	GH0250	Suyuan 04-114	Jiangsu	2004	Yangtze River region (YZR)
P3_CHN526	SS	RR	RR	SS	SS	SS	RR	SS	SS	RR	GH0251	Suyuan 04-115	Jiangsu	2004	Yangtze River region (YZR)
P3_CHN527	SS	RR	SR	SS	SS	SR	RR	SS	SS	RR	GH0252	Suyuan 04-116	Jiangsu	2004	Yangtze River region (YZR)
P3_CHN528	SS	RR	SS	SS	SS	RR	RR	SS	SS	RR	GH1056	Suyuan 04-12	Jiangsu	2004	Yangtze River region (YZR)
P3_CHN529	SS	RR	SS	RR	SS	RR	RR	SS	SS	RR	GH0253	Suyuan 04-120	Jiangsu	2004	Yangtze River region (YZR)
P3_CHN530	SS	RR	SS	SS	SS	RR	RR	SS	SS	RR	GH1078	Suyuan 04-122	Jiangsu	2004	Yangtze River region (YZR)
P3_CHN531	SS	RR	RR	SS	RR	SR	RR	RR	SS	RR	GH0254	Suyuan 04-123	Jiangsu	2004	Yangtze River region (YZR)
P3_CHN532	SS	RR	SR	SS	SR	RR	RR	SS	SS	RR	GH0255	Suyuan 04-126	Jiangsu	2004	Yangtze River region (YZR)
P3_CHN533	SS	RR	RR	SS	RR	SS	RR	RR	RR	RR	GH1079	Suyuan 04-135	Jiangsu	2004	Yangtze River region (YZR)
P3_CHN534	SS	RR	RR	SR	SS	SS	RR	RR	SS	RR	GH0257	Suyuan 04-136	Jiangsu	2004	Yangtze River region (YZR)
P3_CHN535	SS	RR	SS	RR	SS	RR	RR	SS	SS	RR	GH0259	Suyuan 04-138	Jiangsu	2004	Yangtze River region (YZR)
P3_CHN536	SS	RR	SS	SS	SR	RR	RR	SR	RR	RR	GH0260	Suyuan 04-140	Jiangsu	2004	Yangtze River region (YZR)
P3_CHN537	SS	RR	RR	SS	RR	RR	RR	RR	SS	RR	GH0261	Suyuan 04-145	Jiangsu	2004	Yangtze River region (YZR)
P3_CHN538	SS	RR	RR	SS	SS	SS	RR	SS	SS	RR	GH0262	Suyuan 04-148	Jiangsu	2004	Yangtze River region (YZR)
P3_CHN539	SS	RR	SR	SS	RR	SS	RR	RR	RR	RR	GH0263	Suyuan 04-149	Jiangsu	2004	Yangtze River region (YZR)
P3_CHN540	SS	RR	SR	SS	RR	SS	RR	RR	RR	RR	GH0264	Suyuan 04-151	Jiangsu	2004	Yangtze River region (YZR)
P3_CHN541	SS	RR	SR	SS	RR	RR	RR	SS	SS	RR	GH0265	Suyuan 04-156	Jiangsu	2004	Yangtze River region (YZR)
P3_CHN542	SS	RR	SS	SS	SS	RR	RR	SS	SS	RR	GH1080	Suyuan 04-157	Jiangsu	2004	Yangtze River region (YZR)
P3_CHN543	SS	RR	SS	SS	RR	RR	RR	SS	SS	RR	GH0210	Suyuan 04-16	Jiangsu	2004	Yangtze River region (YZR)
P3_CHN544	RR	RR	RR	SS	SS	SS	RR	SS	SS	RR	GH0266	Suyuan 04-161	Jiangsu	2004	Yangtze River region (YZR)
P3_CHN545	RR	RR	RR	SS	SS	SS	./.	SS	SS	RR	ZGH0406	Suyuan 04-162	Jiangsu	2004	Yangtze River region (YZR)
P3_CHN546	SS	RR	SS	SS	SS	RR	RR	SS	SS	RR	GH0211	Suyuan 04-17	Jiangsu	2004	Yangtze River region (YZR)
P3_CHN547	SS	RR	SS	SS	RR	RR	RR	SS	RR	RR	GH0212	Suyuan 04-18	Jiangsu	2004	Yangtze River region (YZR)
P3_CHN548	SS	RR	SS	SS	SS	RR	RR	SS	SS	RR	GH1057	Suyuan 04-19	Jiangsu	2004	Yangtze River region (YZR)
P3_CHN549	SS	RR	SS	SS	SS	RR	RR	SS	SS	RR	GH0203	Suyuan 04-2	Jiangsu	2002	Yangtze River region (YZR)
P3_CHN550	SS	RR	RR	SS	SS	SR	RR	SR	SS	RR	GH0213	Suyuan 04-21	Jiangsu	2004	Yangtze River region (YZR)
P3_CHN551	SS	RR	SS	SS	SS	RR	RR	SS	SS	RR	GH1058	Suyuan 04-23	Jiangsu	2004	Yangtze River region (YZR)
P3_CHN552	SS	RR	SS	SS	SS	RR	RR	RR	SS	RR	GH1059	Suyuan 04-24	Jiangsu	2004	Yangtze River region (YZR)
P3_CHN553	SS	RR	SS	SS	SS	RR	RR	RR	SS	RR	GH1060	Suyuan 04-25	Jiangsu	2004	Yangtze River region (YZR)
P3_CHN554	SS	RR	SS	SS	SS	RR	RR	RR	SS	RR	GH1061	Suyuan 04-26	Jiangsu	2004	Yangtze River region (YZR)
P3_CHN555	SS	RR	SS	SS	SS	RR	RR	SS	SS	RR	GH1062	Suyuan 04-27	Jiangsu	2004	Yangtze River region (YZR)
P3_CHN556	SS	RR	SS	SS	SS	RR	RR	SS	SS	RR	GH1063	Suyuan 04-29	Jiangsu	2004	Yangtze River region (YZR)
P3_CHN557	SS	RR	SS	SS	SS	RR	RR	SS	SS	RR	GH0204	Suyuan 04-3	Jiangsu	2004	Yangtze River region (YZR)
P3_CHN558	SS	RR	RR	SS	SS	RR	RR	SS	SS	RR	GH1064	Suyuan 04-30	Jiangsu	2004	Yangtze River region (YZR)
P3_CHN559	SS	RR	SS	SS	SS	RR	RR	SS	SS	RR	GH0214	Suyuan 04-32	Jiangsu	2004	Yangtze River region (YZR)
P3_CHN560	SS	RR	SS	SS	SS	RR	RR	SS	SS	RR	GH0215	Suyuan 04-33	Jiangsu	2004	Yangtze River region (YZR)
P3_CHN561	SS	RR	SS	SS	SS	RR	RR	SS	SS	RR	GH0216	Suyuan 04-34	Jiangsu	2004	Yangtze River region (YZR)
P3_CHN562	SS	RR	SS	SS	SS	RR	RR	SS	SS	RR	GH0217	Suyuan 04-35	Jiangsu	2004	Yangtze River region (YZR)
P3_CHN563	SS	RR	SS	SS	RR	RR	RR	SS	SS	RR	GH0218	Suyuan 04-38	Jiangsu	2004	Yangtze River region (YZR)
P3_CHN564	SS	RR	SS	SS	SS	RR	RR	RR	SS	RR	GH0205	Suyuan 04-4	Jiangsu	2004	Yangtze River region (YZR)
P3_CHN565	SS	RR	SS	SS	SS	RR	RR	SS	SS	RR	GH1065	Suyuan 04-40	Jiangsu	2004	Yangtze River region (YZR)
P3_CHN566	SS	RR	SS	SS	RR	RR	RR	SS	SS	RR	GH0219	Suyuan 04-43	Jiangsu	2004	Yangtze River region (YZR)
P3_CHN567	SS	RR	SS	SS	SS	RR	RR	SS	SS	RR	GH1066	Suyuan 04-44	Jiangsu	2004	Yangtze River region (YZR)
P3_CHN568	SS	RR	SS	SS	SS	RR	RR	SS	SS	RR	GH1067	Suyuan 04-45	Jiangsu	2004	Yangtze River region (YZR)
P3_CHN569	SS	RR	SS	SS	SS	RR	RR	SS	SS	RR	GH1068	Suyuan 04-46	Jiangsu	2004	Yangtze River region (YZR)
P3_CHN570	SS	RR	SS	SS	SS	RR	RR	SS	SS	RR	GH1069	Suyuan 04-47	Jiangsu	2004	Yangtze River region (YZR)
P3_CHN571	SS	RR	SS	SS	SS	RR	RR	SS	SS	RR	GH1070	Suyuan 04-48	Jiangsu	2004	Yangtze River region (YZR)
P3_CHN572	SS	RR	SS	SS	SS	RR	RR	SS	SS	RR	GH0220	Suyuan 04-49	Jiangsu	2004	Yangtze River region (YZR)
P3_CHN573	SS	RR	SS	SS	SS	RR	RR	SS	SS	RR	GH1053	Suyuan 04-5	Jiangsu	2004	Yangtze River region (YZR)
P3_CHN574	SS	RR	SS	SS	SS	RR	RR	SS	SS	RR	GH1071	Suyuan 04-50	Jiangsu	2004	Yangtze River region (YZR)
P3_CHN575	SS	RR	SR	SS	SS	RR	RR	SR	SS	RR	GH0221	Suyuan 04-51	Jiangsu	2004	Yangtze River region (YZR)
P3_CHN576	SS	RR	SS	SS	SS	RR	RR	SS	SS	RR	GH0222	Suyuan 04-52	Jiangsu	2004	Yangtze River region (YZR)
P3_CHN577	SS	RR	SS	SS	SR	RR	RR	SS	SS	RR	GH0223	Suyuan 04-53	Jiangsu	2004	Yangtze River region (YZR)
P3_CHN578	SS	RR	SS	SS	SS	RR	RR	SS	SS	RR	GH1072	Suyuan 04-56	Jiangsu	2004	Yangtze River region (YZR)
P3_CHN579	SS	RR	SS	SS	SS	RR	RR	RR	SS	RR	GH0224	Suyuan 04-57	Jiangsu	2004	Yangtze River region (YZR)
P3_CHN580	SS	RR	RR	SS	SS	RR	RR	RR	SS	RR	GH1073	Suyuan 04-58	Jiangsu	2004	Yangtze River region (YZR)
P3_CHN581	SS	RR	SS	SS	SS	RR	RR	SS	SS	RR	GH1074	Suyuan 04-59	Jiangsu	2004	Yangtze River region (YZR)
P3_CHN582	SS	RR	SS	SS	SS	SS	RR	SS	SR	RR	GH0206	Suyuan 04-6	Jiangsu	2004	Yangtze River region (YZR)
P3_CHN583	SS	RR	SS	SS	SS	RR	RR	SS	SS	RR	GH0225	Suyuan 04-60	Jiangsu	2004	Yangtze River region (YZR)
P3_CHN584	SS	RR	SS	RR	RR	RR	RR	RR	SS	RR	GH0226	Suyuan 04-64	Jiangsu	2004	Yangtze River region (YZR)
P3_CHN585	SS	RR	SR	SS	SR	RR	RR	RR	SS	RR	GH0227	Suyuan 04-65	Jiangsu	2004	Yangtze River region (YZR)
P3_CHN586	SS	RR	SS	SS	SS	RR	RR	SS	SS	RR	GH0207	Suyuan 04-7	Jiangsu	2004	Yangtze River region (YZR)
P3_CHN587	SS	RR	SS	SS	SS	RR	RR	SS	SS	RR	GH1075	Suyuan 04-74	Jiangsu	2004	Yangtze River region (YZR)
P3_CHN588	SS	RR	SS	SS	SS	RR	RR	SS	SS	RR	GH0228	Suyuan 04-75	Jiangsu	2004	Yangtze River region (YZR)
P3_CHN589	SS	RR	SS	SS	RR	RR	RR	SS	SS	RR	GH0229	Suyuan 04-76	Jiangsu	2004	Yangtze River region (YZR)
P3_CHN590	SS	RR	RR	SS	RR	RR	RR	RR	SS	RR	GH0208	Suyuan 04-8	Jiangsu	2004	Yangtze River region (YZR)
P3_CHN591	SS	RR	SS	SS	RR	RR	RR	SS	SS	RR	GH0230	Suyuan 04-82	Jiangsu	2004	Yangtze River region (YZR)
P3_CHN592	SS	RR	SS	SS	SS	RR	RR	SS	SS	RR	GH0231	Suyuan 04-83	Jiangsu	2004	Yangtze River region (YZR)
P3_CHN593	SS	RR	SS	SS	SS	RR	RR	SS	SS	RR	GH0232	Suyuan 04-84	Jiangsu	2004	Yangtze River region (YZR)
P3_CHN594	SS	RR	RR	SS	RR	RR	RR	RR	SS	RR	GH0233	Suyuan 04-85	Jiangsu	2004	Yangtze River region (YZR)
P3_CHN595	SS	RR	SS	SS	SS	RR	RR	RR	SS	RR	GH0234	Suyuan 04-86	Jiangsu	2004	Yangtze River region (YZR)
P3_CHN596	SS	RR	RR	SS	SS	SS	RR	RR	SS	RR	GH0235	Suyuan 04-87	Jiangsu	2004	Yangtze River region (YZR)
P3_CHN597	SS	RR	RR	SS	RR	RR	RR	RR	SS	RR	GH0236	Suyuan 04-88	Jiangsu	2004	Yangtze River region (YZR)
P3_CHN598	SS	RR	RR	SS	RR	RR	RR	RR	SS	RR	GH1076	Suyuan 04-89	Jiangsu	2004	Yangtze River region (YZR)
P3_CHN599	SS	RR	SS	SS	SS	RR	RR	RR	SS	RR	GH1054	Suyuan 04-9	Jiangsu	2004	Yangtze River region (YZR)
P3_CHN600	SS	RR	RR	SS	SR	RR	RR	RR	SS	RR	GH0237	Suyuan 04-90	Jiangsu	2004	Yangtze River region (YZR)
P3_CHN601	SS	RR	RR	SS	RR	RR	RR	RR	SS	RR	GH0238	Suyuan 04-91	Jiangsu	2004	Yangtze River region (YZR)
P3_CHN602	SS	RR	RR	SS	RR	RR	RR	RR	SS	RR	GH0239	Suyuan 04-92	Jiangsu	2004	Yangtze River region (YZR)
P3_CHN603	SS	RR	RR	SS	RR	SR	RR	RR	SS	RR	GH0240	Suyuan 04-93	Jiangsu	2004	Yangtze River region (YZR)
P3_CHN604	SS	RR	RR	SS	SR	RR	RR	RR	SS	RR	GH0241	Suyuan 04-94	Jiangsu	2004	Yangtze River region (YZR)
P3_CHN605	SS	RR	SS	SS	SS	RR	RR	SS	SS	RR	GH0242	Suyuan 04-96	Jiangsu	2004	Yangtze River region (YZR)
P3_CHN606	SS	RR	SS	SS	SS	RR	RR	SS	SS	RR	GH0243	Suyuan 04-97	Jiangsu	2004	Yangtze River region (YZR)
P3_CHN607	SS	RR	SS	SS	RR	RR	RR	RR	SS	RR	GH0244	Suyuan 04-98	Jiangsu	2004	Yangtze River region (YZR)
P3_CHN608	SS	RR	SR	SS	RR	RR	RR	SS	SR	RR	GH0643	Suyuan 1004	Jiangsu		Yangtze River region (YZR)
P3_CHN609	SS	RR	SS	SS	RR	RR	RR	SS	SS	RR	GH1212	Suyuan 1006	Jiangsu		Yangtze River region (YZR)
P3_CHN610	SS	RR	SR	SS	SR	RR	RR	SS	SS	SR	GH0644	Suyuan 1008	Jiangsu		Yangtze River region (YZR)
P3_CHN611	SS	RR	RR	SS	SS	RR	RR	RR	SS	RR	GH0645	Suyuan 1013	Jiangsu		Yangtze River region (YZR)
P3_CHN612	SS	RR	RR	SS	SS	RR	RR	RR	SS	RR	GH0646	Suyuan 1015	Jiangsu		Yangtze River region (YZR)
P3_CHN613	SS	RR	RR	SS	SS	SS	RR	SS	SS	RR	GH0647	Suyuan 1017	Jiangsu		Yangtze River region (YZR)
P3_CHN614	SS	RR	RR	RR	RR	SR	RR	SR	SR	RR	GH0648	Suyuan 1019	Jiangsu		Yangtze River region (YZR)
P3_CHN615	SS	RR	RR	SS	RR	RR	RR	SS	SS	RR	GH1213	Suyuan 1022	Jiangsu		Yangtze River region (YZR)
P3_CHN616	SS	RR	RR	SS	RR	RR	RR	RR	SS	RR	GH0649	Suyuan 1024	Jiangsu		Yangtze River region (YZR)
P3_CHN617	SS	RR	SS	SS	SS	RR	RR	RR	SS	RR	GH0650	Suyuan 1026	Jiangsu		Yangtze River region (YZR)
P3_CHN618	SS	RR	RR	SS	SS	SS	RR	SS	SS	RR	GH0651	Suyuan 1028	Jiangsu		Yangtze River region (YZR)
P3_CHN619	SS	RR	RR	SS	SS	SS	RR	SS	SS	RR	GH0652	Suyuan 1034	Jiangsu		Yangtze River region (YZR)
P3_CHN620	SS	RR	RR	SS	SR	RR	RR	SS	SS	RR	GH0653	Suyuan 1037	Jiangsu		Yangtze River region (YZR)
P3_CHN621	SS	RR	RR	SS	SS	RR	RR	SS	SS	RR	GH0656	Suyuan 1061	Jiangsu		Yangtze River region (YZR)
P3_CHN622	SS	RR	SS	SS	SS	RR	RR	SS	SS	RR	GH0959	Taihu 1087-2A	Jiangsu	1992	Yangtze River region (YZR)
P3_CHN623	SS	RR	RR	SS	RR	RR	RR	RR	SS	RR	GH1249	Taiwan Guangfu 3	Taiwan	1986
P3_CHN624	SS	RR	RR	SS	SS	RR	SS	RR	SR	RR	GH0174	Taiyuan 02-1	Shanxi	2002	Yellow River region (YRR)
P3_CHN625	SS	RR	RR	SS	SS	RR	RR	SS	SS	RR	GH0176	Taiyuan 02-17	Shanxi	2002	Yellow River region (YRR)
P3_CHN626	SS	RR	RR	SS	SS	RR	SS	SS	SS	SS	GH1048	Taiyuan 02-18	Shanxi	2002	Yellow River region (YRR)
P3_CHN627	SS	RR	RR	SS	RR	SS	RR	SS	SS	RR	GH0177	Taiyuan 02-21	Shanxi	2002	Yellow River region (YRR)
P3_CHN628	SS	RR	RR	SS	SS	RR	RR	RR	SS	SS	GH0178	Taiyuan 02-22	Shanxi	2002	Yellow River region (YRR)
P3_CHN629	SS	RR	RR	SS	RR	SS	RR	SS	SS	SS	GH0179	Taiyuan 02-23	Shanxi	2002	Yellow River region (YRR)
P3_CHN630	SS	RR	RR	SS	RR	SS	RR	SS	SS	RR	GH0180	Taiyuan 02-25	Shanxi	2002	Yellow River region (YRR)
P3_CHN631	SS	RR	RR	SS	SS	RR	SS	RR	RR	RR	GH0181	Taiyuan 02-27	Shanxi	2002	Yellow River region (YRR)
P3_CHN632	SS	RR	RR	SS	SS	RR	RR	SS	SS	RR	GH0182	Taiyuan 02-28	Shanxi	2002	Yellow River region (YRR)
P3_CHN633	SS	RR	RR	SS	SS	RR	SS	RR	SS	SS	GH0183	Taiyuan 02-29	Shanxi	2002	Yellow River region (YRR)
P3_CHN634	SS	RR	RR	SS	SS	RR	SS	SS	SS	RR	GH0184	Taiyuan 02-33	Shanxi	2002	Yellow River region (YRR)
P3_CHN635	SS	RR	RR	SS	SS	RR	RR	SS	SS	RR	GH1049	Taiyuan 02-34	Shanxi	2002	Yellow River region (YRR)
P3_CHN636	SS	RR	RR	SS	SS	RR	RR	SS	SS	SS	GH0185	Taiyuan 02-35	Shanxi	2002	Yellow River region (YRR)
P3_CHN637	SS	RR	RR	SR	RR	RR	SS	SS	SS	SS	GH1050	Taiyuan 02-37	Shanxi	2002	Yellow River region (YRR)
P3_CHN638	SS	RR	RR	SS	SS	RR	RR	SS	SS	SS	GH0187	Taiyuan 02-39	Shanxi	2002	Yellow River region (YRR)
P3_CHN639	SS	RR	RR	SS	RR	SS	RR	SS	SS	SS	GH0188	Taiyuan 02-4	Shanxi	2002	Yellow River region (YRR)
P3_CHN640	SS	RR	RR	SS	SS	RR	RR	SS	SS	SS	GH0189	Taiyuan 02-40	Shanxi	2002	Yellow River region (YRR)
P3_CHN641	SS	RR	RR	SS	SS	RR	RR	SS	SS	SS	GH0190	Taiyuan 02-41	Shanxi	2002	Yellow River region (YRR)
P3_CHN642	SS	RR	RR	SS	RR	RR	RR	RR	SS	RR	GH0191	Taiyuan 02-47	Shanxi	2002	Yellow River region (YRR)
P3_CHN643	SS	RR	RR	SS	RR	SS	RR	SS	SS	RR	GH0192	Taiyuan 02-48	Shanxi	2002	Yellow River region (YRR)
P3_CHN644	SR	RR	RR	SS	SS	SR	RR	RR	SS	RR	GH1051	Taiyuan 02-49	Shanxi	2002	Yellow River region (YRR)
P3_CHN645	SS	RR	RR	SS	SS	RR	RR	SS	SS	RR	GH0193	Taiyuan 02-5	Shanxi	2002	Yellow River region (YRR)
P3_CHN646	SS	RR	RR	SS	RR	SS	RR	RR	SS	SS	GH0194	Taiyuan 02-6	Shanxi	2002	Yellow River region (YRR)
P3_CHN647	SS	RR	RR	SS	SS	SR	RR	SR	SS	SR	GH0113	Taiyuan 3	Shanxi	1987	Yellow River region (YRR)
P3_CHN648	RR	RR	SS	SS	RR	SS	RR	RR	SS	RR	GH0964	Tangmian 1 (113-48)	Hebei	1980	Yellow River region (YRR)
P3_CHN649	RR	RR	RR	SS	RR	RR	RR	SS	RR	RR	GH0702	Tezaoshu
P3_CHN650	SS	RR	RR	SS	SS	RR	RR	SS	SS	RR	GH0870	Wanmian 1	Henan	1972	Yellow River region (YRR)
P3_CHN651	SS	RR	RR	SS	RR	SS	RR	SS	SS	RR	GH0872	Wanmian 3	Henan	1976	Yellow River region (YRR)
P3_CHN652	SS	RR	RR	SS	SS	SS	RR	SS	SS	RR	GH0988	Wanmian 703	Anhui	1968	Yangtze River region (YZR)
P3_CHN653	SS	RR	RR	SS	RR	RR	RR	RR	RR	RR	GH0759	Wanmian 8	Anhui	1994	Yangtze River region (YZR)
P3_CHN654	SS	RR	RR	SS	SS	RR	RR	RR	SS	RR	GH0871	Wanzi 1127	Henan	1965	Yellow River region (YRR)
P3_CHN655	SS	RR	RR	SS	RR	RR	RR	SS	RR	RR	GH0790	Wuganda 4	Henan	1964	Yellow River region (YRR)
P3_CHN656	SS	RR	RR	SS	SS	RR	RR	SS	SS	RR	GH0938	Xiang 1-170	Hunan	1965	Yangtze River region (YZR)
P3_CHN657	SS	RR	RR	SS	SR	SS	RR	RR	SS	RR	GH0954	Xiangmian 10 (Kangdai 159)	Hunan	1982	Yangtze River region (YZR)
P3_CHN658	SS	RR	RR	SS	SS	RR	RR	SS	SS	RR	GH0998	Xiangmian 2	Hubei	1966	Yangtze River region (YZR)
P3_CHN659	SS	RR	RR	SS	SS	SS	RR	SS	SS	RR	GH0869	Xiangyang 434	Henan	1972	Yellow River region (YRR)
P3_CHN660	SS	RR	RR	SS	SS	RR	RR	SS	SS	RR	GH0928	Xiangyuan 1	Hunan	1965	Yangtze River region (YZR)
P3_CHN661	SS	RR	RR	SS	SS	RR	RR	RR	SS	RR	GH1215	Xianweipinzhi
P3_CHN662	SS	RR	RR	SS	RR	RR	RR	SS	SS	RR	GH0898	Xiaomian 1	Hubei	1966	Yangtze River region (YZR)
P3_CHN663	SS	RR	RR	SS	SS	RR	RR	SS	SS	RR	GH0899	Xiaoxian 107	Anhui	1965	Yangtze River region (YZR)
P3_CHN664	SS	RR	RR	SS	SS	SS	RR	RR	RR	RR	GH0912	Xiezuo 1	Zhejiang	1966	Yangtze River region (YZR)
P3_CHN665	SS	RR	RR	SS	SS	RR	RR	SS	SS	RR	GH0913	Xiezuo 2 (1)	Zhejiang	1968	Yangtze River region (YZR)
P3_CHN666	SS	RR	RR	SS	SS	RR	RR	RR	SS	RR	GH0709	Xinan-Lu	Henan		Yellow River region (YRR)
P3_CHN667	SS	RR	RR	SS	SS	SS	RR	SR	SS	SS	GH0136	Xinanyuan 90-1-15	Chongqing	1993	Yangtze River region (YZR)
P3_CHN668	SS	RR	SS	SS	RR	RR	RR	RR	SS	SS	GH0137	Xinanyuan 917079	Chongqing	2003	Yangtze River region (YZR)
P3_CHN669	SS	RR	RR	SS	SS	RR	RR	RR	RR	SS	GH0718	Xinhua-Lu	Hunan		Yangtze River region (YZR)
P3_CHN670	SS	RR	SS	SS	RR	RR	RR	SS	SS	RR	GH1540	Xinluzao 1 (2)	Xinjiang	1968	northwest inland cotton-growing region (NIR)
P3_CHN671	SS	RR	RR	SS	RR	RR	RR	SS	SS	RR	ZGH0542	Xinluzao 28 (1)	Xinjiang	2006	northwest inland cotton-growing region (NIR)
P3_CHN672	SS	RR	RR	SS	SS	RR	SS	SS	RR	SS	GH1574	Xinluzao 36 (3)	Xinjiang	2007	northwest inland cotton-growing region (NIR)
P3_CHN673	SS	RR	RR	SS	SS	RR	RR	SS	SS	SS	GH1578	Xinluzao 40	Xinjiang	2009	northwest inland cotton-growing region (NIR)
P3_CHN674	RR	RR	RR	SS	RR	RR	SS	SS	SS	RR	GH1580	Xinluzao 42 (2)	Xinjiang	2009	northwest inland cotton-growing region (NIR)
P3_CHN675	SS	RR	SS	SS	SS	RR	RR	SS	SS	SS	GH1583	Xinluzao 47	Xinjiang	2010	northwest inland cotton-growing region (NIR)
P3_CHN676	SS	RR	RR	SS	SS	RR	RR	SS	RR	./.	GH1584	Xinluzao 48 (2)	Xinjiang	2011	northwest inland cotton-growing region (NIR)
P3_CHN677	SS	RR	SS	SS	RR	RR	RR	SS	SS	SS	GH0979	Xinluzao 5 (2)	Xinjiang	1994	northwest inland cotton-growing region (NIR)
P3_CHN678	RR	RR	RR	SS	RR	RR	RR	SS	SS	RR	GH1589	Xinluzao 53	Xinjiang	2012	northwest inland cotton-growing region (NIR)
P3_CHN679	SS	RR	SS	SS	RR	RR	SS	SS	SS	SS	GH1545	Xinluzao 6	Xinjiang	1997	northwest inland cotton-growing region (NIR)
P3_CHN680	SS	RR	RR	SS	RR	RR	RR	SS	SS	SS	GH0975	Xinluzao 9 (1)	Xinjiang	1999	northwest inland cotton-growing region (NIR)
P3_CHN681	SS	RR	SS	SS	SS	RR	RR	SS	RR	SS	GH1613	Xinluzhong 1	Xinjiang	1988	northwest inland cotton-growing region (NIR)
P3_CHN682	RR	RR	RR	RR	RR	RR	RR	RR	RR	RR	GH0852	Xinluzhong 39	Xinjiang	2009	northwest inland cotton-growing region (NIR)
P3_CHN683	RR	RR	RR	RR	RR	RR	RR	RR	RR	RR	GH1647	Xinluzhong 40 (2)	Xinjiang	2009	northwest inland cotton-growing region (NIR)
P3_CHN684	SS	RR	RR	SS	SS	RR	RR	RR	SS	RR	GH1655	Xinluzhong 49	Xinjiang	2010	northwest inland cotton-growing region (NIR)
P3_CHN685	SS	RR	RR	SS	SS	RR	RR	RR	SS	RR	GH1662	Xinluzhong 56	Xinjiang	2012	northwest inland cotton-growing region (NIR)
P3_CHN686	SS	RR	RR	SS	RR	RR	RR	SS	SS	RR	GH1663	Xinluzhong 57	Xinjiang	2012	northwest inland cotton-growing region (NIR)
P3_CHN687	SS	RR	RR	SS	SS	RR	RR	RR	SS	RR	GH1664	Xinluzhong 58	Xinjiang	2012	northwest inland cotton-growing region (NIR)
P3_CHN688	RR	RR	RR	RR	SS	RR	RR	SS	RR	RR	GH1665	Xinluzhong 59	Xinjiang	2012	northwest inland cotton-growing region (NIR)
P3_CHN689	SS	RR	RR	SS	SS	RR	RR	SS	SS	RR	GH0910	Xinmian 4	Jiangsu	1957	Yangtze River region (YZR)
P3_CHN690	SS	RR	SS	SS	SS	RR	RR	SS	SS	RR	GH0088	Xinongkang 4-1-1	Shannxi	1987	Yellow River region (YRR)
P3_CHN691	SS	RR	SS	RR	SS	RR	RR	RR	RR	RR	GH0722	Xinxian-Lu	Henan		Yellow River region (YRR)
P3_CHN692	SS	RR	RR	SS	RR	RR	SS	SS	RR	RR	GH0807	Xinyue 1	Xinjiang	1998	northwest inland cotton-growing region (NIR)
P3_CHN693	SS	RR	RR	SR	SR	SR	RR	SS	SS	RR	GH0742	Xuzhou 142 (1)	Jiangsu	1974	Yangtze River region (YZR)
P3_CHN694	SS	RR	RR	SS	SS	RR	RR	SS	SS	RR	ZGH0570	Xuzhou 1818 (1)	Jiangsu	1957	Yangtze River region (YZR)
P3_CHN695	SS	RR	RR	SS	SS	RR	RR	SR	SS	SR	GH0740	Xuzhou 209 (2)	Jiangsu	1955	Yangtze River region (YZR)
P3_CHN696	SS	RR	RR	SS	SS	RR	RR	RR	SS	RR	GH0951	Xuzhou 538	Jiangsu	1980	Yangtze River region (YZR)
P3_CHN697	RR	RR	RR	SS	SS	RR	RR	RR	SS	RR	GH0293	Yahuang 9101	Henan	1993	Yellow River region (YRR)
P3_CHN698	SS	RR	RR	SS	SS	RR	RR	SS	SS	RR	GH0294	Yahuang 9102	Henan	1993	Yellow River region (YRR)
P3_CHN699	SS	RR	RR	SS	RR	RR	RR	SS	SS	SS	GH0295	Yahuang 9103	Henan	1993	Yellow River region (YRR)
P3_CHN700	SS	RR	RR	SS	SS	RR	RR	SS	SS	RR	GH0925	Yancheng 651	Jiangsu	1981	Yangtze River region (YZR)
P3_CHN701	SS	RR	RR	SS	SS	RR	RR	SS	SS	RR	GH0920	Yangmadatao	Sichuan	1960	Yangtze River region (YZR)
P3_CHN702	SS	RR	RR	SS	SS	RR	RR	SS	SS	RR	GH0878	Yankang 7305	Henan	1973	Yellow River region (YRR)
P3_CHN703	SS	RR	RR	SS	SS	RR	RR	RR	SS	RR	GH0751	Yanmian 48	Jiangsu	1985	Yangtze River region (YZR)
P3_CHN704	RR	RR	RR	SS	SS	RR	RR	RR	SS	RR	GH0999	Yapengmian (2)	Hubei	1957	Yangtze River region (YZR)
P3_CHN705	SR	RR	RR	SR	SR	RR	RR	RR	SR	SR	GH0316	Yu 136	Henan		Yellow River region (YRR)
P3_CHN706	SS	RR	SS	SS	SS	RR	RR	RR	SS	RR	GH0317	Yu 138	Henan		Yellow River region (YRR)
P3_CHN707	SS	RR	SS	SS	SS	RR	RR	SS	SS	RR	GH0318	Yu 141	Henan		Yellow River region (YRR)
P3_CHN708	SS	RR	RR	SS	SS	RR	RR	SS	SS	RR	GH0167	Yu 668	Henan	2001	Yellow River region (YRR)
P3_CHN709	SS	RR	SS	SS	SS	SR	RR	SS	SS	SR	GH0326	Yu 79	Henan	1976	Yellow River region (YRR)
P3_CHN710	SS	RR	SS	SS	SS	RR	RR	SS	RR	SS	GH1239	Yue-Jiangnan-Lu 1	Guangdong
P3_CHN711	RR	RR	RR	SS	RR	RR	RR	RR	RR	SS	GH1237	Yue-Taiping-Lu 1	Guangdong
P3_CHN712	SS	RR	RR	SS	SR	RR	RR	RR	SS	RR	GH1238	Yue-Taiping-Lu 3	Guangdong
P3_CHN713	SS	RR	RR	SS	SR	SR	RR	SR	SS	RR	GH0969	Yumian 10 (Zheng 230) (Henan)	Henan	1993	Yellow River region (YRR)
P3_CHN714	SS	RR	RR	SS	RR	RR	RR	RR	SS	RR	GH1046	Yumian 11 (2) (Henan)	Henan	1994	Yellow River region (YRR)
P3_CHN715	SS	RR	RR	SS	SS	RR	RR	SS	SS	RR	GH0965	Yumian 14 (Wanzao 654) (Henan)	Henan	1996	Yellow River region (YRR)
P3_CHN716	SS	RR	RR	SS	SS	RR	RR	RR	SS	RR	GH0978	Yumian 15 (Henan)	Henan	1997	Yellow River region (YRR)
P3_CHN717	RR	RR	SS	SS	RR	RR	RR	SS	RR	RR	GH0164	Yumian 17 (Xinqi 8704) (Henan)	Henan	1997	Yellow River region (YRR)
P3_CHN718	SS	RR	RR	SS	RR	RR	RR	SS	SS	RR	ZGH0347	Yumian 19 (1) (Henan)	Henan	1999	Yellow River region (YRR)
P3_CHN719	SS	RR	RR	SS	SS	RR	RR	SS	SS	RR	GH0952	Yumian 3 (Shangqiu 64) (Henan)	Henan	1988	Yellow River region (YRR)
P3_CHN720	SS	RR	RR	SS	SS	SR	RR	SR	SS	RR	GH0941	Yun 82-87	Shanxi	1985	Yellow River region (YRR)
P3_CHN721	SS	RR	SS	SS	SS	RR	RR	SS	SS	RR	GH0921	Yunan 3	Shanxi	1965	Yellow River region (YRR)
P3_CHN722	SS	RR	RR	SS	SS	RR	RR	RR	SS	RR	GH0769	Zhe 905	Zhejiang	2002	Yangtze River region (YZR)
P3_CHN723	SS	RR	RR	RR	SS	RR	RR	RR	SS	RR	GH0981	Zhekang 110	Zhejiang	1977	Yangtze River region (YZR)
P3_CHN724	SS	RR	RR	SS	SS	RR	RR	SS	SS	RR	GH0911	Zhemian 1	Zhejiang	1964	Yangtze River region (YZR)
P3_CHN725	SS	RR	RR	SS	SS	SS	RR	SS	SS	RR	GH0775	Zhemian 11 (1)	Zhejiang	1991	Yangtze River region (YZR)
P3_CHN726	SS	RR	RR	SS	SS	RR	RR	RR	SS	RR	GH0922	Zhexiaomian 1 (71-1833)	Zhejiang	1984	Yangtze River region (YZR)
P3_CHN727	SS	RR	RR	SS	SS	RR	RR	RR	SS	RR	GH0109	Zhong 1276	Henan	1985	Yellow River region (YRR)
P3_CHN728	SS	RR	RR	SS	SS	RR	RR	RR	RR	RR	GH0547	Zhong 129	Henan	2009	Yellow River region (YRR)
P3_CHN729	SS	RR	RR	SS	SS	RR	RR	RR	SS	RR	GH0540	Zhong 1421 (2)	Henan	2015	Yellow River region (YRR)
P3_CHN730	SS	RR	RR	SS	SS	RR	RR	SR	SS	RR	GH0603	Zhong 142110	Henan	2015	Yellow River region (YRR)
P3_CHN731	SS	RR	RR	SS	SS	RR	RR	SS	SS	RR	GH0939	Zhong 31	Henan	1983	Yellow River region (YRR)
P3_CHN732	SS	RR	RR	SS	SS	RR	RR	RR	RR	RR	GH0539	Zhong 335223	Henan	2015	Yellow River region (YRR)
P3_CHN733	SS	RR	RR	SS	SS	RR	RR	SS	SS	RR	GH0930	Zhong 3474	Henan	1975	Yellow River region (YRR)
P3_CHN734	SS	RR	RR	SS	SS	RR	RR	RR	SS	RR	GH0940	Zhong 3723	Henan	1970	Yellow River region (YRR)
P3_CHN735	SS	RR	RR	SS	SS	RR	RR	RR	SS	RR	GH0108	Zhong 5881	Henan	1992	Yellow River region (YRR)
P3_CHN736	SS	RR	RR	SS	SS	RR	RR	SS	SS	RR	GH0865	Zhong 7259	Henan	1978	Yellow River region (YRR)
P3_CHN737	SS	RR	RR	SS	SS	RR	RR	SS	SS	RR	GH0931	Zhong 8010	Henan	1968	Yellow River region (YRR)
P3_CHN738	SS	RR	RR	SS	SR	RR	RR	SS	SS	RR	GH0556	Zhong 9901991	Henan	2015	Yellow River region (YRR)
P3_CHN739	SS	RR	RR	SS	SS	RR	RR	SS	SS	RR	GH0947	Zhong 99xi	Henan	1988	Yellow River region (YRR)
P3_CHN740	RR	RR	RR	SS	SS	RR	RR	RR	SS	RR	GH0699	Zhong Arc-315	Henan	2015	Yellow River region (YRR)
P3_CHN741	SS	RR	RR	SS	SS	RR	SS	SS	SS	RR	GH1205	Zhong M411	Henan	2015	Yellow River region (YRR)
P3_CHN742	SS	RR	RR	SS	RR	RR	RR	RR	SS	RR	GH0536	Zhong R971708	Henan		Yellow River region (YRR)
P3_CHN743	SS	RR	RR	SS	SS	SS	SR	RR	SS	SS	GH1801	Zhong RI015 (1)	Henan		Yellow River region (YRR)
P3_CHN744	SS	RR	RR	RR	SS	RR	RR	RR	SS	RR	GH0971	Zhonghuzhi PI3910	Xinjiang	1995	northwest inland cotton-growing region (NIR)
P3_CHN745	SS	RR	RR	SS	RR	RR	RR	SS	SS	RR	GH0799	Zhonghuzhi PI3911	Xinjiang	1998	northwest inland cotton-growing region (NIR)
P3_CHN746	SS	RR	SS	SS	SS	RR	RR	RR	SS	RR	GH0290	Zhongwu 383 ("low gossypol")	Henan	1982	Yellow River region (YRR)
P3_CHN747	SS	RR	RR	SS	SS	SS	RR	RR	SS	RR	GH1052	Zhongyihong 9	Beijing	2002	Yellow River region (YRR)
P3_CHN748	SS	RR	RR	SS	SS	RR	RR	SS	SS	RR	GH0120	Zhongyuan 9111	Henan	1993	Yellow River region (YRR)
P3_CHN749	SS	RR	RR	SS	SS	RR	RR	SS	SS	SS	GH0121	Zhongyuan 9112	Henan	1993	Yellow River region (YRR)
P3_CHN750	SS	RR	RR	SS	SS	RR	RR	RR	SS	RR	GH0122	Zhongyuan 9113	Henan	1993	Yellow River region (YRR)
P3_CHN751	SS	RR	RR	SS	SS	SS	RR	RR	SS	RR	GH0123	Zhongyuan 9114	Henan	1993	Yellow River region (YRR)
P3_CHN752	SS	RR	RR	SS	SS	RR	RR	SS	SS	RR	GH0124	Zhongyuan 9115	Henan	1993	Yellow River region (YRR)
P3_CHN753	RR	RR	RR	SS	SS	RR	RR	2/2	SS	RR	GH0125	Zhongyuan 9116	Henan	1993	Yellow River region (YRR)
P3_CHN754	SS	RR	RR	SS	SS	RR	RR	RR	SS	RR	GH0126	Zhongyuan 9117	Henan	1993	Yellow River region (YRR)
P3_CHN755	SS	RR	RR	SS	SS	RR	RR	SS	SS	SS	GH0127	Zhongyuan 9118	Henan	1993	Yellow River region (YRR)
P3_CHN756	SS	RR	RR	SS	SS	RR	RR	RR	SS	RR	GH0128	Zhongyuan 9119	Henan	1993	Yellow River region (YRR)
P3_CHN757	SS	RR	RR	SR	RR	SR	RR	SR	SR	SR	GH0129	Zhongyuan 9120	Henan	1993	Yellow River region (YRR)
P3_CHN758	SS	RR	RR	SS	RR	RR	RR	SS	SS	SS	GH1042	Zhongyuan HAS-1	Henan	1993	Yellow River region (YRR)
P3_CHN759	SS	RR	RR	SS	SS	RR	RR	RR	SS	RR	GH1043	Zhongyuan HM1	Henan	1993	Yellow River region (YRR)
P3_CHN760	SS	RR	RR	SS	SS	RR	RR	SR	RR	RR	GH0130	Zhongyuan HP1	Henan	1993	Yellow River region (YRR)
P3_CHN761	SS	RR	RR	SS	SS	SS	SS	SS	SS	RR	GH0131	Zhongyuan HST1	Henan	1993	Yellow River region (YRR)
P3_CHN762	SS	RR	RR	SS	SS	SS	SS	SS	SS	RR	GH0132	Zhongyuan HST2	Henan	1993	Yellow River region (YRR)
P3_CHN763	SS	RR	RR	SS	SS	RR	RR	SS	SS	SS	GH0880	Ziyu 4	Shandong	1968	Yellow River region (YRR)
P3_CHN764	SS	RR	RR	SS	RR	RR	RR	RR	SS	SS	GH0300	Zong 1-59	Henan	2003	Yellow River region (YRR)
P3_CHN765	SS	RR	RR	SS	RR	RR	RR	SS	SS	SS	GH1098	Zong 1-61 (1)	Henan	1998	Yellow River region (YRR)
P3_CHN766	SS	RR	RR	SS	RR	RR	RR	RR	SS	SS	GH0299	Zong 1-62	Henan	2003	Yellow River region (YRR)
P4_CHN1	SS	./.	RR	SS	SS	RR			SS	RR	84021	84021	China
P4_CHN2	SS	./.	./.	SS	./.	./.			./.	./.	NJAU192	0102X-10-1	Xinjiang, CHN		northwest inland cotton-growing region (NIR)
P4_CHN3	SS	./.	RR	SS	SS	RR			SS	RR	HZAU379	01-8-52	Xinjiang, CHN		northwest inland cotton-growing region (NIR)
P4_CHN4	SS	SS	RR	SS	SS	RR	RR	./.	./.	RR	ZY208	108Ф	China
P4_CHN5	SS	RR	RR	SS	SS	SS	RR	RR	SS	RR	J73	12-E-8004	Hubei, CHN		Yangtze River region (YZR)
P4_CHN6	RR	SR	RR	SS	SS	RR	SS	RR	SS	RR	J18	13P023	Henan, CHN		Yellow River region (YRR)
P4_CHN7	SS	SR	RR	SS	RR	RR	RR	RR	SS	RR	J25	3196	Henan, CHN		Yellow River region (YRR)
P4_CHN8	SS	RR	RR	SS	SS	./.			SS	./.	NJAU182	353DaLingDi3Xi	Yellow river in China		Yellow River region (YRR)
P4_CHN9	SS	SR	RR	SS	SS	SS	SS	RR	SS	RR	J26	481guangzi	Henan, CHN		Yellow River region (YRR)
P4_CHN10	SS	SS	SS	SS	SS	SS	RR	RR	SS	RR	J77	5137duanji	Xinjiang, CHN		northwest inland cotton-growing region (NIR)
P4_CHN11	SS	RR	./.	SS	./.	./.			SS	./.	NJAU172	601ChangRongMian	Yangzi river in China		Yangtze River region (YZR)
P4_CHN12	SS	RR	RR	SR	SS	SS			SS	SR	NJAU44	66-241	China
P4_CHN13	SS	./.	RR	SS	SS	RR	RR	RR	SS	RR	ZY207	86-4	Beijing, CHN	1975	Yellow River region (YRR)
P4_CHN14	SS	RR	RR	SS	SS	RR	./.	RR	SS	RR	ZY13	94052	China
P4_CHN15	SS	RR	RR	./.	./.	RR			./.	RR	NJAU140	99633	Yellow river in China		Yellow River region (YRR)
P4_CHN16	SS	SR	RR	RR	SR	RR	RR	SS	RR	RR	ZY154	99B	Hebei, CHN		Yellow River region (YRR)
P4_CHN17	RR	RR	RR	SS	./.	RR			SS	RR	NJAU7	Alabolihemumian	China
P4_CHN18	SS	RR	RR	SS	SS	RR	SS	RR	SS	SS	J3	AoCS50/2	Henan, CHN		Yellow River region (YRR)
P4_CHN19	RR	./.	RR	SS	RR	RR			SS	RR	NJAU357	Ba3119	China
P4_CHN20	SS	./.	RR	SS	SS	RR			RR	RR	HBAU36	Bao6716*	Hebei, CHN		Yellow River region (YRR)
P4_CHN21	SS	./.	RR	SS	SS	./.			SS	SS	NJAU159	Bao6722	Yellow river in China		Yellow River region (YRR)
P4_CHN22	SS	./.	./.	./.	SS	SS			RR	RR	NJAU292	BaZhou5628	Xinjiang, CHN		northwest inland cotton-growing region (NIR)
P4_CHN23	SS	./.	./.	./.	./.	RR			./.	./.	NJAU97	BaZhou7416	Xinjiang, CHN		northwest inland cotton-growing region (NIR)
P4_CHN24	SS	./.	SS	SS	SS	RR	SS	RR	SS	RR	ZY219	Beinong 1	Hebei, CHN	1988	Yellow River region (YRR)
P4_CHN25	SS	SS	RR	SS	RR	RR	SS	SS	RR	RR	ZY220	Binchuan 373	Yunnan, CHN	1955
P4_CHN26	SS	RR	RR	SS	SS	RR	RR	RR	SS	RR	ZY221	Binmian 1	Shandong, CHN	1999	Yellow River region (YRR)
P4_CHN27	SS	./.	RR	SS	RR	RR			RR	RR	HZAU363	Bocai 10	Xinjiang, CHN		northwest inland cotton-growing region (NIR)
P4_CHN28	SS	./.	RR	RR	SS	RR			SS	RR	HZAU364	Bocai 13	Xinjiang, CHN		northwest inland cotton-growing region (NIR)
P4_CHN29	SS	./.	SS	SS	RR	SS			RR	RR	HZAU338	Bocai 17	Xinjiang, CHN		northwest inland cotton-growing region (NIR)
P4_CHN30	SS	./.	RR	RR	SS	RR			RR	RR	HZAU359	Bocai 2	Xinjiang, CHN		northwest inland cotton-growing region (NIR)
P4_CHN31	SS	./.	RR	SS	RR	RR			SS	SS	HZAU360	Bocai 5	Xinjiang, CHN		northwest inland cotton-growing region (NIR)
P4_CHN32	SS	RR	RR	./.	RR	RR			SS	RR	HZAU361	Bocai 6	Xinjiang, CHN		northwest inland cotton-growing region (NIR)
P4_CHN33	SS	SS	RR	SS	SS	RR	SS	RR	SS	RR	ZY222	Bomian 2	Shandong, CHN	1987	Yellow River region (YRR)
P4_CHN34	SS	SS	SS	SS	SS	RR	SS	RR	SS	RR	ZY380	C1470	China
P4_CHN35	SS	./.	SR	SS	SS	RR			SS	SS	HZAU374	C9807	Xinjiang, CHN		northwest inland cotton-growing region (NIR)
P4_CHN36	SS	RR	RR	SS	SS	RR	RR	RR	SS	RR	ZY224	Changkangmian	Jiangsu, CHN	1995	Yangtze River region (YZR)
P4_CHN37	SS	RR	RR	SS	SS	RR			SS	RR	HBAU390	Changkangmian*	Jiangsu, CHN	1995	Yangtze River region (YZR)
P4_CHN38	SS	SS	SS	SS	SS	RR	RR	RR	SS	RR	ZY223	Changrong 1	Jiangsu, CHN	1986	Yangtze River region (YZR)
P4_CHN39	RR	./.	RR	./.	./.	RR			SS	./.	NJAU381	Changrong 3#	China
P4_CHN40	RR	./.	RR	SS	./.	RR			SS	./.	NJAU382	Changrong 5#	China
P4_CHN41	SS	RR	RR	SS	SS	RR			SS	RR	NJAU301	ChangRong67-12	Yangzi river in China		Yangtze River region (YZR)
P4_CHN42	SS	RR	./.	SS	./.	./.			SS	./.	NJAU74	ChangRongMuZiMian	Yellow river in China		Yellow River region (YRR)
P4_CHN43	SS	./.	RR	./.	./.	RR			./.	./.	NJAU91	Chaoyang70	North of China
P4_CHN44	SS	./.	RR	SS	./.	./.			SS	./.	NJAU189	ChengDingDaLing	Yellow river in China		Yellow River region (YRR)
P4_CHN45	SS	RR	RR	SS	RR	RR	SS	RR	SS	RR	J45	Chuan98	Sichuan, CHN		Yangtze River region (YZR)
P4_CHN46	SS	SS	SS	SS	SS	RR	SS	RR	SS	RR	J80	Chuanjian3	Sichuan, CHN		Yangtze River region (YZR)
P4_CHN47	SS	SS	RR	SS	SS	SS	RR	RR	SS	RR	J48	Chuanmian109	Sichuan, CHN	1993	Yangtze River region (YZR)
P4_CHN48	SS	RR	RR	SS	RR	RR			SS	RR	J54	Chuanmian45	Sichuan, CHN		Yangtze River region (YZR)
P4_CHN49	SS	RR	RR	SS	RR	RR			SS	RR	NJAU50	CRI12 youxi	China
P4_CHN50	SS	SS	RR	SS	SS	RR	SS	RR	SS	RR	ZY233	Dafeng 30	Jiangsu, CHN	2004	Yangtze River region (YZR)
P4_CHN51	SS	SS	SS	SS	SS	RR	SS	RR	SS	SS	ZY126	Daihongdai	Hubei, CHN	1984	Yangtze River region (YZR)
P4_CHN52	SS	RR	RR	SS	RR	SS	SS	RR	SS	RR	J16	DaizimianSR1	Jiangsu, CHN		Yangtze River region (YZR)
P4_CHN53	SS	RR	RR	SS	./.	./.			RR	./.	NJAU212	DaLingFuZiMian	Yellow river in China		Yellow River region (YRR)
P4_CHN54	SS	RR	RR	SS	./.	./.			./.	RR	NJAU206	DaLingMian	North of China
P4_CHN55	SS	RR	SS	RR	SS	RR			SS	SS	ZY237	Dexiamian 1	Shandong, CHN		Yellow River region (YRR)
P4_CHN56	SS	./.	RR	SS	SS	RR			SS	RR	HBAU184	Dongting1	Hunan, CHN	1962	Yangtze River region (YZR)
P4_CHN57	SS	RR	RR	SS	RR	RR			SS	RR	ZY239	Dunmian 1	Gansu, CHN		northwest inland cotton-growing region (NIR)
P4_CHN58	SS	RR	RR	SS	./.	./.			SS	./.	NJAU312	E408	Yangzi river in China		Yangtze River region (YZR)
P4_CHN59	SS	RR	RR	SS	SS	SR	SS	RR	SS	RR	ZY101	Eguangmian	Hubei, CHN	1988	Yangtze River region (YZR)
P4_CHN60	./.	RR	RR	SS	./.	./.			./.	RR	NJAU155	Ejing55173	China
P4_CHN61	SS	RR	RR	SS	SS	SS	SS	RR	SS	RR	ZY95	Ekangmian 7	Hubei, CHN	1998	Yangtze River region (YZR)
P4_CHN62	SS	RR	./.	SS	./.	SS			SS	RR	NJAU121	EKangMian9	Yangzi river in China		Yangtze River region (YZR)
P4_CHN63	SS	SS	RR	SS	SS	RR	SS	RR	SS	RR	ZY507	Emian 22	Hubei, CHN	1998	Yangtze River region (YZR)
P4_CHN64	SS	SS	RR	RR	RR	SS	RR	RR	SS	RR	ZY73	Emian 6	Hubei, CHN	1976	Yangtze River region (YZR)
P4_CHN65	SS	SR	SR	SS	RR	RR	RR	RR	SS	SR	J68	Gailiangkezimian	Hubei, CHN		Yangtze River region (YZR)
P4_CHN66	SS	SS	RR	SS	SS	SS	SS	RR	SS	RR	ZY118	Gangmian 2	Hubei, CHN		Yangtze River region (YZR)
P4_CHN67	SS	RR	RR	SS	./.	RR			SS	RR	ZY250	Ganmian 13	Jingxi, CHN		Yangtze River region (YZR)
P4_CHN68	SR	RR	SR	SS	SR	RR	SS	SR	SR	RR	ZY245	Ganmian 2	Jingxi, CHN	1987	Yangtze River region (YZR)
P4_CHN69	SS	RR	RR	SS	SS	./.			./.	RR	NJAU157	GaoYiMian	Yangzi river in China		Yangtze River region (YZR)
P4_CHN70	SS	RR	./.	SS	./.	SS			./.	RR	NJAU231	GK20	Yellow river in China		Yellow River region (YRR)
P4_CHN71	SS	./.	./.	SS	SS	RR			./.	./.	NJAU181	GK99-1	Yellow river in China	2002	Yellow River region (YRR)
P4_CHN72	SS	RR	./.	SS	./.	SS			SS	RR	NJAU402	Gossypium purpurascens	China
P4_CHN73	SS	RR	RR	SS	SS	RR	SS	RR	SS	RR	J31	Guangling3	Henan, CHN		Yellow River region (YRR)
P4_CHN74	SS	./.	SR	SS	SR	RR			SR	RR	ZY252	Guannong 1	Liaoning, CHN		Liao River region (LRR)
P4_CHN75	SS	./.	SS	./.	RR	RR			SS	RR	F6	gznn1-1	China
P4_CHN76	SS	./.	RR	SS	SS	SS			SS	RR	F7	GZNn2-1	China
P4_CHN77	SS	./.	RR	SS	SS	RR			SS	RR	H05	H05	China
P4_CHN78	RR	./.	RR	SS	RR	RR			SS	RR	H7124	H7124	Xinjiang, CHN		northwest inland cotton-growing region (NIR)
P4_CHN79	RR	./.	RR	SS	./.	./.			SS	RR	NJAU384	Hai 92-138	China
P4_CHN80	RR	./.	RR	SS	./.	RR			SS	RR	NJAU383	Hai7124	China
P4_CHN81	SS	RR	RR	SS	RR	RR	SS	SS	RR	SS	ZY47	Han 4849	Hebei, CHN	2004	Yellow River region (YRR)
P4_CHN82	SS	./.	RR	SS	RR	SR			SR	SR	ZY256	Han 7860	Hebei, CHN		Yellow River region (YRR)
P4_CHN83	SS	./.	./.	SS	./.	./.			SS	RR	NJAU151	Han109	Yellow river in China		Yellow River region (YRR)
P4_CHN84	RR	./.	RR	./.	./.	./.			./.	RR	NJAU253	Han8901	Yellow river in China		Yellow River region (YRR)
P4_CHN85	SS	./.	RR	SS	./.	RR			SS	./.	NJAU89	Han8944	Yellow river in China		Yellow River region (YRR)
P4_CHN86	SS	./.	SR	SS	./.	./.			SS	RR	NJAU287	Han8959	Yellow river in China		Yellow River region (YRR)
P4_CHN87	SR	RR	RR	SR	SR	RR	RR	SR	SR	RR	ZY259	Handan 885	Hebei, CHN	2006	Yellow River region (YRR)
P4_CHN88	SS	./.	RR	SS	./.	RR			SS	RR	NJAU222	HanDan109	Yellow river in China		Yellow River region (YRR)
P4_CHN89	SS	./.	RR	SS	SS	RR			./.	RR	NJAU116	HanDan568	Yellow river in China		Yellow River region (YRR)
P4_CHN90	SS	./.	./.	SS	SS	RR			SS	RR	NJAU123	HanDanChangRong	Yellow river in China		Yellow River region (YRR)
P4_CHN91	SS	./.	RR	SS	RR	RR			RR	RR	J22	Hongkecaomian	Xinjiang, CHN		northwest inland cotton-growing region (NIR)
P4_CHN92	SS	./.	RR	./.	SS	./.			SS	SS	NJAU135	HongTao	Yellow river in China		Yellow River region (YRR)
P4_CHN93	SS	SS	SS	SS	RR	RR	SS	SS	RR	RR	J55	Hongyejijiaomian	Xinjiang, CHN		northwest inland cotton-growing region (NIR)
P4_CHN94	SS	RR	RR	SS	./.	RR			./.	SS	NJAU299	Hu749513	Yangzi river in China		Yangtze River region (YZR)
P4_CHN95	RR	RR	RR	./.	./.	./.			SS	RR	NJAU4	Huadonghaidaomian	China
P4_CHN96	SS	RR	RR	SS	SS	RR			./.	RR	NJAU261	HuaiMian4	Yangzi river in China		Yangtze River region (YZR)
P4_CHN97	SS	SS	SS	SS	RR	SS	SS	RR	SS	RR	J70	Huangzoujijiaomian	Xinjiang, CHN		northwest inland cotton-growing region (NIR)
P4_CHN98	RR	./.	RR	SS	RR	RR			SS	RR	NJAU52	J8891*	China
P4_CHN99	SS	RR	RR	SS	SS	RR			SS	RR	NJAU243	JCG59	Yangzi river in China		Yangtze River region (YZR)
P4_CHN100	SS	./.	RR	SS	SS	./.			SS	./.	NJAU105	JCG94	Yangzi river in China		Yangtze River region (YZR)
P4_CHN101	SS	./.	RR	./.	SS	RR			./.	RR	NJAU122	Ji668	Yellow river in China	2000	Yellow River region (YRR)
P4_CHN102	SS	./.	./.	./.	./.	./.			./.	./.	NJAU218	Ji85-3	Yellow river in China		Yellow River region (YRR)
P4_CHN103	SS	./.	./.	./.	./.	RR			SS	RR	NJAU224	Ji91-12	Yellow river in China		Yellow River region (YRR)
P4_CHN104	SS	./.	RR	./.	SS	./.			SS	RR	NJAU109	Ji91-18	Yellow river in China		Yellow River region (YRR)
P4_CHN105	SS	./.	./.	SS	SS	./.			SS	./.	NJAU178	Ji91-22	Yellow river in China		Yellow River region (YRR)
P4_CHN106	SS	./.	./.	./.	./.	./.			SS	./.	NJAU303	Ji91-31	Yellow river in China		Yellow River region (YRR)
P4_CHN107	SS	./.	RR	SS	SS	RR			./.	./.	NJAU265	Ji91-33	Yellow river in China		Yellow River region (YRR)
P4_CHN108	SS	./.	./.	SS	SR	./.			SS	./.	NJAU139	JiA-1-7 (33Xi)	Yellow river in China		Yellow River region (YRR)
P4_CHN109	SS	./.	./.	SS	./.	RR			./.	RR	NJAU249	JiA-7-8 (33Xi)	Yellow river in China		Yellow River region (YRR)
P4_CHN110	SS	./.	./.	./.	SS	./.			./.	./.	NJAU214	JiangSuDaTao	Yangzi river in China		Yangtze River region (YZR)
P4_CHN111	SS	./.	./.	./.	RR	RR			./.	./.	NJAU204	JiHaiLu6 (91Han6)	Yellow river in China		Yellow River region (YRR)
P4_CHN112	RR	./.	./.	./.	SS	./.			SS	./.	NJAU96	JiHan2XuanXi	Yellow river in China		Yellow River region (YRR)
P4_CHN113	SS	SS	RR	SS	SS	SS	SS	RR	SS	RR	ZY45	Jihe 321	Hebei, CHN	1983	Yellow River region (YRR)
P4_CHN114	SS	SR	RR	SS	SR	RR	SS	RR	SS	RR	ZY268	Jimian 1	Hebei, CHN	1971	Yellow River region (YRR)
P4_CHN115	SS	./.	RR	SS	SS	SR			SS	RR	NJAU53	Jimian 1#	China		Yellow River region (YRR)
P4_CHN116	SS	./.	RR	SS	SS	RR			SS	RR	ZY525	Jimian 14	China		Yellow River region (YRR)
P4_CHN117	RR	./.	RR	RR	RR	RR			RR	RR	ZY282	Jimian 169	Hebei, CHN		Yellow River region (YRR)
P4_CHN118	SR	./.	SR	SS	RR	RR			SR	RR	ZY276	Jimian 20	Hebei, CHN		Yellow River region (YRR)
P4_CHN119	SS	RR	RR	RR	RR	RR	RR	SS	RR	RR	ZY43	Jimian 228	Hebei, CHN	2005	Yellow River region (YRR)
P4_CHN120	SS	./.	SS	SS	SS	RR			SS	RR	ZY281	Jimian 28	Hebei, CHN		Yellow River region (YRR)
P4_CHN121	SS	SS	RR	SS	RR	SR	SS	SR	SR	SR	ZY271	Jimian 7	Hebei, CHN	1984	Yellow River region (YRR)
P4_CHN122	SS	RR	RR	RR	RR	RR	RR	./.	./.	RR	ZY42	Jimian 91-19	Hebei, CHN	2001	Yellow River region (YRR)
P4_CHN123	SS	RR	SS	SS	SR	RR	SS	SS	RR	RR	ZY264	Jimian 958	Hebei, CHN	2006	Yellow River region (YRR)
P4_CHN124	SS	RR	SS	SS	SS	SS			SS	RR	J107	Jimian14	Hebei, CHN		Yellow River region (YRR)
P4_CHN125	SS	SS	RR	SS	SS	RR	RR	RR	SS	RR	J51	Jin3209	Liaoning, CHN		Liao River region (LRR)
P4_CHN126	SS	./.	RR	./.	./.	./.			./.	RR	NJAU296	Jin444	North of China
P4_CHN127	SS	./.	RR	./.	RR	SS			./.	RR	NJAU147	Jin90Kang282	Yellow river in China		Yellow River region (YRR)
P4_CHN128	SS	./.	./.	SS	SS	RR			./.	./.	NJAU156	Jing55168	Yangzi river in China		Yangtze River region (YZR)
P4_CHN129	SS	./.	RR	SS	SS	RR			SS	RR	NJAU152	Jing55263	Yangzi river in China		Yangtze River region (YZR)
P4_CHN130	SS	./.	./.	./.	./.	./.			./.	./.	NJAU260	JinKang157	Yellow river in China		Yellow River region (YRR)
P4_CHN131	SS	./.	./.	SS	RR	RR			RR	SS	HZAU344	Jinkenzong 6	Xinjiang, CHN		northwest inland cotton-growing region (NIR)
P4_CHN132	SR	RR	RR	RR	RR	RR			SS	RR	HZAU347	Jinkenzong 7	Xinjiang, CHN		northwest inland cotton-growing region (NIR)
P4_CHN133	SS	SS	RR	SS	RR	SS	SS	RR	SS	RR	ZY122	Jinmian 1	Shanxi, CHN	1975	Yellow River region (YRR)
P4_CHN134	SS	SS	RR	SS	SS	RR	SS	SS	RR	RR	ZY83	Jinmian 11	Shanxi, CHN	1990	Yellow River region (YRR)
P4_CHN135	SS	./.	RR	SS	RR	RR			SS	SS	ZY301	Jinmian 16	Shanxi, CHN		Yellow River region (YRR)
P4_CHN136	SS	RR	RR	SS	RR	RR	RR	RR	SS	RR	ZY302	Jinmian 17	Shanxi, CHN	1995	Yellow River region (YRR)
P4_CHN137	SS	SS	RR	SS	SS	RR	RR	RR	SS	RR	ZY289	Jinmian 2	Liaoning, CHN	1966	Liao River region (LRR)
P4_CHN138	SS	RR	RR	SS	RR	RR			SS	SS	ZY303	Jinmian 20	Shanxi, CHN		Yellow River region (YRR)
P4_CHN139	SS	SS	RR	SS	RR	SS	RR	RR	SS	RR	ZY304	Jinmian 21	Shanxi, CHN	1997	Yellow River region (YRR)
P4_CHN140	SS	RR	RR	SS	RR	RR	RR	SS	RR	RR	ZY307	Jinmian 26	Shanxi, CHN	2003	Yellow River region (YRR)
P4_CHN141	SS	SS	SR	SS	SS	RR	SS	RR	SS	SS	ZY35	Jinmian 28	Shanxi, CHN	1999	Yellow River region (YRR)
P4_CHN142	SS	SS	RR	SS	RR	RR	RR	RR	SS	RR	ZY309	Jinmian 29	Shanxi, CHN	2000	Yellow River region (YRR)
P4_CHN143	SS	SS	SS	SS	RR	RR	SR	SR	SR	RR	ZY311	Jinmian 38	Shanxi, CHN	2004	Yellow River region (YRR)
P4_CHN144	SS	RR	RR	RR	RR	RR	RR	RR	SS	RR	ZY291	Jinmian 6	Liaoning, CHN	1996	Liao River region (LRR)
P4_CHN145	SS	SS	RR	SS	RR	RR	RR	SS	RR	SS	ZY295	Jinmian 6	Shanxi, CHN	1983	Yellow River region (YRR)
P4_CHN146	SS	./.	RR	SS	RR	RR			./.	SS	ZY297	Jinmian 9	Shanxi, CHN		Yellow River region (YRR)
P4_CHN147	SS	SS	RR	SS	RR	RR	SS	RR	SS	SS	J2	Jinmian20	Shanxi, CHN	1996	Yellow River region (YRR)
P4_CHN148	SS	RR	RR	SS	SS	SS	SS	RR	SS	RR	J23	Jinnong804	Shanxi, CHN		Yellow River region (YRR)
P4_CHN149	SS	./.	RR	SS	SS	RR			SS	SS	ZY283	Jinzhong 169	Shanxi, CHN		Yellow River region (YRR)
P4_CHN150	SS	./.	RR	SS	SS	./.			./.	./.	NJAU142	JiYuan12-13	Yellow river in China		Yellow River region (YRR)
P4_CHN151	SS	./.	./.	./.	SS	./.			./.	RR	NJAU283	JiYuan55 (91Han14)	Yellow river in China		Yellow River region (YRR)
P4_CHN152	RR	./.	RR	SS	RR	RR			./.	SS	NJAU279	JiZi123 (JiMian25)	Yellow river in China		Yellow River region (YRR)
P4_CHN153	RR	RR	RR	SS	RR	RR			SS	RR	NJAU385	Junhai 1#	China
P4_CHN154	RR	./.	RR	SS	RR	RR			RR	RR	ZY7	Junmian 1	Xinjiang, CHN		northwest inland cotton-growing region (NIR)
P4_CHN155	SS	RR	RR	SS	SS	RR			SS	RR	NJAU54	Junmian 1#	China		northwest inland cotton-growing region (NIR)
P4_CHN156	RR	./.	RR	./.	./.	RR			SS	RR	NJAU5	Kaiyuanlianhemumian	China
P4_CHN157	RR	RR	./.	SS	./.	RR			SS	RR	NJAU6	Kaiyuanlihemumian	China
P4_CHN158	SS	./.	RR	./.	SS	./.			SS	RR	NJAU242	KangHuangWei164	Yellow river in China		Yellow River region (YRR)
P4_CHN159	SS	./.	./.	./.	./.	./.			./.	./.	NJAU75	KangSanXingDaTao	Yangzi river in China		Yangtze River region (YZR)
P4_CHN160	SS	./.	RR	SS	RR	RR			SS	SS	HZAU381	Ken 82C-2	Xinjiang, CHN		northwest inland cotton-growing region (NIR)
P4_CHN161	SS	./.	RR	SS	RR	RR			SS	SS	HZAU367	Kenzong 2	Xinjiang, CHN		northwest inland cotton-growing region (NIR)
P4_CHN162	SS	./.	SS	SS	RR	RR			RR	SS	HZAU368	Kenzong 4	Xinjiang, CHN		northwest inland cotton-growing region (NIR)
P4_CHN163	SS	./.	RR	RR	SS	SS			SS	SS	ZY314	Keyi 181	Hebei, CHN		Yellow River region (YRR)
P4_CHN164	SS	RR	RR	SS	RR	RR	SS	RR	SS	RR	ZY139	Keyi 2	Hebei, CHN	1970	Yellow River region (YRR)
P4_CHN165	SS	SR	RR	SS	RR	RR	RR	RR	SS	RR	ZY315	KK1543	China
P4_CHN166	SS	./.	RR	./.	SS	RR			./.	./.	NJAU102	KuChe93551	Xinjiang, CHN		northwest inland cotton-growing region (NIR)
P4_CHN167	SS	./.	SS	SS	./.	./.			./.	RR	NJAU219	KuChe96518	Xinjiang, CHN		northwest inland cotton-growing region (NIR)
P4_CHN168	./.	./.	./.	./.	./.	./.			./.	SS	NJAU314	KuCheT94-1	Xinjiang, CHN		northwest inland cotton-growing region (NIR)
P4_CHN169	SS	./.	RR	SS	./.	./.			SS	RR	NJAU221	KuiTunXi96-167	Xinjiang, CHN		northwest inland cotton-growing region (NIR)
P4_CHN170	SS	./.	RR	SS	SS	RR			SS	RR	F5	Li1	China
P4_CHN171	RR	RR	SS	RR	RR	RR	RR	RR	SS	RR	J27	Liao1779	Liaoning, CHN		Liao River region (LRR)
P4_CHN172	SS	RR	./.	SR	SS	./.			./.	./.	NJAU197	Liao4835	North of China
P4_CHN173	SS	SS	RR	RR	SS	SS	SS	RR	SS	SS	J50	Liao5632-642	Liaoning, CHN		Liao River region (LRR)
P4_CHN174	SS	RR	RR	./.	RR	RR			SS	RR	NJAU90	Liao61107	North of China		Liao River region (LRR)
P4_CHN175	SS	./.	RR	SS	SR	RR	RR	RR	SS	RR	J52	Liao901-902	Liaoning, CHN		Liao River region (LRR)
P4_CHN176	SS	RR	RR	RR	RR	RR	RR	RR	SS	RR	J4	Liao96-103	Liaoning, CHN		Liao River region (LRR)
P4_CHN177	SS	./.	RR	SS	./.	./.			SS	./.	NJAU220	Liao96-23-30	North of China		Liao River region (LRR)
P4_CHN178	SS	./.	RR	SR	./.	RR			./.	RR	NJAU111	Liao96-63-70	North of China		Liao River region (LRR)
P4_CHN179	SS	RR	RR	RR	RR	RR	RR	RR	SS	RR	J11	Liaojinmian5	Liaoning, CHN	1993	Liao River region (LRR)
P4_CHN180	SS	./.	RR	SS	SS	RR			RR	SS	ZY317	Liaomian 1	Liaoning, CHN		Liao River region (LRR)
P4_CHN181	SS	./.	RR	SS	RR	SS			SS	SS	ZY24	Liaomian 11	Liaoning, CHN		Liao River region (LRR)
P4_CHN182	SS	SS	RR	SS	RR	RR	RR	RR	SS	RR	ZY323	Liaomian 12	Liaoning, CHN	1994	Liao River region (LRR)
P4_CHN183	SS	RR	RR	SR	./.	RR	RR	RR	SS	RR	ZY25	Liaomian 14	Liaoning, CHN	1996	Liao River region (LRR)
P4_CHN184	SS	RR	RR	RR	RR	RR	RR	RR	SS	RR	ZY26	Liaomian 15	Liaoning, CHN	1996	Liao River region (LRR)
P4_CHN185	SS	RR	RR	SS	RR	SS	RR	RR	SS	RR	ZY321	Liaomian 6	Liaoning, CHN	1977	Liao River region (LRR)
P4_CHN186	SS	RR	RR	SS	RR	SS	RR	SS	RR	RR	ZY21	Liaomian 7	Liaoning, CHN	1979	Liao River region (LRR)
P4_CHN187	SS	SS	RR	RR	SS	SS	RR	RR	SS	RR	ZY322	Liaomian 8	Liaoning, CHN	1983	Liao River region (LRR)
P4_CHN188	./.	./.	RR	RR	./.	./.			SS	./.	NJAU195	LiaoMian16	North of China		Liao River region (LRR)
P4_CHN189	SS	./.	RR	SS	./.	SS			./.	RR	NJAU201	LiaoMian18	North of China		Liao River region (LRR)
P4_CHN190	SS	./.	RR	./.	./.	./.			./.	./.	NJAU115	LiaoMian19	North of China		Liao River region (LRR)
P4_CHN191	SS	RR	RR	SS	SS	RR	SS	SS	RR	RR	ZY327	Liaoyangduanjie	Liaoning, CHN		Liao River region (LRR)
P4_CHN192	SS	SS	SS	SS	SS	RR	SS	RR	SS	RR	J30	Lingbaomian	Xinjiang, CHN		northwest inland cotton-growing region (NIR)
P4_CHN193	SS	RR	RR	SS	SS	SS	./.	RR	SS	SS	ZY316	Lixian 72	Hunan, CHN		Yangtze River region (YZR)
P4_CHN194	SS	SS	SS	SS	RR	SR	SS	RR	SS	SS	ZY329	Lu 742	Shandong, CHN	1994	Yellow River region (YRR)
P4_CHN195	SS	RR	./.	SS	SS	RR			./.	./.	NJAU259	Lu21	Yellow river in China		Yellow River region (YRR)
P4_CHN196	SS	RR	RR	SS	SS	RR			SS	RR	NJAU131	Lu458	Yellow river in China		Yellow River region (YRR)
P4_CHN197	SS	SS	RR	SS	SS	RR	SS	RR	SS	RR	J44	Lu584	Shangdong, CHN		Yellow River region (YRR)
P4_CHN198	SS	RR	SS	SS	SS	RR	SS	RR	SS	RR	ZY332	Lumian 12	Shandong, CHN	1993	Yellow River region (YRR)
P4_CHN199	SS	./.	RR	SS	SS	RR			SS	RR	ZY15	Lumian 2	Shandong, CHN		Yellow River region (YRR)
P4_CHN200	SS	RR	RR	SS	RR	RR			SS	RR	ZY340	Lumian 32	Shandong, CHN		Yellow River region (YRR)
P4_CHN201	SS	./.	RR	SS	SS	RR			SS	RR	HBAU9	Lumian1*	Shandong, CHN		Yellow River region (YRR)
P4_CHN202	SS	./.	./.	./.	SS	RR			SS	RR	NJAU273	LuMian11 (3389)	Yellow river in China		Yellow River region (YRR)
P4_CHN203	SS	./.	RR	SS	SS	RR			RR	RR	J106	Lumian6	Shangdong, CHN	1984	Yellow River region (YRR)
P4_CHN204	SS	./.	RR	SS	SS	RR			./.	RR	ZY343	Lumianyan 17	Shandong, CHN		Yellow River region (YRR)
P4_CHN205	SS	./.	RR	SS	RR	RR			SS	RR	ZY350	Lumianyan 32	Shandong, CHN		Yellow River region (YRR)
P4_CHN206	SS	./.	./.	./.	./.	./.			./.	./.	NJAU141	LuNong9648	Yellow river in China		Yellow River region (YRR)
P4_CHN207	SS	./.	SS	SS	SS	RR			RR	RR	ZY352	Luodiantiezi	Guizhou, CHN	1939	Liao River region (LRR)
P4_CHN208	SS	./.	./.	SS	./.	./.			./.	./.	NJAU207	MeiFuDaLing	Yellow river in China		Yellow River region (YRR)
P4_CHN209	SS	SS	RR	SS	SS	RR	SS	RR	SS	RR	J33	MoyuM20	Xinjiang, CHN		northwest inland cotton-growing region (NIR)
P4_CHN210	SS	RR	SR	./.	RR	RR			SS	RR	F9	N	China
P4_CHN211	RR	RR	RR	SS	SS	RR			SS	RR	HBAU159	Nandanlihudamian	Guangxi, CHN
P4_CHN212	./.	RR	RR	SS	SS	RR			./.	RR	NJAU209	NangFenDaTao	Yellow river in China		Yellow River region (YRR)
P4_CHN213	SS	SS	RR	SS	SS	SS	SS	RR	SS	RR	J49	Nantong87-1220	Jiangsu, CHN		Yangtze River region (YZR)
P4_CHN214	SS	RR	SR	SS	SS	SS	SR	RR	SS	RR	J74	Nantongbian3	Henan, CHN		Yellow River region (YRR)
P4_CHN215	RR	RR	./.	SS	SS	./.			SS	./.	NJAU174	NaShangQuDaHua	South of China
P4_CHN216	SS	RR	RR	SR	SS	RR			RR	RR	NJAU154	NeiHuangDaZi	Yellow river in China		Yellow River region (YRR)
P4_CHN217	SS	SS	RR	SS	SS	RR	SS	RR	SS	SS	ZY356	Ningmian 7	Jiangsu, CHN	1986	Yangtze River region (YZR)
P4_CHN218	RR	RR	SS	SS	SS	RR	RR	RR	SS	RR	J64	Pengzeyahuang	Henan, CHN		Yellow River region (YRR)
P4_CHN219	SS	./.	RR	SS	SS	./.			./.	./.	NJAU208	QiFengDaLing	Yellow river in China		Yellow River region (YRR)
P4_CHN220	SS	./.	./.	./.	./.	RR			./.	./.	NJAU293	QingKang1	Yangzi river in China		Yangtze River region (YZR)
P4_CHN221	SS	SS	RR	SS	RR	RR	RR	SS	RR	RR	ZY364	Qinyuan 4	Shanxi, CHN	1990	Yellow River region (YRR)
P4_CHN222	./.	./.	RR	./.	./.	./.			./.	./.	NJAU12	Roxb	China
P4_CHN223	SS	./.	./.	SS	SS	./.			./.	./.	NJAU71	S-050031	Xinjiang, CHN		northwest inland cotton-growing region (NIR)
P4_CHN224	SS	SR	RR	SS	SS	RR	RR	RR	SS	RR	J53	SGK321	Hebei, CHN	2002	Yellow River region (YRR)
P4_CHN225	SS	RR	RR	SS	RR	RR	RR	RR	SS	RR	ZY156	SGK321	Hebei, CHN	2002	Yellow River region (YRR)
P4_CHN226	SS	./.	RR	SS	SS	RR			./.	RR	NJAU233	SGKShiXuan321	Yellow river in China		Yellow River region (YRR)
P4_CHN227	SS	./.	RR	SS	./.	RR			./.	RR	NJAU291	Sha24-3	Xinjiang, CHN		northwest inland cotton-growing region (NIR)
P4_CHN228	RR	./.	RR	SS	./.	./.			SS	RR	NJAU95	Shan3184	Yellow river in China		Yellow River region (YRR)
P4_CHN229	./.	./.	./.	SS	SS	RR			SS	RR	NJAU248	Shan960329-2Yuan3	Yellow river in China		Yellow River region (YRR)
P4_CHN230	SS	RR	RR	RR	SS	RR	RR	RR	SS	RR	ZY367	Shangnongfengkangmian 6	Shandong, CHN	2001	Yellow River region (YRR)
P4_CHN231	SS	SS	RR	SS	RR	RR	RR	RR	SS	SS	ZY373	Shanmian 1	Shanxi, CHN	1957	Yellow River region (YRR)
P4_CHN232	SS	./.	SR	./.	SS	RR			SS	RR	NJAU274	ShanNong3	Yellow river in China		Yellow River region (YRR)
P4_CHN233	SS	./.	./.	RR	./.	RR			./.	./.	NJAU68	ShanNong6	Yellow river in China		Yellow River region (YRR)
P4_CHN234	RR	./.	RR	SS	./.	RR			./.	./.	NJAU386	Shengli 1#	China
P4_CHN235	SS	./.	./.	SS	./.	./.			./.	./.	NJAU237	ShenMian5	Yellow river in China		Yellow River region (YRR)
P4_CHN236	SS	./.	RR	RR	RR	RR			SS	RR	HZAU355	Shicai 1	Xinjiang, CHN		northwest inland cotton-growing region (NIR)
P4_CHN237	SS	./.	RR	SS	SS	RR			RR	SS	HZAU356	Shicai 4	Xinjiang, CHN		northwest inland cotton-growing region (NIR)
P4_CHN238	SS	./.	RR	SS	RR	RR			SS	SS	HZAU357	Shicai 6	Xinjiang, CHN		northwest inland cotton-growing region (NIR)
P4_CHN239	SS	./.	RR	SS	SS	RR			SS	SS	HZAU358	Shicai 8	Xinjiang, CHN		northwest inland cotton-growing region (NIR)
P4_CHN240	SS	SS	SS	SS	SS	RR	RR	SS	SS	RR	ZY143	Shiduan 5	Hebei, CHN	1977	Yellow River region (YRR)
P4_CHN241	SS	RR	SS	SS	RR	RR	SS	SS	SS	SS	J13	Shihezi895	Xinjiang, CHN		northwest inland cotton-growing region (NIR)
P4_CHN242	SS	RR	RR	SS	SS	RR			SS	RR	NJAU56	Shiyuan 321	China
P4_CHN243	SS	./.	RR	./.	RR	RR			SS	SS	NJAU255	SiChang2Xi	Yangzi river in China		Yangtze River region (YZR)
P4_CHN244	SS	./.	RR	RR	RR	RR			SS	RR	NJAU57	Simian 2#	China		Yangtze River region (YZR)
P4_CHN245	SS	RR	RR	SS	SS	RR	SS	RR	SS	RR	ZY384	Simian 4	Jiangsu, CHN	1995	Yangtze River region (YZR)
P4_CHN246	SS	RR	RR	SR	RR	RR			SS	RR	J108	Simian3	Jiangsu, CHN	1993	Yangtze River region (YZR)
P4_CHN247	SS	SS	RR	SS	SS	RR	RR	SS	SS	RR	J56	Startex619	Henan, CHN		Yellow River region (YRR)
P4_CHN248	SS	RR	RR	SS	SS	RR			SS	RR	NJAU59	Sumian 12#	China		Yangtze River region (YZR)
P4_CHN249	SS	RR	RR	SS	SS	RR	SS	RR	SS	RR	ZY110	Sumian 2	Jiangsu, CHN	1988	Yangtze River region (YZR)
P4_CHN250	SS	SS	RR	SS	RR	RR	RR	RR	SS	RR	ZY397	Sumian 21	Jiangsu, CHN	2002	Yangtze River region (YZR)
P4_CHN251	SS	SS	SS	SS	./.	RR	SS	RR	SS	RR	ZY398	Sumian 22	Jiangsu, CHN	2002	Yangtze River region (YZR)
P4_CHN252	SS	./.	RR	./.	./.	./.			SS	./.	NJAU187	SuMian2 (XuZhou553)	Yellow river in China		Yellow River region (YRR)
P4_CHN253	SS	./.	RR	./.	./.	RR			./.	RR	NJAU133	SuQ1	Yangzi river in China		Yangtze River region (YZR)
P4_CHN254	SS	./.	./.	./.	SS	RR			./.	RR	NJAU106	SuTKH-1	Yangzi river in China		Yangtze River region (YZR)
P4_CHN255	SS	./.	RR	SS	./.	./.			SS	./.	NJAU216	SuXu138 (ZaoShu)	Yangzi river in China		Yangtze River region (YZR)
P4_CHN256	SS	RR	RR	SS	SS	RR	RR	RR	SS	SS	ZY136	Tianmian 1	Hubei, CHN		Yangtze River region (YZR)
P4_CHN257	SS	./.	SS	SS	SS	RR			./.	RR	NJAU99	Tu188	Xinjiang, CHN		northwest inland cotton-growing region (NIR)
P4_CHN258	RR	./.	RR	SS	RR	RR			SS	./.	NJAU387	Tuhai 2#	China
P4_CHN259	SS	./.	SS	SS	SS	RR			SS	RR	HZAU283	unknown	China
P4_CHN260	SS	./.	SS	SS	SS	RR			SS	RR	HZAU284	unknown	China
P4_CHN261	SS	./.	SS	SS	SS	RR			RR	RR	HZAU285	unknown	China
P4_CHN262	SS	./.	RR	SS	SS	SS			SS	SS	HZAU286	unknown	China
P4_CHN263	SS	./.	RR	SS	RR	RR			SS	SS	HZAU287	unknown	China
P4_CHN264	SS	./.	RR	SS	SS	SS			SS	SS	HZAU288	unknown	China
P4_CHN265	SS	./.	RR	SS	SS	SS			SS	SS	HZAU289	unknown	China
P4_CHN266	SS	./.	SS	SS	RR	RR			RR	RR	HZAU290	unknown	China
P4_CHN267	SS	./.	SS	SS	SS	RR			SS	SS	HZAU291	unknown	China
P4_CHN268	SS	./.	RR	SS	RR	RR			SS	RR	HZAU292	unknown	China
P4_CHN269	SS	./.	RR	SS	./.	./.			RR	RR	HZAU293	unknown	China
P4_CHN270	SS	./.	RR	RR	SS	RR			SS	SS	HZAU294	unknown	China
P4_CHN271	SS	./.	RR	SS	SS	RR			RR	RR	HZAU295	unknown	China
P4_CHN272	SS	./.	RR	SS	SS	RR			SS	SS	HZAU296	unknown	China
P4_CHN273	SS	./.	SS	SS	SS	RR			RR	SS	HZAU297	unknown	China
P4_CHN274	SS	./.	SS	SS	SS	RR			SS	RR	HZAU298	unknown	China
P4_CHN275	SS	./.	SS	SS	RR	RR			SS	RR	HZAU299	unknown	China
P4_CHN276	SS	./.	SS	./.	SS	RR			SS	RR	HZAU300	unknown	China
P4_CHN277	SS	./.	./.	./.	SS	RR			SS	RR	HZAU301	unknown	China
P4_CHN278	SS	./.	RR	SS	SS	RR			SS	SS	HZAU302	unknown	China
P4_CHN279	SS	./.	RR	SS	SS	SS			SS	RR	HZAU303	unknown	China
P4_CHN280	SS	RR	RR	SS	SS	RR			SS	RR	HZAU304	unknown	China
P4_CHN281	SS	./.	SS	SS	SS	RR			SS	RR	HZAU305	unknown	China
P4_CHN282	SS	./.	RR	SS	RR	RR			SS	SS	HZAU306	unknown	China
P4_CHN283	SS	./.	RR	SS	SS	RR			SS	RR	HZAU307	unknown	China
P4_CHN284	SS	./.	SS	SS	SS	RR			SS	RR	HZAU308	unknown	China
P4_CHN285	SS	./.	SS	SS	SS	RR			SS	RR	HZAU309	unknown	China
P4_CHN286	SS	./.	RR	SS	SS	./.			SS	SS	HZAU310	unknown	China
P4_CHN287	SS	./.	SS	SS	SS	RR			SS	RR	HZAU311	unknown	China
P4_CHN288	SS	RR	RR	SS	RR	RR			SS	SS	HZAU312	unknown	China
P4_CHN289	SS	./.	RR	RR	SS	SS			SS	SR	HZAU313	unknown	China
P4_CHN290	SS	./.	RR	SS	SS	RR			SS	RR	HZAU314	unknown	China
P4_CHN291	SS	./.	RR	SS	RR	RR			SS	SS	HZAU315	unknown	China
P4_CHN292	SS	./.	RR	SS	SS	SS			RR	SS	HZAU316	unknown	China
P4_CHN293	SS	./.	RR	SS	SS	RR			SS	SS	HZAU317	unknown	China
P4_CHN294	SS	./.	RR	SS	RR	RR			SS	SS	HZAU318	unknown	China
P4_CHN295	SS	./.	RR	SS	./.	RR			SS	SS	HZAU319	unknown	China
P4_CHN296	SS	./.	RR	SS	SS	RR			SS	RR	HZAU320	unknown	China
P4_CHN297	SS	./.	RR	SS	RR	RR			SS	SS	HZAU321	unknown	China
P4_CHN298	SS	./.	RR	SS	RR	RR			SS	SS	HZAU322	unknown	China
P4_CHN299	SS	./.	RR	SS	SS	RR			SS	RR	HZAU323	unknown	China
P4_CHN300	SS	./.	RR	SS	./.	RR			SS	SS	HZAU324	unknown	China
P4_CHN301	SS	./.	RR	SS	SS	RR			SS	SR	HZAU325	unknown	China
P4_CHN302	SS	./.	RR	SS	SS	RR			SS	RR	HZAU326	unknown	China
P4_CHN303	SS	./.	RR	SS	SS	RR			SS	SR	HZAU327	unknown	China
P4_CHN304	SS	./.	RR	SS	RR	RR			./.	SS	HZAU328	unknown	China
P4_CHN305	SS	./.	RR	SS	RR	RR			SS	SS	HZAU329	unknown	China
P4_CHN306	SS	./.	RR	SS	SS	RR			SS	RR	HZAU330	unknown	China
P4_CHN307	SS	./.	RR	SS	SS	RR			SS	RR	HZAU331	unknown	China
P4_CHN308	SS	./.	RR	SS	SS	RR			RR	RR	HZAU332	unknown	China
P4_CHN309	SS	./.	RR	SS	SS	SS			SS	RR	HZAU333	unknown	China
P4_CHN310	RR	./.	SS	SS	RR	RR			SS	SS	HZAU349	unknown	Xinjiang, CHN		northwest inland cotton-growing region (NIR)
P4_CHN311	SS	./.	RR	SS	SS	RR			SS	RR	HZAU353	unknown	Xinjiang, CHN		northwest inland cotton-growing region (NIR)
P4_CHN312	SS	./.	./.	./.	./.	./.			SS	RR	NJAU306	WanJiu828	Yangzi river in China		Yangtze River region (YZR)
P4_CHN313	SS	./.	RR	SS	SS	RR			SS	RR	ZY152	Wanmian 73-10	Anhui, CHN		Yangtze River region (YZR)
P4_CHN314	SS	./.	RR	SS	SS	RR	./.	RR	SS	RR	J32	Xiang16	Hubei, CHN	1994	Yangtze River region (YZR)
P4_CHN315	SS	RR	RR	SS	SS	RR	SS	RR	SS	RR	ZY148	Xiangmian 13	Hunan, CHN	1989	Yangtze River region (YZR)
P4_CHN316	SS	RR	RR	SS	SS	RR	SS	RR	SS	RR	ZY3	Xiangmian 13	Hunan, CHN	1989	Yangtze River region (YZR)
P4_CHN317	SS	./.	RR	./.	SS	./.			SS	RR	NJAU210	XiaoXianDaLing	Yellow river in China		Yellow River region (YRR)
P4_CHN318	SS	./.	RR	SS	RR	RR			SS	SS	HZAU348	Xincaimian 1	Xinjiang, CHN		northwest inland cotton-growing region (NIR)
P4_CHN319	SS	RR	SS	SS	RR	RR			SS	RR	HZAU377	Xincaimian 11	Xinjiang, CHN		northwest inland cotton-growing region (NIR)
P4_CHN320	SS	./.	./.	RR	RR	SS			SS	RR	HZAU351	Xincaimian 13	Xinjiang, CHN		northwest inland cotton-growing region (NIR)
P4_CHN321	SS	./.	RR	SS	SS	RR			SS	SS	HZAU352	Xincaimian 14	Xinjiang, CHN		northwest inland cotton-growing region (NIR)
P4_CHN322	SS	./.	RR	SS	SS	RR			SS	RR	HZAU375	Xincaimian 15	Xinjiang, CHN		northwest inland cotton-growing region (NIR)
P4_CHN323	SS	./.	RR	SS	SS	RR			SS	SS	HZAU378	Xincaimian 17	Xinjiang, CHN		northwest inland cotton-growing region (NIR)
P4_CHN324	SS	./.	RR	SS	./.	RR			SS	RR	HZAU369	Xincaimian 18	Xinjiang, CHN		northwest inland cotton-growing region (NIR)
P4_CHN325	SS	./.	RR	SS	SS	RR			SS	RR	HZAU372	Xincaimian 19	Xinjiang, CHN		northwest inland cotton-growing region (NIR)
P4_CHN326	SS	RR	RR	RR	RR	RR			SS	RR	HZAU365	Xincaimian 20	Xinjiang, CHN		northwest inland cotton-growing region (NIR)
P4_CHN327	SS	./.	RR	SS	SS	RR			./.	RR	HZAU371	Xincaimian 21	Xinjiang, CHN		northwest inland cotton-growing region (NIR)
P4_CHN328	SS	./.	RR	SS	RR	RR			SS	SS	HZAU366	Xincaimian 22	Xinjiang, CHN		northwest inland cotton-growing region (NIR)
P4_CHN329	SS	./.	SS	RR	./.	SS			SS	RR	HZAU354	Xincaimian 23	Xinjiang, CHN		northwest inland cotton-growing region (NIR)
P4_CHN330	SS	./.	RR	SS	SS	RR			SS	SS	HZAU370	Xincaimian 25	Xinjiang, CHN		northwest inland cotton-growing region (NIR)
P4_CHN331	SS	./.	RR	RR	RR	SS			SS	RR	HZAU343	Xincaimian 28	Xinjiang, CHN		northwest inland cotton-growing region (NIR)
P4_CHN332	SS	./.	RR	./.	SS	RR			RR	RR	HZAU336	Xincaimian 29	Xinjiang, CHN		northwest inland cotton-growing region (NIR)
P4_CHN333	RR	RR	SS	SS	./.	RR			SS	SS	HZAU373	Xincaimian 5	Xinjiang, CHN		northwest inland cotton-growing region (NIR)
P4_CHN334	SS	./.	SS	SS	SS	./.			RR	RR	HZAU350	Xincaimian10	Xinjiang, CHN		northwest inland cotton-growing region (NIR)
P4_CHN335	SS	./.	./.	SS	SS	./.			./.	./.	NJAU205	XinDaLing	Yellow river in China		Yellow River region (YRR)
P4_CHN336	SS	RR	RR	SS	SS	RR			./.	RR	NJAU168	XingTai79-11	Yellow river in China		Yellow River region (YRR)
P4_CHN337	RR	./.	RR	SS	RR	RR			./.	RR	NJAU392	Xinhai 10#	China		northwest inland cotton-growing region (NIR)
P4_CHN338	./.	./.	./.	SS	./.	./.			./.	./.	NJAU393	Xinhai 11#	China		northwest inland cotton-growing region (NIR)
P4_CHN339	RR	./.	RR	./.	RR	RR			SS	RR	NJAU394	Xinhai 13#	China		northwest inland cotton-growing region (NIR)
P4_CHN340	RR	./.	RR	./.	RR	RR			./.	RR	NJAU395	Xinhai 16#	China		northwest inland cotton-growing region (NIR)
P4_CHN341	RR	RR	RR	SS	RR	RR			SS	./.	NJAU396	Xinhai 21#	China		northwest inland cotton-growing region (NIR)
P4_CHN342	./.	./.	./.	SS	./.	RR			SS	./.	NJAU397	Xinhai 25#	China		northwest inland cotton-growing region (NIR)
P4_CHN343	SR	RR	RR	SS	RR	RR			SS	RR	NJAU390	Xinhai 3#	China		northwest inland cotton-growing region (NIR)
P4_CHN344	RR	./.	RR	SS	RR	RR			SS	RR	NJAU400	Xinhai 33#	China		northwest inland cotton-growing region (NIR)
P4_CHN345	./.	./.	RR	SS	./.	./.			./.	./.	NJAU391	Xinhai 5#	China		northwest inland cotton-growing region (NIR)
P4_CHN346	RR	SS	SS	SS	SR	RR	RR	RR	SS	RR	ZY409	Xinlu 201	Xinjiang, CHN	1979	northwest inland cotton-growing region (NIR)
P4_CHN347	SS	RR	RR	SS	SS	RR	SS	RR	SS	RR	ZY54	Xinluzao 1	Xinjiang, CHN	1978	northwest inland cotton-growing region (NIR)
P4_CHN348	SS	./.	./.	SS	./.	./.			./.	RR	NJAU61	Xinluzao 1# (GK62)	China		northwest inland cotton-growing region (NIR)
P4_CHN349	SS	RR	RR	SS	SS	RR	RR	SS	RR	RR	ZY8	Xinluzao 16	Xinjiang, CHN	2003	northwest inland cotton-growing region (NIR)
P4_CHN350	SS	./.	RR	SS	SS	RR			SS	RR	ZY416	Xinluzao 19	Xinjiang, CHN		northwest inland cotton-growing region (NIR)
P4_CHN351	SS	./.	RR	SS	SS	RR			SS	SS	ZY482	Xinluzao 22	Xinjiang, CHN		northwest inland cotton-growing region (NIR)
P4_CHN352	SS	SS	RR	SS	SS	RR	SS	RR	SS	RR	ZY63	Xinluzao 22	Xinjiang, CHN	2005	northwest inland cotton-growing region (NIR)
P4_CHN353	SS	./.	RR	SS	SS	RR			SS	SS	ZY484	Xinluzao 25	Xinjiang, CHN		northwest inland cotton-growing region (NIR)
P4_CHN354	SS	./.	RR	SS	SS	RR			RR	SS	ZY485	Xinluzao 26	Xinjiang, CHN		northwest inland cotton-growing region (NIR)
P4_CHN355	SS	./.	RR	RR	RR	RR			SS	RR	NJAU60	Xinluzao 26#	Xinjiang, CHN		northwest inland cotton-growing region (NIR)
P4_CHN356	SS	SR	SR	SS	SS	RR	SS	RR	SS	SR	ZY421	Xinluzao 31	Xinjiang, CHN	2006	northwest inland cotton-growing region (NIR)
P4_CHN357	SS	RR	SS	SS	SS	RR	SS	SS	RR	SS	ZY422	Xinluzao 36	Xinjiang, CHN	2007	northwest inland cotton-growing region (NIR)
P4_CHN358	SS	SS	SS	SS	RR	SS	SS	RR	SS	SS	ZY412	Xinluzao 4	Xinjiang, CHN	1994	northwest inland cotton-growing region (NIR)
P4_CHN359	SS	./.	RR	SS	SS	RR			RR	SS	ZY497	Xinluzao 41	Xinjiang, CHN		northwest inland cotton-growing region (NIR)
P4_CHN360	RR	./.	RR	SS	RR	RR			SS	RR	NJAU62	Xinluzao 42#	China		northwest inland cotton-growing region (NIR)
P4_CHN361	SS	./.	SS	SS	SS	RR			SS	SS	ZY501	Xinluzao 46	Xinjiang, CHN		northwest inland cotton-growing region (NIR)
P4_CHN362	SS	./.	SS	SS	SS	RR			RR	SS	ZY503	Xinluzao 48	Xinjiang, CHN		northwest inland cotton-growing region (NIR)
P4_CHN363	SS	SS	SS	SS	SR	SS	SS	RR	SS	SS	ZY413	Xinluzao 5	Xinjiang, CHN	1994	northwest inland cotton-growing region (NIR)
P4_CHN364	SS	./.	SS	SS	SS	RR			SS	SS	ZY473	Xinluzao 7	Xinjiang, CHN		northwest inland cotton-growing region (NIR)
P4_CHN365	SS	SS	SS	SS	SS	RR	SS	RR	SS	SS	ZY57	Xinluzao 8	Xinjiang, CHN	1997	northwest inland cotton-growing region (NIR)
P4_CHN366	SS	SS	RR	SS	SS	SS	SS	RR	SS	RR	ZY58	Xinluzao 9	Xinjiang, CHN	1999	northwest inland cotton-growing region (NIR)
P4_CHN367	SS	RR	SS	SS	SS	RR			SS	SS	HBAU88	Xinluzao10	Xinjiang, CHN	1999	northwest inland cotton-growing region (NIR)
P4_CHN368	SS	./.	SS	SS	SS	SS			SS	RR	HBAU128	Xinluzao21	Xinjiang, CHN	2005	northwest inland cotton-growing region (NIR)
P4_CHN369	SS	RR	RR	SS	RR	RR			SS	RR	HBAU129	Xinluzao28	Xinjiang, CHN	2006	northwest inland cotton-growing region (NIR)
P4_CHN370	SS	RR	RR	SS	SS	RR			SS	RR	HBAU386	Xinluzao3	Xinjiang, CHN	1988	northwest inland cotton-growing region (NIR)
P4_CHN371	SS	RR	RR	SS	RR	RR			SS	RR	HBAU193	Xinluzao31	Xinjiang, CHN	2006	northwest inland cotton-growing region (NIR)
P4_CHN372	SS	./.	RR	SS	SS	RR			SS	RR	ZY515	Xinluzhong 12	Xinjiang, CHN		northwest inland cotton-growing region (NIR)
P4_CHN373	SS	SS	RR	SS	SS	RR	SS	SS	RR	RR	ZY66	Xinluzhong 3	Xinjiang, CHN	1990	northwest inland cotton-growing region (NIR)
P4_CHN374	SS	./.	RR	SS	SS	RR			SS	RR	ZY514	Xinluzhong 8	Xinjiang, CHN		northwest inland cotton-growing region (NIR)
P4_CHN375	SS	RR	RR	SS	SS	RR	RR	RR	SS	RR	J7	XInmian8	Henan, CHN	1986	Yellow River region (YRR)
P4_CHN376	SS	./.	RR	SS	SS	RR			SS	RR	NJAU76	XinXiang89S-210	Yellow river in China		Yellow River region (YRR)
P4_CHN377	SS	./.	RR	SS	SS	RR			RR	RR	F8	Xinxiangxiaoji	Henan, CHN		Yellow River region (YRR)
P4_CHN378	SS	./.	RR	SS	SS	RR			SS	RR	ZY437	Xumian 18	Jiangsu, CHN		Yangtze River region (YZR)
P4_CHN379	SS	SS	RR	SS	SS	SS	SS	RR	SS	RR	ZY439	Xumian 219	Jiangsu, CHN	1999	Yangtze River region (YZR)
P4_CHN380	SS	./.	RR	./.	SS	SS			SS	./.	NJAU190	XuShiDaTao	Yellow river in China		Yellow River region (YRR)
P4_CHN381	SS	SS	SS	SS	SS	RR	SS	RR	SS	RR	ZY107	Xuzhou 1214	Jiangsu, CHN	1986	Yangtze River region (YZR)
P4_CHN382	RR	./.	RR	SS	RR	RR			SS	RR	X1	Xuzhou1	Jiangsu, CHN		Yangtze River region (YZR)
P4_CHN383	RR	./.	RR	SS	RR	RR			SS	RR	X14-2	Xuzhou14	Jiangsu, CHN		Yangtze River region (YZR)
P4_CHN384	SS	./.	RR	SS	SS	RR			RR	RR	F3	Xuzhou142 f1	Jiangsu, CHN		Yangtze River region (YZR)
P4_CHN385	RR	./.	RR	SS	RR	RR			SS	RR	X15	Xuzhou15	Jiangsu, CHN		Yangtze River region (YZR)
P4_CHN386	RR	./.	RR	SS	RR	RR			SS	RR	X21	Xuzhou21	Jiangsu, CHN		Yangtze River region (YZR)
P4_CHN387	SS	RR	RR	SS	SS	SR			SS	RR	NJAU272	XuZhou244	Yellow river in China	2002	Yellow River region (YRR)
P4_CHN388	SS	./.	RR	./.	./.	RR			./.	RR	NJAU267	XuZhou261	Yellow river in China		Yellow River region (YRR)
P4_CHN389	RR	./.	RR	SS	RR	RR			SS	RR	X28-1	Xuzhou28	Jiangsu, CHN		Yangtze River region (YZR)
P4_CHN390	RR	./.	RR	SS	RR	RR			SS	RR	X47	Xuzhou47	Jiangsu, CHN		Yangtze River region (YZR)
P4_CHN391	SS	./.	./.	./.	SS	RR			./.	RR	NJAU77	XuZhouBanBanMian	Yellow river in China		Yellow River region (YRR)
P4_CHN392	SS	./.	RR	SS	SS	RR			SS	RR	F10	XuzhouGD-1	Jiangsu, CHN		Yangtze River region (YZR)
P4_CHN393	SS	./.	RR	SS	SS	RR			SS	RR	F11	XuzhouGD-2	Jiangsu, CHN		Yangtze River region (YZR)
P4_CHN394	SS	./.	RR	SS	SS	RR			SS	RR	F12	XuzhouGD-3	Jiangsu, CHN		Yangtze River region (YZR)
P4_CHN395	SS	./.	RR	SS	SS	RR			SS	RR	F13	XuzhouGD-4	Jiangsu, CHN		Yangtze River region (YZR)
P4_CHN396	SS	./.	RR	SS	SS	RR			SS	./.	NJAU300	YaHuang9103	Yellow river in China		Yellow River region (YRR)
P4_CHN397	SS	./.	RR	SR	SS	RR			SS	RR	NJAU93	YanCheng1115	Yangzi river in China		Yangtze River region (YZR)
P4_CHN398	SS	./.	RR	./.	./.	RR			./.	RR	NJAU304	YangFen31	Yellow river in China		Yellow River region (YRR)
P4_CHN399	SS	./.	RR	SS	SS	RR			RR	RR	F15	Ycy	Xinjiang, CHN		northwest inland cotton-growing region (NIR)
P4_CHN400	SS	./.	RR	SS	SS	RR			RR	RR	F14	Ycy fl	Xinjiang, CHN		northwest inland cotton-growing region (NIR)
P4_CHN401	SS	SS	RR	SS	SS	RR	RR	SS	RR	RR	ZY443	Yishan 8	Henan, CHN	2008	Yellow River region (YRR)
P4_CHN402	RR	./.	./.	./.	SS	RR			./.	RR	NJAU200	YongJi1	Yellow river in China		Yellow River region (YRR)
P4_CHN403	SS	./.	RR	SS	./.	RR			./.	RR	NJAU199	YongJi2	Yellow river in China		Yellow River region (YRR)
P4_CHN404	SS	SS	RR	SS	SR	RR	RR	RR	SS	RR	J10	Yongji2hao	Shanxi, CHN		Yellow River region (YRR)
P4_CHN405	./.	./.	RR	SS	./.	RR			./.	./.	NJAU78	Yu284	Yellow river in China		Yellow River region (YRR)
P4_CHN406	./.	./.	./.	SS	./.	RR			SS	RR	NJAU8	Yuanmoulihemumian	China
P4_CHN407	./.	./.	./.	./.	./.	./.			./.	./.	NJAU388	Yuejin 1#	China
P4_CHN408	SS	RR	RR	SS	SS	RR	SS	RR	SS	SS	ZY449	Yumian 5	Henan, CHN	1989	Yellow River region (YRR)
P4_CHN409	SS	RR	RR	SS	SS	RR	RR	RR	SS	RR	ZY452	Yumian 8	Henan, CHN	1993	Yellow River region (YRR)
P4_CHN410	SS	./.	RR	SS	SS	./.			SS	RR	NJAU167	YuMian19	Yellow river in China		Yellow River region (YRR)
P4_CHN411	SS	./.	RR	SS	SS	RR			SS	RR	NJAU117	YuMian2067	Yellow river in China		Yellow River region (YRR)
P4_CHN412	./.	./.	./.	./.	SS	./.			./.	RR	NJAU162	YuMian9 (YuZao1109)	Yellow river in China		Yellow River region (YRR)
P4_CHN413	SS	./.	RR	SS	./.	./.			SS	./.	NJAU256	Yun3060	Yellow river in China		Yellow River region (YRR)
P4_CHN414	./.	./.	./.	./.	./.	./.			./.	./.	NJAU257	Yun92Kang124	Yellow river in China		Yellow River region (YRR)
P4_CHN415	RR	./.	./.	SS	RR	RR			SS	RR	NJAU389	Yunnan 8040-2	China
P4_CHN416	SS	RR	RR	SS	RR	RR	RR	RR	SS	RR	ZY461	Yuwu 19	Henan, CHN	1986	Yellow River region (YRR)
P4_CHN417	SS	./.	RR	SS	SS	RR			RR	RR	Y003-1	YZ1	Henan, CHN		Yellow River region (YRR)
P4_CHN418	SS	SR	RR	SS	SS	RR	RR	RR	SS	RR	ZY225	Zhaoyang 1	Liaoning, CHN		Liao River region (LRR)
P4_CHN419	SS	SS	RR	SS	RR	RR	RR	RR	SS	RR	ZY469	Zhengnongmian 4	Henan, CHN	2006	Yellow River region (YRR)
P4_CHN420	SS	RR	RR	SS	SS	RR			SS	RR	NJAU165	ZhengZhouZhangRongMian	Yellow river in China		Yellow River region (YRR)
P4_CHN421	SS	RR	RR	./.	RR	SS			SS	SR	NJAU166	Zhong07	Yellow river in China		Yellow River region (YRR)
P4_CHN422	SS	RR	RR	SS	RR	RR	SS	RR	SS	RR	J8	Zhong161	Henan, CHN		Yellow River region (YRR)
P4_CHN423	SS	./.	RR	./.	SR	RR			SS	SR	NJAU258	Zhong31-204	Yellow river in China		Yellow River region (YRR)
P4_CHN424	SS	./.	./.	SS	./.	RR			./.	./.	NJAU232	Zhong4612YaH	Yellow river in China		Yellow River region (YRR)
P4_CHN425	./.	./.	RR	SS	./.	RR			SS	./.	NJAU83	Zhong5913-2	Yellow river in China		Yellow River region (YRR)
P4_CHN426	SS	./.	./.	SS	SS	./.			SR	RR	NJAU254	Zhong870203	Yellow river in China		Yellow River region (YRR)
P4_CHN427	SS	./.	RR	SS	SS	RR			SS	RR	NJAU309	Zhong89-1	Yellow river in China		Yellow River region (YRR)
P4_CHN428	./.	./.	./.	SS	./.	./.			./.	./.	NJAU150	Zhong932906	Yellow river in China		Yellow River region (YRR)
P4_CHN429	SS	./.	RR	SS	./.	./.			./.	RR	NJAU263	Zhong961716	Yellow river in China		Yellow River region (YRR)
P4_CHN430	SS	./.	./.	SS	SS	RR			SS	RR	NJAU108	ZhongAR40772	Yellow river in China		Yellow River region (YRR)
P4_CHN431	SS	./.	RR	SS	./.	RR			./.	RR	NJAU104	ZhongArc-308 (Arcot-1)	Yellow river in China		Yellow River region (YRR)
P4_CHN432	SS	./.	RR	SS	./.	RR			RR	RR	NJAU203	ZhongARR40681	Yellow river in China		Yellow River region (YRR)
P4_CHN433	SS	./.	RR	SS	./.	./.			./.	./.	NJAU213	ZhongARR40682	Yellow river in China		Yellow River region (YRR)
P4_CHN434	SS	./.	./.	./.	SS	RR			./.	RR	NJAU186	ZhongAR-RNX313	Yellow river in China		Yellow River region (YRR)
P4_CHN435	SS	./.	RR	SS	RR	./.			SS	./.	NJAU114	ZhongG5	Yellow river in China		Yellow River region (YRR)
P4_CHN436	SS	./.	SS	RR	SS	RR			SS	SS	HZAU380	Zhongmian 81	Xinjiang, CHN		northwest inland cotton-growing region (NIR)
P4_CHN437	SS	SS	RR	SS	RR	RR	SS	RR	SS	RR	ZY173	Zhongmiansuo 13	Henan, CHN	1989	Yellow River region (YRR)
P4_CHN438	SS	./.	RR	SS	SS	RR			SS	SS	ZY179	Zhongmiansuo 20	Henan, CHN		Yellow River region (YRR)
P4_CHN439	SS	SS	RR	SS	SS	RR	SS	RR	SS	RR	ZY187	Zhongmiansuo 27	Henan, CHN	1997	Yellow River region (YRR)
P4_CHN440	SS	SS	RR	SS	SS	RR	RR	SS	RR	RR	ZY188	Zhongmiansuo 30	Henan, CHN	1998	Yellow River region (YRR)
P4_CHN441	SS	RR	RR	SS	SR	SR	SS	RR	SS	RR	ZY189	Zhongmiansuo 31	Henan, CHN	1998	Yellow River region (YRR)
P4_CHN442	SS	RR	RR	SS	SS	SS	RR	SS	RR	RR	ZY190	Zhongmiansuo 32	Henan, CHN	1998	Yellow River region (YRR)
P4_CHN443	SS	./.	RR	SS	SS	RR			SS	RR	ZY193	Zhongmiansuo 35	Henan, CHN		Yellow River region (YRR)
P4_CHN444	SS	RR	RR	SS	RR	RR	SS	SS	RR	RR	ZY163	Zhongmiansuo 36	Henan, CHN	1999	Yellow River region (YRR)
P4_CHN445	SS	RR	RR	SS	RR	SS	RR	SS	RR	RR	J66	Zhongmiansuo 42	Henan, CHN	2002	Yellow River region (YRR)
P4_CHN446	SS	SS	RR	SS	SS	RR	RR	RR	SS	RR	ZY196	Zhongmiansuo 43	Henan, CHN	2003	Yellow River region (YRR)
P4_CHN447	RR	SS	RR	SS	SS	RR	SS	RR	SS	RR	ZY199	Zhongmiansuo 49	Henan, CHN	2004	Yellow River region (YRR)
P4_CHN448	SS	./.	./.	SS	SS	RR			SS	./.	NJAU92	ZhongR773-72 (R40773)	Yellow river in China		Yellow River region (YRR)
P4_CHN449	SS	./.	SS	SS	SS	RR			SS	RR	HBAU392	Zhongwu378	Henan, CHN		Yellow River region (YRR)
P4_CHN450	SS	./.	RR	SS	SS	RR			SS	RR	NJAU308	ZhongYuan911	Yellow river in China		Yellow River region (YRR)
P4_CHN451	SS	./.	RR	SS	SR	RR			SS	RR	NJAU288	ZhongYuan9112	Yellow river in China		Yellow River region (YRR)
P4_CHN452	./.	./.	RR	SS	SS	RR			SS	RR	NJAU285	ZhongYuan9114	Yellow river in China		Yellow River region (YRR)
P4_CHN453	SS	./.	RR	./.	SS	./.			SS	RR	NJAU280	ZhongYuan9115	Yellow river in China		Yellow River region (YRR)
P4_CHN454	RR	./.	RR	./.	./.	./.			./.	./.	NJAU277	ZhongYuan9116	Yellow river in China		Yellow River region (YRR)
P4_CHN455	SS	./.	RR	SS	RR	./.			./.	./.	NJAU282	ZhongYuanHAS-1	Yellow river in China		Yellow River region (YRR)
P4_CHN456	./.	./.	RR	SS	SS	RR			SS	./.	NJAU284	ZhongYuanHST1	Yellow river in China		Yellow River region (YRR)
P4_CHN457	SS	./.	RR	SS	./.	RR			SS	RR	NJAU146	ZhongZi4480	Yellow river in China		Yellow River region (YRR)
P4_CHN458	SS	./.	./.	SS	./.	./.			SS	./.	NJAU198	ZhongZi640	Yellow river in China		Yellow River region (YRR)
P4_CHN459	SS	./.	./.	SS	SS	./.			SS	./.	NJAU148	ZhongZi9196 (JiGuang)	Yellow river in China		Yellow River region (YRR)
P4_CHN460	SS	./.	SS	SS	RR	RR			SS	RR	J78	Zimian11A (ximaozi)	Jiangsu, CHN		Yangtze River region (YZR)
P4_CHN461	SS	./.	RR	SS	SS	RR			SS	SR	HZAU335	Zong 12-3	Xinjiang, CHN		northwest inland cotton-growing region (NIR)
P4_CHN462	SS	./.	RR	SS	SS	SS			SS	SS	HZAU339	Zong 12-6	Xinjiang, CHN		northwest inland cotton-growing region (NIR)
P4_CHN463	SS	./.	RR	SS	SS	RR			SS	RR	HZAU342	Zong 1282	Xinjiang, CHN		northwest inland cotton-growing region (NIR)
P4_CHN464	SS	./.	RR	SS	RR	RR			SS	SS	HZAU341	Zong 1299	Xinjiang, CHN		northwest inland cotton-growing region (NIR)
P4_CHN465	SS	./.	SS	SS	SS	RR			SS	RR	HZAU340	Zong 1338	Xinjiang, CHN		northwest inland cotton-growing region (NIR)
P4_CHN466	SS	./.	RR	RR	./.	SR			SS	RR	HZAU345	Zong 2311	Xinjiang, CHN		northwest inland cotton-growing region (NIR)
P4_CHN467	SS	./.	SS	SS	SS	RR			SS	RR	HZAU337	Zong 2394	Xinjiang, CHN		northwest inland cotton-growing region (NIR)
P4_CHN468	SS	./.	RR	SS	SS	RR			SS	RR	HZAU376	Zong 470	Xinjiang, CHN		northwest inland cotton-growing region (NIR)
P4_CHN469	SS	./.	RR	SS	RR	RR			SS	SS	HZAU346	Zong s9B11	Xinjiang, CHN		northwest inland cotton-growing region (NIR)
P4_CHN470	SS	./.	RR	SS	SS	RR			SS	SS	HZAU334	Zong s9B12	Xinjiang, CHN		northwest inland cotton-growing region (NIR)
P4_CHN471	SS	./.	RR	SS	SS	RR			SS	SS	HZAU382	Zong Z-1	Xinjiang, CHN		northwest inland cotton-growing region (NIR)
P5_CHN1	SS	RR	RR	SS	RR	RR	RR	RR	RR	RR	S120	298	the North of Xinjiang		northwest inland cotton-growing region (NIR)
P5_CHN2	SS	RR	SS	SS	RR	RR	RR	RR	SS	RR	S330	Annong121	Anhui		Yangtze River region (YZR)
P5_CHN3	SS	RR	RR	SS	SS	RR	RR	SS	SS	RR	S133	Aoshimian 6	Beijing		Yellow River region (YRR)
P5_CHN4	SS	RR	RR	SS	RR	RR	RR	SS	SS	RR	S225	B-3	the South of Xinjiang		northwest inland cotton-growing region (NIR)
P5_CHN5	SS	RR	RR	SS	RR	SS	RR	RR	SS	SS	S30	Baimian 17	Henan		Yellow River region (YRR)
P5_CHN6	SS	RR	RR	SS	RR	SR	RR	RR	RR	RR	S134	Baimian985	Henan		Yellow River region (YRR)
P5_CHN7	SS	RR	RR	SS	SS	RR	RR	RR	RR	SS	S197	Bamian3	Sichuan		Yangtze River region (YZR)
P5_CHN8	SS	RR	RR	SS	RR	RR	RR	SS	SS	SS	S190	Bazhou5409	the North of Xinjiang		northwest inland cotton-growing region (NIR)
P5_CHN9	SS	RR	RR	SS	SS	SS	RR	RR	SS	RR	S146	BM03	Henan		Yellow River region (YRR)
P5_CHN10	SS	RR	RR	SS	RR	RR	RR	SS	SS	SS	S222	Bo425	the North of Xinjiang		northwest inland cotton-growing region (NIR)
P5_CHN11	SS	RR	RR	SS	SS	RR	RR	SS	SS	RR	S322	Bomian1	Shandong		Yellow River region (YRR)
P5_CHN12	SS	RR	RR	SS	RR	SS	RR	RR	RR	RR	S135	Cang198	Hebei		Yellow River region (YRR)
P5_CHN13	SS	RR	RR	SS	RR	RR	RR	RR	RR	RR	S136	CBB	Henan		Yellow River region (YRR)
P5_CHN14	SS	RR	RR	SS	SS	RR	RR	RR	RR	RR	S288	Chaoyangmian2	Liaoning		Liao River region (LRR)
P5_CHN15	SS	RR	RR	SS	SS	RR	RR	SS	SS	RR	S196	Chuan239-1	Sichuan		Yangtze River region (YZR)
P5_CHN16	SS	RR	RR	SS	RR	RR	RR	SS	SS	RR	S199	Chuan267	Sichuan		Yangtze River region (YZR)
P5_CHN17	SS	RR	RR	SS	SS	RR	RR	SS	SS	RR	S198	Chuan338	Sichuan		Yangtze River region (YZR)
P5_CHN18	SS	RR	SS	SS	RR	RR	SS	SS	SS	SS	S200	Chuan65	Sichuan		Yangtze River region (YZR)
P5_CHN19	SS	RR	SR	SS	SR	RR	RR	SR	SR	SR	S201	Chuanjian1	Sichuan		Yangtze River region (YZR)
P5_CHN20	SS	RR	RR	SS	RR	RR	RR	RR	SS	RR	S137	CNB	Henan		Yellow River region (YRR)
P5_CHN21	SS	RR	RR	SS	RR	RR	RR	RR	RR	RR	S117	CPB12-1-7	Henan		Yellow River region (YRR)
P5_CHN22	RR	RR	RR	SS	RR	RR	RR	RR	SR	RR	S118	CPB12-1-9	Henan		Yellow River region (YRR)
P5_CHN23	SS	RR	RR	SS	SS	RR	RR	RR	SS	RR	S119	CPB12-2-7	Henan		Yellow River region (YRR)
P5_CHN24	SS	RR	RR	SS	RR	SS	RR	RR	SS	RR	S19	CQ2012-3	Henan		Yellow River region (YRR)
P5_CHN25	SS	RR	RR	SS	RR	SS	RR	RR	RR	RR	S20	CQ2012-4	Henan		Yellow River region (YRR)
P5_CHN26	SS	RR	RR	SS	RR	RR	RR	RR	SS	RR	S177	CRI 94A915	Henan		Yellow River region (YRR)
P5_CHN27	SS	RR	RR	SS	RR	RR	RR	SS	SS	SS	S88	CRI10	Henan		Yellow River region (YRR)
P5_CHN28	SS	RR	RR	SS	SS	RR	RR	RR	SS	RR	S178	CRI12	Henan		Yellow River region (YRR)
P5_CHN29	SS	RR	RR	SS	SS	RR	RR	SS	SS	SR	S89	CRI14	Henan		Yellow River region (YRR)
P5_CHN30	SS	RR	RR	SS	RR	SS	RR	RR	SS	RR	S90	CRI16	Henan		Yellow River region (YRR)
P5_CHN31	SS	RR	RR	SS	SS	RR	RR	SS	SS	RR	S169	CRI17	Henan		Yellow River region (YRR)
P5_CHN32	SS	RR	RR	SS	SS	RR	RR	RR	SS	SS	S170	CRI19	Henan		Yellow River region (YRR)
P5_CHN33	SS	RR	RR	SS	RR	SS	RR	SS	SS	RR	S91	CRI20	Henan		Yellow River region (YRR)
P5_CHN34	SS	RR	RR	SS	SS	SS	RR	SS	SS	RR	S92	CRI24	Henan		Yellow River region (YRR)
P5_CHN35	SS	RR	SS	SS	RR	SS	RR	RR	SS	RR	S93	CRI27	Henan		Yellow River region (YRR)
P5_CHN36	SS	RR	RR	SS	RR	SS	RR	RR	SS	RR	S94	CRI30	Henan		Yellow River region (YRR)
P5_CHN37	./.	RR	RR	SS	SS	SS	RR	SS	SS	SS	S179	CRI35	Henan		Yellow River region (YRR)
P5_CHN38	SS	RR	RR	SS	SS	RR	RR	RR	RR	RR	S95	CRI36	Henan		Yellow River region (YRR)
P5_CHN39	SS	RR	RR	SS	RR	SS	RR	RR	SS	RR	S97	CRI37	Henan		Yellow River region (YRR)
P5_CHN40	SS	RR	RR	SS	RR	RR	RR	RR	RR	RR	S180	CRI41	Henan		Yellow River region (YRR)
P5_CHN41	SS	RR	RR	SS	RR	SS	RR	SS	SS	RR	S98	CRI42	Henan		Yellow River region (YRR)
P5_CHN42	SS	RR	RR	SS	RR	RR	RR	RR	RR	RR	S171	CRI43	Henan		Yellow River region (YRR)
P5_CHN43	SS	RR	RR	SS	RR	SS	RR	RR	SR	RR	S181	CRI45	Henan		Yellow River region (YRR)
P5_CHN44	SS	RR	RR	SS	RR	RR	RR	RR	SS	RR	S182	CRI49	Henan		Yellow River region (YRR)
P5_CHN45	SS	RR	RR	SS	RR	SS	RR	RR	SS	RR	S99	CRI50	Henan		Yellow River region (YRR)
P5_CHN46	SS	RR	RR	SS	RR	SR	RR	RR	SS	SS	S100	CRI58	Henan		Yellow River region (YRR)
P5_CHN47	SS	RR	RR	SS	RR	SS	RR	SR	SS	RR	S172	CRI60	Henan		Yellow River region (YRR)
P5_CHN48	SS	RR	RR	SS	RR	SS	RR	RR	SS	RR	S101	CRI64	Henan		Yellow River region (YRR)
P5_CHN49	SS	RR	RR	SS	SS	RR	RR	SS	SS	RR	S183	CRI7	Henan		Yellow River region (YRR)
P5_CHN50	SS	RR	RR	SS	RR	SS	RR	RR	RR	RR	S102	CRI74	Henan		Yellow River region (YRR)
P5_CHN51	SS	RR	RR	SS	RR	SS	RR	RR	SS	RR	S6	CRI94A1822	Henan		Yellow River region (YRR)
P5_CHN52	RR	RR	RR	RR	RR	RR	RR	SS	SR	RR	S320	Daihongdai	Hunan	1984	Yangtze River region (YZR)
P5_CHN53	SS	RR	RR	SS	SS	RR	SS	SS	SS	RR	S289	Dunhuang77-116	Gansu		northwest inland cotton-growing region (NIR)
P5_CHN54	SS	RR	RR	SS	SS	RR	RR	RR	SS	RR	S333	Dunmian1	Gansu		northwest inland cotton-growing region (NIR)
P5_CHN55	SS	RR	RR	SS	RR	SS	RR	SS	RR	RR	S334	Dunmian2	Gansu		northwest inland cotton-growing region (NIR)
P5_CHN56	SS	RR	SS	RR	RR	RR	RR	SS	SS	SS	S312	Edaimian	Hebei		Yellow River region (YRR)
P5_CHN57	SS	RR	SS	SS	SS	SS	RR	RR	SS	RR	S300	Ejing1	Hebei	1979	Yellow River region (YRR)
P5_CHN58	SS	RR	RR	SS	SS	RR	RR	SS	SS	RR	S309	Ekangmian2	Hebei	1993	Yellow River region (YRR)
P5_CHN59	SS	RR	RR	SS	SS	RR	RR	RR	SS	RR	S310	Ekangmian3	Hubei	1995	Yangtze River region (YZR)
P5_CHN60	SS	RR	RR	SS	SS	RR	RR	SS	SS	RR	S311	Ekangmian6	Hubei		Yangtze River region (YZR)
P5_CHN61	SS	RR	RR	SS	RR	RR	RR	RR	RR	RR	S140	Fanmian3	Henan		Yellow River region (YRR)
P5_CHN62	SS	RR	RR	RR	RR	SS	RR	RR	SS	RR	S125	G2005	Henan		Yellow River region (YRR)
P5_CHN63	SS	RR	RR	SS	SS	RR	RR	RR	SS	SS	S318	Gangmian2	Hebei		Yellow River region (YRR)
P5_CHN64	SS	RR	RR	SS	SS	RR	RR	RR	SS	RR	S325	Ganmian12	Jiangxi	2000	Yangtze River region (YZR)
P5_CHN65	SS	RR	RR	SS	RR	SS	RR	RR	SS	RR	S335	Ganmian2	Jiangxi		Yangtze River region (YZR)
P5_CHN66	SS	RR	RR	SS	RR	RR	RR	RR	SS	RR	S290	Ganmian4	Gansu		northwest inland cotton-growing region (NIR)
P5_CHN67	SS	RR	RR	SS	SS	RR	RR	RR	SS	RR	S337	Ganmian47	Jiangxi		Yangtze River region (YZR)
P5_CHN68	SS	RR	SS	SS	SS	RR	SS	SS	RR	RR	S336	Ganmina3	Jiangxi		Yangtze River region (YZR)
P5_CHN69	SS	RR	RR	RR	SS	RR	RR	RR	SS	RR	S141	Ganzao109	Jiangxi		Yangtze River region (YZR)
P5_CHN70	SS	RR	RR	SS	SS	SS	SS	SS	SS	RR	S292	Guannongchangzao B14	Liaoning		Liao River region (LRR)
P5_CHN71	SS	RR	RR	SS	SS	RR	RR	SS	SS	RR	S291	Guannongzao C-50	Liaoning		Liao River region (LRR)
P5_CHN72	SS	RR	RR	SS	SS	RR	RR	SS	RR	RR	S142	Guoxinmian11	Hebei	2009	Yellow River region (YRR)
P5_CHN73	SS	RR	RR	SS	SS	RR	RR	SS	SS	RR	S282	Guoxinmian9	Hebei	2009	Yellow River region (YRR)
P5_CHN74	SS	RR	RR	SS	SS	RR	RR	RR	SS	RR	S127	H109	Henan		Yellow River region (YRR)
P5_CHN75	SS	RR	RR	SS	RR	RR	RR	RR	RR	RR	S128	H559	Henan		Yellow River region (YRR)
P5_CHN76	SS	RR	RR	RR	RR	RR	RR	RR	SS	RR	S35	Han2490	Hebei		Yellow River region (YRR)
P5_CHN77	SS	RR	RR	SS	SS	SS	RR	RR	RR	RR	S96	Han256	Hebei		Yellow River region (YRR)
P5_CHN78	SS	RR	RR	SS	SS	SS	RR	RR	SS	RR	S37	Han559	Hebei		Yellow River region (YRR)
P5_CHN79	SS	RR	RR	SS	SS	SS	RR	RR	SS	RR	S36	Han656	Hebei		Yellow River region (YRR)
P5_CHN80	SS	RR	RR	SS	SS	RR	RR	SS	SS	RR	S38	Han667	Hebei		Yellow River region (YRR)
P5_CHN81	SS	RR	RR	SS	SS	SS	RR	RR	SS	RR	S39	Han686	Hebei		Yellow River region (YRR)
P5_CHN82	SS	RR	RR	SS	RR	SS	SS	SS	RR	RR	S143	Han7860	Hebei	2006	Yellow River region (YRR)
P5_CHN83	SS	RR	RR	SS	RR	SS	RR	SS	SS	RR	S40	Han9609	Hebei		Yellow River region (YRR)
P5_CHN84	SS	RR	RR	SS	RR	SS	RR	RR	SS	RR	S41	Heishanmian1	Liaoning		Liao River region (LRR)
P5_CHN85	SS	RR	RR	SS	SS	RR	RR	RR	SS	RR	S192	Huazhong910102	Hubei		Yangtze River region (YZR)
P5_CHN86	SS	RR	RR	SS	RR	RR	RR	RR	RR	RR	S280	Huihe36	the South of Xinjiang		northwest inland cotton-growing region (NIR)
P5_CHN87	RR	RR	RR	SS	RR	RR	SS	SS	SS	RR	S284	Huiyuan717	the North of Xinjiang		northwest inland cotton-growing region (NIR)
P5_CHN88	RR	RR	RR	SS	SR	RR	RR	RR	SS	RR	S144	Ji4025	Hebei		Yellow River region (YRR)
P5_CHN89	SS	RR	RR	SS	RR	RR	RR	RR	SS	RR	S339	Ji668	Hebei	2000	Yellow River region (YRR)
P5_CHN90	SS	RR	SS	SS	RR	SS	RR	SS	SS	RR	S279	Jiangyin1	Yangtze River		Yangtze River region (YZR)
P5_CHN91	SS	RR	RR	SS	RR	RR	RR	RR	SS	RR	S145	Jimian 26	Shanxi		Yellow River region (YRR)
P5_CHN92	SS	RR	RR	SS	SS	RR	RR	SS	SS	RR	S303	Jimian10	Hebei	1979	Yellow River region (YRR)
P5_CHN93	SS	RR	RR	SS	SS	RR	RR	SS	SS	RR	S304	Jimian11	Hebei	1986	Yellow River region (YRR)
P5_CHN94	SS	RR	RR	SS	SS	RR	RR	SS	SS	RR	S305	Jimian12	Hebei		Yellow River region (YRR)
P5_CHN95	./.	RR	RR	RR	RR	RR	RR	SS	RR	RR	S306	Jimian16	Hubei		Yangtze River region (YZR)
P5_CHN96	SS	RR	RR	SS	SS	RR	RR	SS	SS	RR	S307	Jimian17	Hubei	1992	Yangtze River region (YZR)
P5_CHN97	RR	RR	SS	SS	RR	RR	RR	SS	RR	SS	S340	Jimian25	Hebei		Yellow River region (YRR)
P5_CHN98	SS	RR	RR	SS	RR	RR	RR	SS	SS	SS	S281	Jinken1042	the North of Xinjiang		northwest inland cotton-growing region (NIR)
P5_CHN99	RR	RR	RR	SS	RR	RR	SS	SS	SS	RR	S297	Jinken148-39	the North of Xinjiang		northwest inland cotton-growing region (NIR)
P5_CHN100	SS	RR	RR	SS	SS	RR	RR	RR	SS	RR	S296	Jinken69-2	the North of Xinjiang		northwest inland cotton-growing region (NIR)
P5_CHN101	SS	RR	SS	SS	RR	SS	RR	RR	SS	RR	S43	Jinmian10	Shanxi		Yellow River region (YRR)
P5_CHN102	SS	RR	RR	SS	RR	SS	RR	SS	SS	RR	S44	Jinmian21	Shanxi		Yellow River region (YRR)
P5_CHN103	SS	RR	SS	SS	SS	SS	RR	RR	SS	RR	S45	Jinmian23	Shanxi		Yellow River region (YRR)
P5_CHN104	SS	RR	RR	RR	RR	RR	RR	RR	RR	SS	S42	Jinmian3	Liaoning		Liao River region (LRR)
P5_CHN105	SS	RR	RR	SS	SS	RR	RR	RR	SS	RR	S46	Jinmian5	Shanxi		Yellow River region (YRR)
P5_CHN106	SS	RR	RR	SR	RR	RR	RR	RR	SS	RR	S341	Jinmian5	Liaoning		Liao River region (LRR)
P5_CHN107	SS	RR	RR	SS	RR	SS	RR	RR	SS	RR	S81	Jinmian57	Shanxi		Yellow River region (YRR)
P5_CHN108	SS	RR	RR	RR	RR	RR	RR	SS	SS	SS	S295	Jinmian6	Liaoning		Liao River region (LRR)
P5_CHN109	SS	RR	RR	SS	RR	SS	RR	RR	SS	RR	S24	K640	Shandong		Yellow River region (YRR)
P5_CHN110	SS	RR	RR	RR	RR	SS	RR	RR	SS	RR	S147	Kelin098	Henan		Yellow River region (YRR)
P5_CHN111	SS	RR	RR	SS	SS	RR	RR	SS	SS	SS	S323	Kemian4	Jiangsu		Yangtze River region (YZR)
P5_CHN112	SS	RR	RR	SS	SS	RR	SS	SS	SS	SS	S195	Ken0074	the North of Xinjiang		northwest inland cotton-growing region (NIR)
P5_CHN113	SS	RR	RR	SS	SS	RR	RR	SS	RR	SS	S224	Ken27-3	the North of Xinjiang		northwest inland cotton-growing region (NIR)
P5_CHN114	SS	RR	RR	SS	SS	RR	RR	SS	RR	SS	S194	Ken6614	the North of Xinjiang		northwest inland cotton-growing region (NIR)
P5_CHN115	SS	RR	RR	SS	SS	RR	RR	RR	RR	RR	S23	L426	Henan		Yellow River region (YRR)
P5_CHN116	SS	RR	RR	RR	RR	RR	RR	RR	SS	RR	S47	Liaomian10	Liaoning	1977	Liao River region (LRR)
P5_CHN117	SS	RR	RR	SS	SS	SS	RR	RR	SS	RR	S48	Liaomian17	Liaoning	2000	Liao River region (LRR)
P5_CHN118	SS	RR	RR	RR	SS	SS	RR	RR	SS	RR	S148	Liaomian23	Liaoning		Liao River region (LRR)
P5_CHN119	SS	RR	RR	SS	RR	RR	RR	RR	RR	RR	S149	Liaomian27	Liaoning		Liao River region (LRR)
P5_CHN120	SS	RR	RR	SS	SS	RR	RR	RR	RR	RR	S150	Liaomian28	Liaoning		Liao River region (LRR)
P5_CHN121	SS	RR	RR	SS	SS	SS	RR	RR	SS	RR	S49	Liaomian5	Liaoning		Liao River region (LRR)
P5_CHN122	SS	RR	RR	SS	RR	RR	RR	RR	SS	RR	S50	Liaomian6	Liaoning	1977	Liao River region (LRR)
P5_CHN123	SS	RR	RR	SS	RR	SS	RR	RR	RR	RR	S51	Liaomian7	Liaoning		Liao River region (LRR)
P5_CHN124	SS	RR	RR	SS	RR	SS	RR	SS	SS	RR	S53	Liaoyangduanjie	Liaoning		Liao River region (LRR)
P5_CHN125	SS	RR	RR	SS	RR	RR	RR	RR	RR	RR	S129	LIH33	Henan		Yellow River region (YRR)
P5_CHN126	SS	RR	RR	SS	RR	RR	RR	RR	SS	RR	S151	Lu05R59	Shandong		Yellow River region (YRR)
P5_CHN127	SS	RR	RR	RR	RR	RR	RR	RR	SS	SS	S54	Lu154	Shandong		Yellow River region (YRR)
P5_CHN128	SS	RR	RR	RR	RR	RR	RR	RR	SS	RR	S152	Lu7619	Shandong		Yellow River region (YRR)
P5_CHN129	SS	RR	RR	SS	SS	SS	RR	SS	SS	RR	S56	Lumian2153	Shandong		Yellow River region (YRR)
P5_CHN130	SS	RR	RR	SS	RR	RR	RR	RR	SS	RR	S153	Lumianyan17	Shandong		Yellow River region (YRR)
P5_CHN131	SS	RR	RR	RR	RR	RR	RR	./.	RR	RR	S155	Lumianyan28	Shandong	2006	Yellow River region (YRR)
P5_CHN132	SS	RR	RR	SS	SS	RR	RR	SS	SS	RR	S156	Lumianyan36	Shandong	2005	Yellow River region (YRR)
P5_CHN133	SS	RR	RR	SS	RR	RR	RR	RR	SS	RR	S157	Lumianyan38	Shandong		Yellow River region (YRR)
P5_CHN134	SS	RR	RR	SS	RR	SS	RR	RR	RR	RR	S76	Mianxiang368	Henan		Yellow River region (YRR)
P5_CHN135	SS	RR	RR	RR	RR	RR	RR	RR	SS	RR	S158	Miaobao21	Shandong		Yellow River region (YRR)
P5_CHN136	SS	RR	RR	SS	SS	RR	SS	SS	SS	RR	S343	Ningmian1	Jiangsu		Yangtze River region (YZR)
P5_CHN137	RR	RR	RR	RR	RR	RR	RR	SS	RR	RR	S344	Ningmian22	Jiangsu		Yangtze River region (YZR)
P5_CHN138	SS	RR	RR	SS	SS	RR	RR	SS	SS	RR	S345	Nongda94-7	Hebei		Yellow River region (YRR)
P5_CHN139	RR	RR	RR	RR	RR	RR	RR	SS	RR	RR	S346	Nongdamian8	Hebei	2006	Yellow River region (YRR)
P5_CHN140	SS	RR	SS	SS	RR	SR	RR	SS	SS	RR	S57	Nongken5	the North of Xinjiang		northwest inland cotton-growing region (NIR)
P5_CHN141	SS	RR	RR	SS	RR	RR	RR	RR	SS	RR	S9	PB12-1-10	Henan		Yellow River region (YRR)
P5_CHN142	SS	RR	RR	SS	RR	SS	RR	RR	SS	RR	S10	PB12-1-7	Henan		Yellow River region (YRR)
P5_CHN143	SS	RR	RR	SS	RR	RR	RR	RR	SS	RR	S11	PB12-1-8	Henan		Yellow River region (YRR)
P5_CHN144	SS	RR	RR	SS	RR	SS	RR	RR	SS	RR	S8	pop	Henan		Yellow River region (YRR)
P5_CHN145	RR	RR	RR	RR	RR	RR	RR	RR	RR	RR	S159	Renhe39	Shandong		Yellow River region (YRR)
P5_CHN146	SS	RR	RR	SS	RR	RR	RR	RR	SS	RR	S160	Rihuimian6	Anhui		Yangtze River region (YZR)
P5_CHN147	SS	RR	RR	SS	RR	SS	RR	RR	SS	SS	S28	sGK16	Beijing		Yellow River region (YRR)
P5_CHN148	RR	RR	RR	SS	SS	RR	RR	RR	SS	RR	S58	Shan70	Shanxi		Yellow River region (YRR)
P5_CHN149	RR	RR	RR	RR	RR	RR	RR	SS	RR	RR	S162	Shan79	Shanxi		Yellow River region (YRR)
P5_CHN150	SS	RR	RR	SS	RR	RR	RR	RR	SS	RR	S186	Shan920346	Shanxi		Yellow River region (YRR)
P5_CHN151	SS	RR	RR	RR	RR	RR	RR	RR	SS	RR	S27	Shannong SF06	Shandong		Yellow River region (YRR)
P5_CHN152	SS	RR	RR	RR	RR	RR	RR	SS	RR	SS	S161	ShannongSF01	Shandong		Yellow River region (YRR)
P5_CHN153	SS	RR	RR	SS	SS	SS	RR	SS	SS	RR	S59	Shizao1	Hebei		Yellow River region (YRR)
P5_CHN154	SS	RR	RR	SS	SS	SS	RR	SS	SS	RR	S60	Shizao2	Hebei		Yellow River region (YRR)
P5_CHN155	SS	RR	RR	SS	RR	SS	RR	RR	SS	RR	S61	Shizao3	Hebei		Yellow River region (YRR)
P5_CHN156	SS	RR	RR	SS	RR	RR	RR	SS	SS	RR	S347	Shumian1	Sichuan		Yangtze River region (YZR)
P5_CHN157	SS	RR	RR	RR	RR	SS	SS	RR	SS	RR	S301	Simian3	Sichuan	1993	Yangtze River region (YZR)
P5_CHN158	SS	RR	RR	SS	RR	SS	RR	RR	SS	RR	S18	SS2011	Henan		Yellow River region (YRR)
P5_CHN159	SS	RR	RR	SS	SS	RR	RR	SS	SS	RR	S316	Sukang191	Jiangsu		Yangtze River region (YZR)
P5_CHN160	SS	RR	RR	SS	RR	RR	RR	SS	SS	SS	S349	Sumian22	Jiangsu	2002	Yangtze River region (YZR)
P5_CHN161	SS	RR	RR	SS	SS	RR	RR	SS	SS	RR	S308	Sumian4	Jiangsu	1992	Yangtze River region (YZR)
P5_CHN162	SS	RR	RR	SS	RR	RR	RR	SS	SS	RR	S221	Tkuo	the North of Xinjiang		northwest inland cotton-growing region (NIR)
P5_CHN163	SS	RR	RR	SS	SS	RR	RR	RR	RR	RR	S29	V321-20-14	Beijing		Yellow River region (YRR)
P5_CHN164	SS	RR	RR	SS	RR	SS	RR	RR	SS	RR	S62	X13-7	Henan		Yellow River region (YRR)
P5_CHN165	SS	RR	RR	RR	RR	RR	RR	RR	SS	SS	S63	X25TF	Henan		Yellow River region (YRR)
P5_CHN166	SS	RR	RR	SS	SS	SS	RR	RR	SS	RR	S350	Xiangmian10	Hunan		Yangtze River region (YZR)
P5_CHN167	SS	RR	RR	SS	SS	RR	RR	RR	SS	RR	S326	Xianmian13	Hunan		Yangtze River region (YZR)
P5_CHN168	SS	RR	RR	SS	RR	RR	RR	SS	SS	RR	S64	Xiazao1	Hebei		Yellow River region (YRR)
P5_CHN169	SS	RR	RR	SS	SR	RR	RR	RR	SS	RR	S65	Xiazao2	Hebei		Yellow River region (YRR)
P5_CHN170	SS	RR	RR	SS	RR	SS	RR	RR	SS	SR	S66	Xiazao3	Hebei		Yellow River region (YRR)
P5_CHN171	SS	RR	RR	SS	RR	RR	RR	SS	SS	SS	S202	Xinluzao 2	the North of Xinjiang		northwest inland cotton-growing region (NIR)
P5_CHN172	SS	RR	RR	SS	SS	RR	RR	SS	SS	RR	S203	Xinluzao10	the North of Xinjiang	1999	northwest inland cotton-growing region (NIR)
P5_CHN173	SS	RR	RR	SS	RR	RR	RR	SS	SS	SS	S67	Xinluzao11	the North of Xinjiang	1999	northwest inland cotton-growing region (NIR)
P5_CHN174	SS	RR	RR	SS	RR	RR	RR	RR	SS	RR	S204	Xinluzao12	the North of Xinjiang	2000	northwest inland cotton-growing region (NIR)
P5_CHN175	SS	RR	RR	SS	SS	RR	RR	SS	SS	RR	S205	Xinluzao13	the North of Xinjiang	2002	northwest inland cotton-growing region (NIR)
P5_CHN176	SS	RR	SS	SS	SS	RR	RR	RR	SS	RR	S206	Xinluzao15	the North of Xinjiang	2002	northwest inland cotton-growing region (NIR)
P5_CHN177	SS	RR	SS	SS	RR	SS	RR	SS	SS	RR	S207	Xinluzao16	the North of Xinjiang	2003	northwest inland cotton-growing region (NIR)
P5_CHN178	SS	RR	RR	SS	RR	SS	RR	SS	SS	SR	S208	Xinluzao17	the North of Xinjiang	2004	northwest inland cotton-growing region (NIR)
P5_CHN179	SS	RR	RR	SS	SS	RR	RR	SS	SS	SS	S209	Xinluzao18	the North of Xinjiang	2004	northwest inland cotton-growing region (NIR)
P5_CHN180	SS	RR	RR	SS	RR	RR	RR	RR	RR	SS	S210	Xinluzao19	the North of Xinjiang	2004	northwest inland cotton-growing region (NIR)
P5_CHN181	SS	RR	SS	SS	SS	RR	RR	RR	SS	RR	S211	Xinluzao20	the North of Xinjiang	2005	northwest inland cotton-growing region (NIR)
P5_CHN182	SS	RR	SS	SS	SS	RR	RR	SS	SS	SS	S212	Xinluzao21	the North of Xinjiang	2005	northwest inland cotton-growing region (NIR)
P5_CHN183	SS	RR	RR	SS	SS	RR	RR	SS	SS	RR	S213	Xinluzao22	the North of Xinjiang	2005	northwest inland cotton-growing region (NIR)
P5_CHN184	SS	RR	SS	SS	SS	RR	RR	SS	SS	SS	S214	Xinluzao23	the North of Xinjiang	2005	northwest inland cotton-growing region (NIR)
P5_CHN185	SS	RR	RR	SS	RR	RR	RR	SS	SS	RR	S215	Xinluzao24	the North of Xinjiang	2005	northwest inland cotton-growing region (NIR)
P5_CHN186	SS	RR	RR	SS	RR	RR	RR	SS	SS	RR	S226	Xinluzao25	the North of Xinjiang	2006	northwest inland cotton-growing region (NIR)
P5_CHN187	SS	RR	RR	SS	RR	RR	RR	RR	RR	SS	S227	Xinluzao26	the South of Xinjiang	2006	northwest inland cotton-growing region (NIR)
P5_CHN188	SS	RR	RR	SS	RR	SS	RR	SS	SS	RR	S228	Xinluzao27	the North of Xinjiang		northwest inland cotton-growing region (NIR)
P5_CHN189	SS	RR	RR	SS	RR	RR	RR	RR	RR	SS	S229	Xinluzao28	the North of Xinjiang	2006	northwest inland cotton-growing region (NIR)
P5_CHN190	SS	RR	RR	SS	RR	RR	RR	SS	SS	RR	S230	Xinluzao29	the North of Xinjiang	2006	northwest inland cotton-growing region (NIR)
P5_CHN191	SS	RR	RR	SS	SS	RR	RR	RR	SS	RR	S69	Xinluzao3	the North of Xinjiang	1988	northwest inland cotton-growing region (NIR)
P5_CHN192	SS	RR	RR	SS	RR	RR	RR	SS	SS	RR	S231	Xinluzao30	the North of Xinjiang	2006	northwest inland cotton-growing region (NIR)
P5_CHN193	SS	RR	RR	SS	SS	RR	RR	SS	SS	RR	S232	Xinluzao32	the North of Xinjiang	2006	northwest inland cotton-growing region (NIR)
P5_CHN194	RR	RR	RR	SS	RR	RR	SS	SS	SS	RR	S233	Xinluzao33	the North of Xinjiang	2007	northwest inland cotton-growing region (NIR)
P5_CHN195	SS	RR	RR	SS	SS	RR	RR	SS	RR	RR	S234	Xinluzao34	the North of Xinjiang		northwest inland cotton-growing region (NIR)
P5_CHN196	SS	RR	RR	RR	SR	RR	RR	SS	SS	SS	S235	Xinluzao35	the North of Xinjiang	2007	northwest inland cotton-growing region (NIR)
P5_CHN197	SS	RR	SS	SS	SS	RR	SS	SS	RR	SS	S68	Xinluzao36	the North of Xinjiang	2007	northwest inland cotton-growing region (NIR)
P5_CHN198	SS	RR	RR	SS	RR	RR	RR	RR	RR	SS	S236	Xinluzao37	the North of Xinjiang	2007	northwest inland cotton-growing region (NIR)
P5_CHN199	SS	RR	SS	SS	SS	RR	RR	SS	SS	SS	S237	Xinluzao38	the North of Xinjiang	2008	northwest inland cotton-growing region (NIR)
P5_CHN200	SS	RR	RR	RR	RR	RR	RR	SS	SS	SS	S238	Xinluzao39	the North of Xinjiang	2008	northwest inland cotton-growing region (NIR)
P5_CHN201	SS	RR	SS	SS	RR	SS	SS	SS	SS	RR	S72	Xinluzao4	the North of Xinjiang		northwest inland cotton-growing region (NIR)
P5_CHN202	SS	RR	RR	SS	SS	RR	SS	SS	SS	SS	S239	Xinluzao40	the North of Xinjiang	2009	northwest inland cotton-growing region (NIR)
P5_CHN203	SS	RR	RR	SS	SS	RR	RR	SS	RR	RR	S240	Xinluzao41	the South of Xinjiang		northwest inland cotton-growing region (NIR)
P5_CHN204	RR	RR	RR	SS	RR	RR	SS	SS	SS	RR	S70	Xinluzao42	the North of Xinjiang	2009	northwest inland cotton-growing region (NIR)
P5_CHN205	SS	RR	RR	SS	RR	RR	RR	SS	SS	SS	S71	Xinluzao45	the North of Xinjiang	2010	northwest inland cotton-growing region (NIR)
P5_CHN206	SS	RR	RR	SS	SS	RR	RR	SS	RR	RR	S241	Xinluzao46	the North of Xinjiang	2011	northwest inland cotton-growing region (NIR)
P5_CHN207	SS	RR	SS	SS	SS	SS	RR	SS	SS	RR	S242	Xinluzao47	the North of Xinjiang	2010	northwest inland cotton-growing region (NIR)
P5_CHN208	SS	RR	SS	SS	SS	RR	RR	SS	RR	SS	S243	Xinluzao48	the North of Xinjiang	2011	northwest inland cotton-growing region (NIR)
P5_CHN209	SS	RR	RR	SS	SS	RR	RR	RR	RR	SS	S245	Xinluzao50	the North of Xinjiang	2011	northwest inland cotton-growing region (NIR)
P5_CHN210	RR	RR	RR	SS	RR	RR	RR	SS	SS	RR	S246	Xinluzao51	the North of Xinjiang	2011	northwest inland cotton-growing region (NIR)
P5_CHN211	RR	RR	RR	SS	RR	RR	SS	SS	SS	RR	S355	Xinluzao53	the North of Xinjiang	2012	northwest inland cotton-growing region (NIR)
P5_CHN212	SS	RR	RR	RR	RR	RR	RR	RR	SS	RR	S73	Xinluzao6	the North of Xinjiang	1997	northwest inland cotton-growing region (NIR)
P5_CHN213	SS	RR	RR	SS	SS	RR	RR	RR	SR	RR	S74	Xinluzao8	the North of Xinjiang	1997	northwest inland cotton-growing region (NIR)
P5_CHN214	SS	RR	RR	SS	RR	RR	RR	SS	SS	SS	S75	Xinluzao9	the North of Xinjiang	1999	northwest inland cotton-growing region (NIR)
P5_CHN215	SS	RR	RR	SS	RR	RR	RR	SS	SS	RR	S223	Xinluzhong 60	the South of Xinjiang		northwest inland cotton-growing region (NIR)
P5_CHN216	SS	RR	SS	SS	SS	RR	RR	SS	SS	RR	S247	Xinluzhong1	the South of Xinjiang	1988	northwest inland cotton-growing region (NIR)
P5_CHN217	RR	RR	RR	SS	RR	RR	RR	SS	RR	RR	S255	Xinluzhong10	the South of Xinjiang	2000	northwest inland cotton-growing region (NIR)
P5_CHN218	SS	RR	SS	SS	RR	RR	RR	RR	RR	SS	S256	Xinluzhong12	the South of Xinjiang	2000	northwest inland cotton-growing region (NIR)
P5_CHN219	SS	RR	SS	SS	SS	RR	RR	SS	SS	RR	S257	Xinluzhong13	the South of Xinjiang	2002	northwest inland cotton-growing region (NIR)
P5_CHN220	SS	RR	RR	SS	SS	RR	RR	SS	SS	RR	S258	Xinluzhong14	the South of Xinjiang	2002	northwest inland cotton-growing region (NIR)
P5_CHN221	SS	RR	RR	SS	SS	RR	RR	SS	SS	RR	S259	Xinluzhong15	the South of Xinjiang	2002	northwest inland cotton-growing region (NIR)
P5_CHN222	RR	RR	RR	SS	SS	RR	RR	SS	RR	SS	S260	Xinluzhong16	the South of Xinjiang	2003	northwest inland cotton-growing region (NIR)
P5_CHN223	SS	RR	RR	RR	RR	RR	RR	RR	SS	RR	S261	Xinluzhong17	the South of Xinjiang	2003	northwest inland cotton-growing region (NIR)
P5_CHN224	SS	RR	RR	SS	RR	RR	RR	RR	SS	SS	S262	Xinluzhong19	the South of Xinjiang	2004	northwest inland cotton-growing region (NIR)
P5_CHN225	SS	RR	RR	SS	SS	RR	RR	RR	SS	SS	S263	Xinluzhong20	the North of Xinjiang	2004	northwest inland cotton-growing region (NIR)
P5_CHN226	SS	RR	RR	SS	SS	RR	SS	SS	SS	SS	S264	Xinluzhong21	the South of Xinjiang	2004	northwest inland cotton-growing region (NIR)
P5_CHN227	SS	RR	RR	SS	SS	RR	RR	RR	RR	RR	S265	Xinluzhong22	the South of Xinjiang	2005	northwest inland cotton-growing region (NIR)
P5_CHN228	SS	RR	RR	SS	RR	RR	RR	RR	SS	RR	S266	Xinluzhong26	the South of Xinjiang	2006	northwest inland cotton-growing region (NIR)
P5_CHN229	SS	RR	RR	SS	RR	RR	RR	RR	RR	SS	S267	Xinluzhong27	the South of Xinjiang	2006	northwest inland cotton-growing region (NIR)
P5_CHN230	SS	RR	RR	SS	SS	RR	RR	RR	SS	RR	S268	Xinluzhong28	the South of Xinjiang	2006	northwest inland cotton-growing region (NIR)
P5_CHN231	SS	RR	RR	SS	RR	RR	SS	SS	SS	SS	S248	Xinluzhong3	the South of Xinjiang	1990	northwest inland cotton-growing region (NIR)
P5_CHN232	SS	RR	RR	SS	RR	RR	RR	RR	SS	RR	S269	Xinluzhong30	the South of Xinjiang	2006	northwest inland cotton-growing region (NIR)
P5_CHN233	SS	RR	RR	SS	SS	RR	RR	SS	SS	SS	S270	Xinluzhong32	the South of Xinjiang	2007	northwest inland cotton-growing region (NIR)
P5_CHN234	RR	RR	RR	SS	RR	RR	RR	SS	RR	RR	S249	Xinluzhong4	the North of Xinjiang	1992	northwest inland cotton-growing region (NIR)
P5_CHN235	SS	RR	RR	SS	SS	RR	RR	RR	RR	RR	S273	Xinluzhong40	the South of Xinjiang	2009	northwest inland cotton-growing region (NIR)
P5_CHN236	SS	RR	RR	SS	SS	SS	RR	SS	SS	RR	S274	Xinluzhong41	the South of Xinjiang	2009	northwest inland cotton-growing region (NIR)
P5_CHN237	SS	RR	RR	SS	RR	RR	RR	RR	SS	RR	S275	Xinluzhong45	the South of Xinjiang		northwest inland cotton-growing region (NIR)
P5_CHN238	SS	RR	RR	SS	RR	RR	RR	RR	SS	RR	S276	Xinluzhong46	the South of Xinjiang		northwest inland cotton-growing region (NIR)
P5_CHN239	RR	RR	RR	SS	RR	RR	RR	RR	RR	RR	S277	Xinluzhong47	the South of Xinjiang	2010	northwest inland cotton-growing region (NIR)
P5_CHN240	SS	RR	RR	SS	SS	SS	RR	SS	SS	RR	S251	Xinluzhong6	the South of Xinjiang	1997	northwest inland cotton-growing region (NIR)
P5_CHN241	SS	RR	RR	SS	SS	RR	RR	SS	SS	RR	S252	Xinluzhong7	the South of Xinjiang	1999	northwest inland cotton-growing region (NIR)
P5_CHN242	SS	RR	RR	SS	SS	SS	RR	RR	SS	RR	S254	Xinluzhong9	the South of Xinjiang	2000	northwest inland cotton-growing region (NIR)
P5_CHN243	SS	RR	RR	SS	RR	RR	RR	RR	SS	RR	S165	Xinzhimian5	Henan		Yellow River region (YRR)
P5_CHN244	SS	RR	RR	SS	SS	RR	RR	SS	SS	RR	S351	Xuzhou219	Jiangsu		Yangtze River region (YZR)
P5_CHN245	SS	RR	RR	SS	RR	SS	RR	SS	SS	RR	S293	Yanzao1	Jiangsu		Yangtze River region (YZR)
P5_CHN246	SS	RR	RR	SS	RR	SS	RR	SS	SS	RR	S294	Yanzao2	Jiangsu		Yangtze River region (YZR)
P5_CHN247	RR	RR	RR	SS	SS	RR	SS	RR	SS	RR	S327	Yapengmian	Hubei		Yangtze River region (YZR)
P5_CHN248	RR	RR	RR	SS	RR	RR	RR	SS	RR	RR	S166	Yinhuashu	Shandong		Yellow River region (YRR)
P5_CHN249	SS	RR	RR	SS	SS	RR	RR	RR	SS	RR	S299	Yinshan4	Henan	2005	Yellow River region (YRR)
P5_CHN250	SS	RR	RR	RR	RR	RR	RR	RR	SS	RR	S352	Yinshan8	Henan	2010	Yellow River region (YRR)
P5_CHN251	SS	RR	RR	SS	RR	RR	RR	RR	SR	RR	S167	You009	Henan		Yellow River region (YRR)
P5_CHN252	SS	RR	RR	SS	RR	RR	RR	SS	SS	RR	S77	Yu1335	Henan		Yellow River region (YRR)
P5_CHN253	SS	RR	RR	SS	SS	RR	RR	SS	SS	SS	S191	Yumian1	Sichuan	2002	Yangtze River region (YZR)
P5_CHN254	SS	RR	RR	SS	RR	SS	RR	SR	RR	RR	S78	Yumian12	Henan		Yellow River region (YRR)
P5_CHN255	SS	RR	RR	SS	RR	SS	RR	SS	RR	RR	S217	Yumian18	Henan	1993	Yellow River region (YRR)
P5_CHN256	SS	RR	RR	SS	SS	RR	RR	SS	SS	RR	S354	Yumian2	Henan		Yellow River region (YRR)
P5_CHN257	SS	RR	RR	SS	RR	SR	RR	SS	SS	RR	S216	Yumian5	Henan	1989	Yellow River region (YRR)
P5_CHN258	SS	RR	SS	SS	SS	RR	RR	SS	SS	SS	S219	Yun1729	Shanxi		Yellow River region (YRR)
P5_CHN259	SS	RR	RR	SS	RR	RR	RR	SS	SS	RR	S285	Yunzao219	Shanxi		Yellow River region (YRR)
P5_CHN260	SS	RR	RR	SS	SS	RR	RR	RR	SS	SS	S286	Yunzao33-356	Shanxi		Yellow River region (YRR)
P5_CHN261	SS	RR	RR	SS	RR	RR	RR	RR	RR	SS	S82	YunzaoN95	Shanxi		Yellow River region (YRR)
P5_CHN262	SS	RR	RR	SS	RR	SS	RR	RR	SS	RR	S79	Yuzao8E13	Henan		Yellow River region (YRR)
P5_CHN263	SS	RR	RR	SS	SS	SS	RR	RR	SS	RR	S80	Yuzao9110	Henan		Yellow River region (YRR)
P5_CHN264	SS	RR	RR	SS	SS	RR	RR	RR	SS	RR	S103	Zhong00776	Henan		Yellow River region (YRR)
P5_CHN265	SS	RR	RR	SS	RR	RR	RR	RR	SS	RR	S107	Zhong102909	Henan		Yellow River region (YRR)
P5_CHN266	SS	RR	RR	SS	RR	RR	RR	SS	SS	RR	S108	Zhong103026	Henan		Yellow River region (YRR)
P5_CHN267	SS	RR	RR	SS	SS	RR	RR	RR	SS	RR	S109	Zhong103028	Henan		Yellow River region (YRR)
P5_CHN268	SS	RR	RR	SR	SS	RR	RR	SS	SS	RR	S110	Zhong103030	Henan		Yellow River region (YRR)
P5_CHN269	SS	RR	RR	SS	RR	SS	RR	SS	SS	RR	S111	Zhong103032	Henan		Yellow River region (YRR)
P5_CHN270	SS	RR	SS	SS	SS	RR	RR	SS	SS	RR	S112	Zhong103075	Henan		Yellow River region (YRR)
[truncated: 35 more rows]

## Sheet: S5
Table S5. Genotypes of 290 upland cotton accessions at 10 Lsnps
ID	Lsnp1	Lsnp2	Lsnp3	Lsnp4	Lsnp5	Lsnp6	Lsnp7	Lsnp8	Lsnp9	Lsnp10	Numbers of R allele
ZY110	SS	RR	RR	SS	SS	RR	RR	SS	SS	RR	5
ZY188	SS	SS	RR	SS	SS	RR	RR	RR	RR	RR	6
J38	RR	RR	RR	SS	RR	RR	NA	NA	NA	NA
J105	SS	RR	RR	SS	SS	RR	RR	SS	SS	RR	5
ZY30	SS	RR	RR	SS	SS	RR	RR	SS	SS	RR	5
ZY136	SS	RR	RR	SS	SS	RR	RR	RR	SS	SS	5
J30	SS	SS	SS	SS	SS	RR	SS	SS	SS	RR	2
J2	SS	SS	RR	SS	RR	RR	RR	SS	SS	SS	4
J9	SS	RR	RR	SS	SS	RR	RR	SS	SS	RR	5
ZY361	SS	NA	SS	SS	RR	RR	SS	RR	SS	RR
J40	SS	NA	RR	SS	SS	RR	RR	SS	SS	RR
J18	RR	SR	RR	SS	SS	RR	RR	SS	SS	RR
ZY61	SS	SS	RR	SS	SS	RR	RR	RR	SS	RR	5
ZY222	SS	SS	RR	SS	SS	RR	RR	SS	SS	RR	4
ZY326	SS	RR	RR	RR	RR	RR	RR	RR	SS	RR	8
ZY25	SS	RR	RR	SR	NA	RR	NA	RR	SS	RR
ZY439	SS	SS	RR	SS	SS	SS	RR	SS	SS	RR	3
ZY304	SS	SS	RR	SS	RR	SS	RR	RR	SS	RR	5
ZY275	SS	RR	RR	SS	RR	RR	RR	SS	SS	RR
ZY113	SS	RR	RR	SS	SS	RR	RR	RR	SS	RR	6
ZY397	SS	SS	RR	SS	RR	RR	RR	RR	SS	RR	6
ZY289	SS	SS	RR	SS	SS	RR	RR	RR	SS	RR	5
ZY309	SS	SS	RR	SS	RR	RR	RR	RR	SS	RR	6
ZY34	SS	NA	RR	SS	SS	RR	RR	SS	SS	RR
ZY13	SS	RR	RR	SS	SS	RR	RR	NA	SS	RR
ZY65	SS	RR	RR	SS	SS	RR	RR	SS	RR	NA
ZY364	SS	SS	RR	SS	RR	RR	RR	RR	RR	RR	7
J48	SS	SS	RR	SS	SS	SS	RR	RR	SS	RR	4
ZY208	SS	SS	RR	SS	SS	RR	RR	RR	NA	RR
ZY143	SS	SS	SS	SS	SS	RR	RR	NA	SS	RR
ZY218	SS	SS	RR	SS	SS	RR	RR	RR	SS	RR	5
ZY192	SS	RR	RR	SS	SS	RR	RR	RR	SS	RR	6
ZY428	SS	SS	RR	SS	SS	RR	RR	SS	SS	RR	4
ZY58	SS	SS	RR	SS	SS	SS	SS	SS	SS	RR	2
J53	SS	SR	RR	SS	SS	RR	RR	RR	SS	RR
ZY288	SS	SS	RR	SS	SS	RR	RR	RR	SS	RR	5
ZY142	SS	SS	RR	SS	SS	RR	RR	SS	SS	RR	4
ZY458	SS	SS	RR	SS	SS	RR	RR	SS	SS	RR	4
ZY47	SS	RR	RR	SS	RR	RR	RR	SS	RR	SS	6
ZY121	SS	SS	RR	SS	SR	RR	RR	SS	SS	RR
ZY469	SS	SS	RR	SS	RR	RR	RR	RR	SS	RR	6
J14	SS	RR	RR	SS	SS	RR	RR	SS	SS	RR	5
ZY306	SS	RR	RR	SS	RR	RR	RR	RR	SS	RR	7
ZY40	SS	SS	RR	SS	SS	RR	RR	RR	SS	RR	5
J68	SS	SR	SR	SS	RR	RR	RR	RR	SS	SR
ZY322	SS	SS	RR	RR	SS	SS	RR	RR	SS	RR	5
ZY105	SS	SS	RR	SS	SS	RR	RR	SS	SS	RR	4
J13	SS	SR	SS	SS	RR	RR	SS	SS	SS	SS
ZY41	SS	SS	RR	SS	SS	RR	RR	NA	SS	RR
ZY408	SS	RR	RR	SS	SS	RR	RR	SS	SS	RR	5
ZY413	SS	SS	SS	SS	SR	SS	SS	SS	SS	SS
ZY381	SS	SS	RR	SS	SS	RR	RR	NA	SS	RR
ZY446	SS	NA	RR	SS	RR	RR	RR	SS	SS	RR
ZY126	SS	SS	SS	SS	SS	RR	RR	SS	SS	SS	2
J44	SS	SS	RR	SS	SS	RR	RR	SS	SS	RR	4
ZY70	SS	SS	RR	SS	SS	RR	RR	SS	SS	RR	4
ZY449	SS	RR	RR	SS	SS	RR	RR	SS	SS	SS	4
ZY219	SS	NA	SS	SS	SS	RR	RR	SS	SS	RR
J5	SS	RR	RR	SS	RR	RR	RR	RR	SS	SS	6
ZY370	SS	RR	RR	RR	RR	RR	RR	SS	SS	RR	7
ZY196	SS	SS	RR	SS	SS	RR	RR	RR	SS	RR	5
ZY50	SS	RR	RR	SS	SS	RR	RR	RR	SS	RR	6
ZY332	SS	RR	SS	SS	SS	RR	RR	SS	SS	RR	4
ZY35	SS	SS	NA	SS	SS	RR	NA	SS	SS	SS
J17	SS	RR	RR	SS	RR	RR	RR	SS	SS	RR	6
ZY164	SS	SS	RR	SS	RR	RR	RR	SS	SS	RR	5
ZY94	SS	SS	RR	SS	SS	RR	RR	SS	SS	RR	4
ZY31	SS	RR	RR	SS	SS	SS	RR	RR	SS	RR	5
ZY11	SS	SR	SR	SS	SS	SS	RR	SS	SS	RR
J102	SS	SS	RR	SS	SS	SS	RR	RR	SS	RR	4
ZY139	SS	RR	RR	SS	RR	RR	RR	SS	SS	RR	6
J32	SS	NA	RR	SS	SS	RR	RR	NA	SS	RR
ZY156	SS	RR	RR	SS	RR	RR	RR	RR	SS	RR	7
ZY440	SS	SR	RR	SS	SS	RR	RR	SS	SS	RR
ZY178	SS	RR	RR	SS	SS	RR	RR	RR	SS	SS	5
J60	SS	RR	RR	SS	SS	RR	RR	SS	SR	RR
ZY354	SS	SS	RR	SS	SS	RR	RR	RR	SS	RR	5
ZY375	SS	RR	RR	SS	SS	RR	RR	SS	SS	RR	5
ZY356	SS	SS	RR	SS	SS	RR	RR	SS	SS	SS	3
ZY263	SR	SR	SR	SS	SR	RR	RR	SS	SS	RR
ZY163	SS	RR	RR	SS	RR	RR	RR	SS	RR	RR	7
ZY238	SS	SS	RR	SS	SS	RR	SR	RR	RR	SS
ZY118	SS	SS	RR	SS	SS	SS	RR	SS	SS	RR	3
ZY360	RR	RR	RR	RR	RR	RR	RR	SS	RR	RR	9
J33	SS	SS	RR	SS	SS	RR	RR	SS	SS	RR	4
ZY371	SS	RR	RR	SS	SS	RR	SS	SS	SS	RR	4
ZY14	SS	RR	RR	SS	SS	RR	RR	RR	SS	RR	6
ZY338	SS	SS	RR	SS	RR	RR	RR	RR	RR	RR	7
ZY207	SS	NA	RR	SS	SS	RR	RR	RR	SS	RR
ZY187	SS	SS	RR	SS	SS	RR	RR	SS	SS	RR	4
J1	SS	RR	RR	SS	SS	RR	RR	RR	SS	SS	5
ZY259	SR	RR	RR	SR	SR	RR	RR	RR	SR	RR
ZY274	SS	RR	RR	SS	SR	RR	RR	RR	SR	RR
ZY106	SS	SS	RR	SS	SS	RR	RR	SS	SS	RR	4
ZY409	RR	SS	SS	SS	SR	RR	SS	RR	SS	RR
ZY445	SS	RR	RR	SS	SS	SS	RR	SS	SS	RR	4
ZY213	SS	SS	RR	RR	SS	RR	RR	RR	SS	RR	6
ZY420	SS	RR	RR	SS	RR	RR	RR	RR	RR	RR	8
J29	SS	SS	RR	SS	SS	RR	RR	SS	SS	RR	4
ZY245	SR	RR	SR	SS	SR	RR	RR	SS	SR	RR
J49	SS	SS	RR	SS	SS	SS	RR	SS	SS	RR	3
ZY405	SS	SS	RR	SS	SS	SS	RR	RR	SS	RR	4
ZY199	RR	SS	RR	SS	SS	RR	SR	SS	SS	RR
ZY425	SS	RR	RR	RR	RR	RR	RR	RR	SS	RR	8
J25	SS	SR	RR	SS	RR	RR	RR	RR	SS	RR
ZY158	RR	RR	RR	NA	RR	RR	RR	SS	RR	RR
ZY333	SS	RR	RR	SS	SS	RR	RR	RR	SS	RR	6
ZY431	SS	SS	RR	SS	SS	RR	RR	SS	SS	RR	4
ZY74	SS	SR	RR	SS	SS	RR	RR	SS	SS	RR
ZY6	SS	NA	RR	SS	SS	RR	RR	RR	SS	RR
ZY147	SS	SS	RR	SS	SS	RR	RR	NA	SS	RR
ZY202	SS	RR	RR	RR	SS	RR	RR	RR	RR	RR	8
ZY294	SS	SR	RR	SS	SS	RR	RR	RR	SS	RR
J20	SS	RR	SS	SS	SS	RR	RR	SS	SS	SS	3
ZY84	SS	RR	RR	SS	RR	RR	RR	SS	SS	SS	5
ZY398	SS	SS	SS	SS	NA	RR	RR	SS	SS	RR
ZY2	SS	RR	SS	SS	SS	RR	RR	SS	SS	RR	4
ZY235	RR	RR	SS	SS	SS	RR	RR	SS	RR	RR	6
ZY10	SS	RR	RR	SS	SS	RR	RR	RR	RR	RR	7
J45	SS	RR	RR	SS	RR	RR	RR	SS	SS	RR	6
ZY112	RR	RR	RR	SS	SS	RR	RR	SS	SS	RR	6
ZY412	SS	SS	SS	SS	RR	SS	SS	SS	SS	SS	1
ZY378	SS	RR	RR	SS	SS	RR	RR	RR	SS	RR	6
ZY63	SS	SS	RR	SS	SS	RR	RR	SS	SS	RR	4
ZY267	SS	RR	RR	SS	SS	RR	RR	SS	SS	SS	4
J64	RR	RR	SS	SS	SS	RR	RR	RR	SS	RR	6
ZY323	SS	SS	RR	SS	RR	RR	RR	RR	SS	RR	6
ZY478	SS	SS	SS	SS	SS	RR	RR	RR	SS	RR	4
ZY359	SS	RR	RR	SS	SS	RR	RR	SS	SS	RR	5
ZY32	SS	SS	RR	SS	RR	RR	RR	SS	RR	RR	6
ZY421	SS	SR	SR	SS	SS	RR	SR	SS	SS	SR
ZY184	SS	SS	RR	SS	SS	RR	RR	SS	SS	RR	4
ZY507	SS	SS	RR	SS	SS	RR	RR	SS	SS	RR	4
ZY434	SS	RR	RR	SS	NA	RR	RR	RR	SS	RR
ZY230	SS	RR	RR	SS	SS	RR	RR	RR	SS	RR	6
J58	SS	SS	RR	SS	SS	SS	RR	RR	SS	SS	3
ZY95	SS	RR	RR	SS	SS	SS	RR	SS	SS	RR	4
ZY103	SS	RR	RR	SS	SS	RR	RR	SS	SS	RR	5
ZY211	SS	SS	RR	SS	SS	RR	RR	SS	RR	RR	5
ZY81	SS	SS	RR	SS	SS	SS	RR	SS	SS	RR	3
ZY329	SS	SS	SS	SS	RR	SR	SS	SS	SS	SS
ZY223	SS	SS	NA	SS	SS	RR	RR	RR	SS	RR
ZY38	SS	RR	RR	SS	SS	RR	RR	RR	SS	RR	6
ZY134	SS	SS	RR	SS	RR	SS	RR	NA	SS	SS
ZY220	SS	SS	RR	SS	RR	RR	RR	SS	RR	RR	6
J11	SS	RR	RR	RR	RR	RR	RR	RR	SS	RR	8
J66	SS	RR	RR	SS	RR	SS	RR	RR	RR	RR	7
ZY165	SS	RR	RR	SS	SS	RR	RR	SS	SS	RR	5
ZY454	SS	SR	RR	RR	SS	SS	RR	SS	SS	RR
ZY318	SS	SS	RR	SS	SS	RR	RR	SS	SS	RR	4
ZY264	SS	RR	SS	SS	SR	RR	RR	SS	RR	RR
ZY36	SS	RR	RR	SS	RR	RR	RR	RR	SS	RR	7
J36	SS	SS	RR	SS	SS	RR	SS	SS	SS	SS	2
ZY373	SS	SS	RR	SS	RR	RR	RR	RR	SS	SS	5
J28	SS	SS	RR	SS	SS	RR	RR	RR	SS	RR	5
ZY214	SS	NA	RR	SS	SS	RR	RR	RR	SS	RR
ZY43	SS	RR	RR	RR	RR	RR	RR	RR	RR	RR	9
ZY243	SS	RR	RR	RR	RR	RR	RR	RR	RR	RR	9
ZY377	SS	RR	RR	SS	RR	SS	RR	SS	SS	RR	5
ZY464	SS	SS	RR	SS	SS	RR	RR	SR	SS	RR
ZY522	SS	SS	RR	SS	SS	SS	RR	SS	SS	RR	3
ZY461	SS	RR	RR	SS	RR	RR	RR	RR	SS	RR	7
J80	SS	SS	SS	SS	SS	RR	SS	SS	SS	RR	2
ZY85	SS	SS	RR	SS	RR	RR	RR	RR	SS	RR	6
ZY98	SS	SS	RR	SS	SS	RR	RR	SS	SS	RR	4
ZY315	SS	SR	RR	SS	RR	RR	RR	RR	SS	RR
ZY321	SS	RR	RR	SS	RR	SS	RR	RR	SS	RR	6
J50	SS	SS	RR	RR	SS	SS	RR	SS	SS	SS	3
ZY190	SS	RR	RR	SS	SS	SS	RR	RR	RR	RR	6
ZY380	SS	SS	SS	SS	SS	RR	SS	SS	SS	RR	2
ZY302	SS	RR	RR	SS	RR	RR	RR	RR	SS	RR	7
J34	SS	RR	RR	SS	SS	RR	RR	SS	SS	RR	5
J55	SS	SS	SS	SS	RR	RR	RR	SS	RR	RR	5
J15	SS	SS	RR	SS	SS	RR	RR	SS	SS	RR	4
J26	SS	SR	RR	SS	SS	SS	RR	SS	SS	RR
ZY57	SS	SS	SS	SS	SS	RR	SS	SS	SS	SS	1
ZY101	SS	RR	RR	SS	SS	SR	RR	SS	SS	RR
ZY154	SS	SR	RR	RR	SR	RR	RR	RR	RR	RR
ZY330	RR	RR	RR	RR	SS	RR	RR	SS	RR	RR	8
ZY52	SS	SS	RR	SS	SS	RR	RR	RR	SS	RR	5
ZY162	SS	RR	RR	SS	SS	RR	RR	SS	SS	RR	5
ZY80	SS	SS	RR	SS	SS	RR	RR	SS	SS	RR	4
ZY83	SS	SS	RR	SS	SS	RR	RR	SS	RR	RR	5
J21	SS	SS	RR	SS	RR	RR	RR	RR	SS	RR	6
ZY286	SS	SS	RR	SS	RR	RR	RR	RR	SS	RR	6
ZY268	SS	SR	RR	SS	SR	RR	RR	SS	SS	RR
ZY67	SS	RR	SS	SS	RR	RR	SS	SS	SS	RR	4
ZY452	SS	RR	RR	SS	SS	RR	RR	RR	SS	RR	6
ZY88	SS	RR	RR	SS	SS	RR	RR	SS	SS	RR	5
J73	SS	RR	RR	SS	SS	SS	RR	RR	SS	RR	5
ZY145	SS	RR	RR	SS	RR	RR	RR	SS	SS	RR	6
ZY291	SS	RR	RR	RR	RR	RR	RR	RR	SS	RR	8
J42	SS	RR	RR	SS	SS	RR	RR	RR	SS	RR	6
ZY295	SS	SS	RR	SS	RR	RR	SS	RR	RR	SS	5
J110	SS	RR	RR	SS	SS	RR	RR	SS	SS	RR	5
J6	SS	SR	RR	SS	SS	SS	SS	SS	SS	RR
ZY73	SS	SS	RR	RR	RR	SS	RR	RR	SS	RR	6
ZY21	SS	RR	RR	SS	RR	SS	RR	RR	RR	RR	7
ZY384	SS	RR	RR	SS	SS	RR	RR	SS	SS	RR	5
ZY107	SS	SS	SS	SS	SS	RR	RR	SS	SS	RR	3
ZY224	SS	RR	RR	SS	SS	RR	RR	RR	SS	RR	6
ZY506	RR	RR	RR	RR	RR	RR	RR	RR	RR	RR	10
ZY209	SS	RR	SS	SS	SS	RR	RR	SS	SS	SS	3
J57	SS	SS	RR	SS	SS	SS	RR	NA	RR	SS
J111	SS	RR	RR	SS	RR	SS	RR	RR	SS	RR	6
ZY521	SS	SS	RR	SS	SS	RR	RR	RR	RR	RR	6
ZY26	SS	RR	RR	RR	RR	RR	RR	RR	SS	RR	8
ZY335	SS	RR	RR	SS	RR	RR	RR	RR	RR	RR	8
ZY422	SS	RR	SS	SS	SS	RR	SS	SS	RR	SS	3
J46	SS	SS	RR	SS	SS	RR	RR	SS	SS	RR	4
ZY148	SS	RR	RR	SS	SS	RR	RR	SS	SS	RR	5
J103	SS	RR	RR	RR	RR	RR	RR	RR	SS	RR	8
ZY236	SS	SS	SS	SS	NA	RR	SS	SS	SS	SS
J61	SS	SS	RR	SS	SS	SS	SS	SS	SS	RR	2
ZY37	SS	RR	RR	SS	SS	RR	RR	RR	SS	RR	6
ZY160	SS	SS	RR	SS	SS	SS	RR	SS	RR	RR	4
ZY42	SS	RR	RR	RR	RR	RR	RR	RR	NA	RR
ZY447	SS	RR	RR	SS	SS	RR	RR	SS	SS	RR	5
J39	RR	RR	RR	RR	RR	RR	SS	RR	SS	RR	8
ZY240	SS	SS	RR	SS	RR	SS	RR	RR	RR	RR	6
ZY305	SS	SS	RR	SS	NA	RR	RR	RR	SS	SS
J62	SS	SS	RR	SS	SS	SS	RR	SS	SS	RR	3
ZY138	SS	SS	RR	SS	SS	RR	RR	RR	SS	RR	5
ZY127	SS	SS	RR	SS	SS	SS	RR	RR	SS	RR	4
J70	SS	SS	SS	SS	RR	SS	RR	SS	SS	RR	3
ZY45	SS	SS	RR	SS	SS	SS	RR	SS	SS	RR	3
ZY168	RR	RR	RR	RR	SR	RR	RR	SS	RR	RR
ZY66	SS	SS	RR	SS	SS	RR	RR	SS	RR	RR	5
J59	SS	SS	RR	SS	RR	RR	SS	RR	SS	RR	5
ZY327	SS	SS	RR	SS	SS	RR	RR	SS	RR	RR	5
J31	SS	RR	RR	SS	SS	RR	RR	SS	SS	RR	5
ZY123	SS	SS	RR	SS	RR	SS	RR	SS	SS	RR	4
ZY90	SS	SS	RR	SS	SS	SS	RR	SS	SS	RR	3
J8	SS	RR	RR	SS	RR	RR	SS	SS	SS	RR	5
J77	SS	SS	SS	SS	SS	SS	SS	RR	SS	RR	2
ZY210	SS	RR	RR	SS	SS	RR	RR	SS	SS	RR	5
ZY270	SS	RR	RR	SS	SS	RR	RR	SR	SS	RR
ZY221	SS	RR	RR	SS	SS	RR	RR	RR	SS	RR	6
J35	SS	SS	RR	SS	SS	RR	RR	SS	SS	RR	4
ZY48	SS	SS	RR	SS	SS	RR	RR	SS	SS	RR	4
ZY363	SS	SR	RR	SS	RR	NA	RR	SS	SS	RR
ZY157	SS	NA	RR	SS	SS	RR	RR	SS	SS	RR
ZY173	SS	SS	RR	SS	RR	RR	RR	SS	SS	RR	5
ZY396	SS	RR	RR	SS	SS	RR	RR	SS	SS	RR	5
ZY244	RR	SS	SS	SS	SS	SS	RR	RR	SS	RR	4
J52	SS	NA	RR	SS	SR	RR	RR	RR	SS	RR
ZY331	SS	RR	RR	SS	SS	RR	RR	RR	SS	RR	6
ZY389	SS	NA	RR	SS	SS	SS	RR	RR	SS	RR
ZY108	SS	SS	RR	SS	SS	RR	RR	SS	SS	RR	4
J51	SS	SS	RR	SS	SS	RR	RR	RR	SS	RR	5
J10	SS	SS	RR	SS	SR	RR	RR	RR	SS	RR
J3	SS	RR	RR	SS	SS	RR	RR	SS	SS	SS	4
ZY367	SS	RR	RR	RR	SS	RR	RR	RR	SS	RR	7
ZY76	SS	SR	RR	SS	SS	RR	RR	SS	SS	RR
ZY465	RR	SR	SS	SS	SS	SS	SS	RR	SS	RR
J23	SS	RR	RR	SS	SS	SS	RR	SS	SS	RR	4
ZY311	SS	SS	SS	SS	RR	RR	SS	SR	SR	RR
ZY122	SS	SS	RR	SS	RR	SS	RR	SS	SS	RR	4
J47	SS	SS	RR	SS	RR	RR	RR	SS	RR	RR	6
J27	RR	RR	SS	RR	RR	RR	SS	RR	SS	RR	7
ZY261	RR	RR	SR	SS	RR	RR	RR	RR	SR	RR
ZY54	SS	RR	RR	SS	SS	RR	RR	SS	SS	RR	5
ZY468	SS	RR	RR	SS	SS	SS	RR	SS	SS	RR	4
ZY271	SS	SS	RR	SS	RR	SR	RR	SS	SR	SR
ZY198	SS	RR	RR	SS	SS	RR	RR	SS	SS	RR	5
ZY443	SS	SS	RR	SS	SS	RR	RR	RR	RR	RR	6
J43	SS	SS	RR	SS	SS	RR	RR	SS	RR	RR	5
ZY441	SS	SR	RR	SS	SS	RR	RR	SS	SS	RR
ZY102	SS	RR	RR	SS	SS	RR	RR	SS	SS	RR	5
ZY406	SS	RR	RR	SS	SS	RR	RR	SS	SS	RR	5
ZY316	SS	RR	RR	SS	SS	SS	RR	NA	SS	SS
J74	SS	RR	SR	SS	SS	SS	SR	SR	SS	RR
ZY233	SS	SS	RR	SS	SS	RR	RR	SS	SS	RR	4
ZY357	SS	RR	RR	SS	SS	RR	RR	SS	SS	RR	5
ZY161	RR	SS	RR	SS	SS	RR	RR	RR	SS	RR	6
ZY189	SS	RR	RR	SS	SR	SR	RR	SS	SS	RR
ZY8	SS	RR	RR	SS	SS	RR	RR	RR	RR	RR	7
ZY229	SS	NA	RR	SS	SS	RR	RR	SS	SS	RR
ZY403	SS	SS	RR	RR	RR	RR	RR	RR	SS	RR	7
ZY1	SS	SS	RR	SS	SS	RR	RR	SS	SS	RR	4
ZY225	SS	SR	RR	SS	SS	RR	RR	RR	SS	RR
J56	SS	SS	RR	SS	SS	RR	SS	SR	SS	RR
J7	SS	RR	RR	SS	SS	RR	RR	RR	SS	RR	6
J16	SS	RR	RR	SS	RR	SS	RR	SS	SS	RR	5
ZY3	SS	RR	RR	SS	SS	RR	RR	SS	SS	RR	5
J4	SS	RR	RR	RR	RR	RR	RR	RR	SS	RR	8
ZY307	SS	RR	RR	SS	RR	RR	RR	RR	RR	RR	8
ZY153	SS	SS	RR	SS	SS	SS	RR	SS	SS	RR	3
ZY347	SS	NA	RR	RR	RR	RR	RR	RR	RR	RR
ZY487	SS	SS	RR	SS	SS	RR	SS	SS	SS	SS	2

## Sheet: S6
Table S6. Genotypes and pedigrees for the F2:3 lines at 10 Lsnps
Lsnp ID	Genotype	Frequence	Sample ID	Number
Lsnp4	SS	0-0.18	sample124,sample193,sample267,sample269,sample34,sample111,sample151,sample170,sample171,sample198,sample24,sample3,sample31,sample33,sample57,sample64,sample9,sample97,sample1,sample103,sample117,sample120,sample123,sample13,sample16,sample161,sample166,sample183,sample204,sample208,sample227,sample260,sample262,sample276,sample29,sample32,sample39,sample41,sample44,sample51,sample54,sample60,sa…	152
	SR	0.18-0.55	sample108,sample152,sample134,sample180,sample195,sample249,sample266,sample277,sample61,sample104,sample133,sample144,sample145,sample149,sample156,sample168,sample185,sample197,sample203,sample206,sample221,sample268,sample46,sample65,sample8,sample90,sample92,sample96,sample100,sample105,sample125,sample14,sample15,sample154,sample162,sample173,sample175,sample184,sample188,sample189,sample19,…	78
	RR	0.55-1	sample182,sample135,sample153,sample172,sample246,sample115,sample167,sample21,sample214,sample216,sample259,sample26,sample272,sample284,sample47,sample69,sample79,sample91,sample93,sample109,sample12,sample136,sample138,sample142,sample2,sample58,sample80,sample131,sample190,sample194,sample196,sample219,sample222,sample25,sample273,sample48,sample94,sample130,sample275,sample70,sample122,sampl…	42
Lsnp5	SS	0-0.25	sample124,sample193,sample267,sample269,sample34,sample108,sample152,sample111,sample151,sample170,sample171,sample198,sample24,sample3,sample31,sample33,sample57,sample64,sample9,sample97,sample182,sample134,sample1,sample103,sample117,sample120,sample180,sample13,sample195,sample16,sample161,sample183,sample204,sample208,sample249,sample227,sample266,sample260,sample277,sample262,sample276,samp…	212
	SR	0.25-0.75	sample123,sample166,sample73,sample133,sample144,sample145,sample106,sample137,sample157,sample202,sample257,sample281,sample38,sample8,sample167,sample26,sample14,sample15,sample173,sample189,sample218,sample220,sample228,sample244,sample283,sample40,sample45,sample7,sample138,sample177,sample126,sample178,sample20,sample241,sample210,sample215,sample278,sample28,sample263,sample49,sample62,samp…	45
	RR	0.75-1	sample128,sample261,sample129,sample243,sample101,sample187,sample226,sample94,sample139,sample114,sample174,sample68,sample84,sample122,sample163	15
Lsnp7	SS	0-0.25	sample124,sample193,sample267,sample269,sample34,sample108,sample152,sample171,sample198,sample24,sample3,sample31,sample33,sample57,sample9,sample97,sample182,sample123,sample180,sample166,sample183,sample277,sample29,sample41,sample51,sample61,sample54,sample73,sample104,sample135,sample172,sample246,sample133,sample144,sample145,sample11,sample110,sample112,sample128,sample197,sample157,sample…	68
	SR	0.25-0.75	sample111,sample151,sample170,sample64,sample134,sample1,sample117,sample120,sample13,sample195,sample16,sample161,sample204,sample208,sample249,sample227,sample266,sample260,sample262,sample32,sample39,sample44,sample66,sample72,sample153,sample149,sample156,sample102,sample106,sample168,sample119,sample127,sample185,sample137,sample147,sample148,sample150,sample206,sample165,sample221,sample192…	140
	RR	0.75-1	sample103,sample276,sample60,sample140,sample155,sample203,sample164,sample181,sample253,sample265,sample271,sample46,sample37,sample65,sample86,sample90,sample100,sample125,sample69,sample154,sample10,sample188,sample19,sample146,sample225,sample256,sample35,sample5,sample55,sample59,sample74,sample98,sample12,sample107,sample58,sample101,sample159,sample176,sample179,sample191,sample241,sample2…	64
Lsnp8	SS	0-0.24	sample124,sample193,sample267,sample269,sample34,sample108,sample152,sample111,sample151,sample170,sample171,sample198,sample3,sample33,sample64,sample9,sample182,sample134,sample103,sample117,sample123,sample180,sample13,sample195,sample204,sample208,sample249,sample266,sample277,sample276,sample29,sample32,sample60,sample73,sample135,sample153,sample172,sample246,sample133,sample156,sample106,s…	101
	SR	0.25-0.65	sample24,sample31,sample57,sample97,sample1,sample120,sample16,sample161,sample166,sample183,sample227,sample260,sample262,sample39,sample41,sample44,sample51,sample61,sample54,sample66,sample72,sample104,sample144,sample145,sample149,sample11,sample168,sample128,sample148,sample150,sample155,sample157,sample206,sample165,sample18,sample207,sample211,sample212,sample223,sample23,sample251,sample2…	112
	RR	0.65-1	sample102,sample110,sample112,sample119,sample201,sample245,sample248,sample264,sample52,sample81,sample92,sample216,sample284,sample118,sample175,sample184,sample160,sample199,sample213,sample217,sample228,sample255,sample283,sample43,sample83,sample87,sample98,sample116,sample132,sample17,sample126,sample141,sample176,sample178,sample186,sample20,sample215,sample247,sample258,sample28,sample280…	59
Lsnp10	SS	0-0.25	sample124,sample193,sample267,sample269,sample34,sample108,sample152,sample111,sample151,sample170,sample24,sample31,sample57,sample64,sample97,sample182,sample134,sample1,sample103,sample120,sample195,sample16,sample161,sample166,sample249,sample227,sample266,sample260,sample262,sample276,sample39,sample44,sample61,sample60,sample66,sample72,sample153,sample144,sample145,sample149,sample102,samp…	80
	SR	0.25-0.7	sample171,sample198,sample3,sample33,sample9,sample117,sample123,sample180,sample13,sample183,sample204,sample208,sample277,sample32,sample41,sample51,sample54,sample73,sample104,sample135,sample172,sample246,sample133,sample156,sample106,sample110,sample112,sample185,sample137,sample140,sample148,sample150,sample157,sample164,sample165,sample181,sample221,sample201,sample207,sample211,sample223,…	130
	RR	0.7-1	sample29,sample11,sample127,sample147,sample197,sample18,sample192,sample202,sample205,sample212,sample270,sample274,sample63,sample82,sample95,sample105,sample259,sample14,sample15,sample162,sample113,sample118,sample169,sample22,sample252,sample224,sample250,sample50,sample7,sample75,sample89,sample87,sample136,sample80,sample159,sample141,sample179,sample186,sample191,sample20,sample242,sample…	62

## Sheet: S7
Table S7. The phenotypic statistics for 19 F2:3 lines after inoculation
Fam ID	Lsnp4	Lsnp5	Lsnp7	Lsnp8	Lsnp10	Pre-DI	Act-DI	S-illness(%)	biomass-rep1	biomass-rep2	biomass-rep3	biomass-rep4
XLZ36	SS	SS	SS	SS	SS	39.7832	85.5556	21.8725	17.568	19.3844	21.8722	24.6089
Fam-1	SS	SS	SS	SS	SS	39.7832	67.1429	20.4585	18.1691	17.2813	18.3429	23.0789
Fam-2	SS	SS	SS	SS	SS	39.7832	82.3529	11.6351	22.2503	28.0699	26.924	36.4459
Fam-3	SS	SS	SS	SS	SS	39.7832	77.381	14.2333	33.5066	33.1838	30.9895	36.478
Fam-4	RR	SS	SS	SS	SS	32.7036	80	10.4579	10.1647	13.0862	12.7086	14.9687
Fam-5	SS	SS	RR	SS	SS	35.1791	85.6061	15.3495	11.9182	19.6055	17.4876	20.1588
Fam-6	SS	SS	RR	SS	SS	35.1791	75.6757	10.4096	11.3787	10.9229	10.8043	11.2336
Fam-7	SS	SS	RR	SS	SS	35.1791	76.4706	16.5528	21.5501	21.3829	20.6933	20.9346
Fam-8	SS	SS	SS	SS	RR	34.7862	86.8421	18.2279	26.7098	26.739	28.013	33.3261
Fam-9	RR	SS	SS	SS	RR	27.7065	96.1538	11.4907	25.0547	30.2385	31.52	29.581
Fam-10	RR	SS	SS	RR	SS	28.7892	64.5161	11.917	14.5031	17.1473	18.1624	18.5309
Fam-11	RR	SS	SS	RR	SS	28.7892	83.5526	14.9442	11.9242	12.2436	16.3248	15.4677
Fam-12	RR	SS	RR	SS	SS	28.0994	77.2727	13.6868	22.4764	24.0843	23.084	23.0761
Fam-13	SS	SS	RR	RR	SS	31.2647	68	10.9077	NA	NA	NA	NA
Fam-14	SS	SS	SS	RR	RR	30.8718	86.9565	12.9627	7.62501	8.62999	8.87133	7.31797
Fam-15	RR	SS	RR	SS	RR	23.1023	65.9722	10.7013	13.6673	12.473	12.5792	12.2633
Fam-16	RR	SS	RR	SS	RR	23.1023	67.9487	8.7885	19.5433	20.8741	23.507	25.7822
Fam-17	RR	RR	RR	SS	SS	25.1412	59.8684	9.73547	7.31446	7.62065	7.65501	8.37966
Fam-18	RR	SS	RR	RR	SS	24.185	88.6364	12.2892	9.48919	9.71944	11.0181	10.9559
Fam-19	RR	RR	RR	SS	RR	20.1442	57.3864	7.53161	6.92621	7.71525	7.83212	7.16736
ZZM2	RR	RR	RR	RR	RR	16.2298	27.7778	4.63255	0.925959	1.03254	1.18138	0.860116

## Sheet: S8
Table S8. Summary of the comparative analysis between materials with S genotype and R genotype at 10 Lsnps
Comparison pairs ID	Lsnp1	Lsnp2	Lsnp3	Lsnp4	Lsnp5	Lsnp6	Lsnp7	Lsnp8	Lsnp9	Lsnp10			Numbers of R allele
Lsnp1-1S	S	R	S	S	S	S	R	R	S	R	Taxa ID	D064,F018	4
											AY-DI	66.67,38.16
Lsnp1-1R	R	R	S	S	S	S	R	R	S	R	Taxa ID	B026	5
											AY-DI	44.74
Lsnp1-2S	S	R	R	S	S	R	R	S	S	R	Taxa ID	B004,B009,B033,B038,B050,L001,B071,L008,L011,B080,L012,L013,D002,D008,D014,L029,D030,D039,D040,D054,D055,D061,D073,D077,D081,L048,D092,L052,L056,L057,L073,L074,L081,F016,F020,L083,F029,L087,F034,F037,L096,F050,L102,F065,L117,L121,F098	5
											AY-DI	31.25,37.5,4.76,45,40.48,60.71,58.33,33.75,26.79,17.39,29.17,52.38,41.67,38.1,42.86,42.11,53.75,34.09,50,16.18,13.75,10.94,55.88,37.5,37.5,52.78,10.53,33.33,36.84,61.84,47.83,41.25,36.9,48.75,20,61.11,54.17,50,68.75,59.21,11.25,32.69,48.68,22.37,35.71,40.28,32.69
Lsnp1-2R	R	R	R	S	S	R	R	S	S	R	Taxa ID	L098	6
											AY-DI	35.71
Lsnp1-3S	S	R	R	S	R	R	R	S	S	R	Taxa ID	B011,B077,D013,L024,D046,D076,L099,F049,L109	6
											AY-DI	53.95,46.05,37.5,47.73,34.38,42.19,51.25,36.76,56.25
Lsnp1-3R	R	R	R	S	R	R	R	S	S	R	Taxa ID	D070,L059,F096	7
											AY-DI	37.5,15.79,41.67
Lsnp1-4S	S	R	R	S	S	R	R	R	S	R	Taxa ID	B002,B010,B012,B013,B019,B027,B032,B036,B053,B059,B060,L003,B067,B072,B074,B082,L014,L016,D009,D011,D017,D019,L025,D031,D033,D051,D052,D053,L041,D078,D085,D087,L047,D090,L050,L064,D097,L067,D099,L068,D101,L080,F015,L089,L100,F048,F052,F055,F063,L112,L115,F068,F076,L122,F083,F087,F095	6
											AY-DI	26.32,47.37,57.35,27.94,46.74,56.58,40.79,39.06,43.06,11.11,37.5,51.32,5,59.21,17.19,32.14,51.25,41.25,26.25,36.25,23.86,47.5,14.13,36.67,46.25,35,7.96,37.5,28.95,40.91,13.75,41.18,54.41,35,39.47,19.44,37,53.26,60.71,7,48.75,13.16,59.21,41.18,66.25,13.1,38.89,25,13.89,60.53,46.25,40.63,31.25,33.75,43.48,14.77,52.38
Lsnp1-4R	R	R	R	S	S	R	R	R	S	R	Taxa ID	L046	7
											AY-DI	33.33
Lsnp1-5S	S	R	R	S	R	R	R	S	R	R	Taxa ID	B047,L063,L110	7
											AY-DI	16.25,34.72,23.53
Lsnp1-5R	R	R	R	S	R	R	R	S	R	R	Taxa ID	F094	8
											AY-DI	21.43
Lsnp3-1S	S	R	S	S	S	R	S	S	R	R	Taxa ID	D041	4
											AY-DI	58.33
Lsnp3-1R	S	R	R	S	S	R	S	S	R	R	Taxa ID	L105	5
											AY-DI	52.94
Lsnp3-2S	S	R	S	S	S	S	R	R	S	R	Taxa ID	D064,F018	4
											AY-DI	66.67,38.16
Lsnp3-2R	S	R	R	S	S	S	R	R	S	R	Taxa ID	B018,D010,L039,D042,F013,L084,L091,F053,F060,F085	5
											AY-DI	23.61,39.71,51.39,23.75,25,31.58,23.81,43.75,17.11,38.89
Lsnp3-3S	S	R	S	S	S	R	S	R	S	R	Taxa ID	F042,F069,L118,F088	4
											AY-DI	29.76
Lsnp3-3R	S	R	R	S	S	R	S	R	S	R	Taxa ID	F012	5
											AY-DI	16.18
Lsnp4-1S	S	R	R	S	S	R	R	S	S	R	Taxa ID	B004,B009,B033,B038,B050,L001,B071,L008,L011,B080,L012,L013,D002,D008,D014,L029,D030,D039,D040,D054,D055,D061,D073,D077,D081,L048,D092,L052,L056,L057,L073,L074,L081,F016,F020,L083,F029,L087,F034,F037,L096,F050,L102,F065,L117,L121,F098	5
											AY-DI	31.25,37.5,4.76,45,40.48,60.71,58.33,33.75,26.79,17.39,29.17,52.38,41.67,38.1,42.86,42.11,53.75,34.09,50,16.18,13.75,10.94,55.88,37.5,37.5,52.78,10.53,33.33,36.84,61.84,47.83,41.25,36.9,48.75,20,61.11,54.17,50,68.75,59.21,11.25,32.69,48.68,22.37,35.71,40.28,32.69
Lsnp4-1R	S	R	R	R	S	R	R	S	S	R	Taxa ID	F086	6
											AY-DI	36.25
Lsnp4-2S	S	R	R	S	R	R	R	S	S	R	Taxa ID	B011,B077,D013,L024,D046,D076,L099,F049,L109	6
											AY-DI	53.95,46.05,37.5,47.73,34.38,42.19,51.25,36.76,56.25
Lsnp4-2R	S	R	R	R	R	R	R	S	S	R	Taxa ID	D025,D068	7
											AY-DI	35.71,46.25
Lsnp4-3S	S	R	R	S	S	R	R	R	S	R	Taxa ID	B002,B010,B012,B013,B019,B027,B032,B036,B053,B059,B060,L003,B067,B072,B074,B082,L014,L016,D009,D011,D017,D019,L025,D031,D033,D051,D052,D053,L041,D078,D085,D087,L047,D090,L050,L064,D097,L067,D099,L068,D101,L080,F015,L089,L100,F048,F052,F055,F063,L112,L115,F068,F076,L122,F083,F087,F095	6
											AY-DI	26.32,47.37,57.35,27.94,46.74,56.58,40.79,39.06,43.06,11.11,37.5,51.32,5,59.21,17.19,32.14,51.25,41.25,26.25,36.25,23.86,47.5,14.13,36.67,46.25,35,7.96,37.5,28.95,40.91,13.75,41.18,54.41,35,39.47,19.44,37,53.26,60.71,7,48.75,13.16,59.21,41.18,66.25,13.1,38.89,25,13.89,60.53,46.25,40.63,31.25,33.75,43.48,14.77,52.38
Lsnp4-3R	S	R	R	R	S	R	R	R	S	R	Taxa ID	B005,D083,D094	7
											AY-DI	22.37,7.5,50
Lsnp4-4S	S	R	R	S	S	R	R	R	R	R	Taxa ID	B001,B022,D022,L101,F061	7
											AY-DI	1.56,31.58,56.25,7.5,10.94
Lsnp4-4R	S	R	R	R	S	R	R	R	R	R	Taxa ID	D084	8
											AY-DI	20
Lsnp4-5S	S	R	R	S	R	R	R	R	R	R	Taxa ID	B021,B030,B054,L085,L088	8
											AY-DI	32.35,36.96,11.11,5.44,50
Lsnp4-5R	S	R	R	R	R	R	R	R	R	R	Taxa ID	B041	9
											AY-DI	23.68
Lsnp5-1S	S	R	R	S	S	S	R	R	S	S	Taxa ID	F003,L076	4
											AY-DI	52.94,67.19
Lsnp5-1R	S	R	R	S	R	S	R	R	S	S	Taxa ID	D093,F007	5
											AY-DI	45.59,65.28
Lsnp5-2S	S	R	R	S	S	S	R	S	S	R	Taxa ID	B024,D021,D044,L086	4
											AY-DI	36.36,32.14,56.94,52.5
Lsnp5-2R	S	R	R	S	R	S	R	S	S	R	Taxa ID	B073,D005,D096	5
											AY-DI	41.67,33.33,50
Lsnp5-3S	S	R	R	S	S	S	R	S	R	R	Taxa ID	L062	5
											AY-DI	35
Lsnp5-3R	S	R	R	S	R	S	R	S	R	R	Taxa ID	F002	6
											AY-DI	33.82
Lsnp5-4S	S	R	R	S	S	R	R	R	S	R	Taxa ID	B002,B010,B012,B013,B019,B027,B032,B036,B053,B059,B060,L003,B067,B072,B074,B082,L014,L016,D009,D011,D017,D019,L025,D031,D033,D051,D052,D053,L041,D078,D085,D087,L047,D090,L050,L064,D097,L067,D099,L068,D101,L080,F015,L089,L100,F048,F052,F055,F063,L112,L115,F068,F076,L122,F083,F087,F095	6
											AY-DI	26.32,47.37,57.35,27.94,46.74,56.58,40.79,39.06,43.06,11.11,37.5,51.32,5,59.21,17.19,32.14,51.25,41.25,26.25,36.25,23.86,47.5,14.13,36.67,46.25,35,7.96,37.5,28.95,40.91,13.75,41.18,54.41,35,39.47,19.44,37,53.26,60.71,7,48.75,13.16,59.21,41.18,66.25,13.1,38.89,25,13.89,60.53,46.25,40.63,31.25,33.75,43.48,14.77,52.38
Lsnp5-4R	S	R	R	S	R	R	R	R	S	R	Taxa ID	B016,B025,B040,B046,B057,D079,L061,F009,F031,F062,F090	7
											AY-DI	7.35,38.16,34.72,18.75,17.11,42.19,46.43,23.53,54.55,19.05,40.91
Lsnp5-5S	R	R	R	S	S	R	R	S	S	R	Taxa ID	L098	6
											AY-DI	35.71
Lsnp5-5R	R	R	R	S	R	R	R	S	S	R	Taxa ID	D070,L059,F096	7
											AY-DI	37.5,15.79,41.67
Lsnp5-6S	S	R	R	S	S	R	R	S	R	R	Taxa ID	L007,L019,L027,L044,L069,F038,F058,F084	6
											AY-DI	41.25,46.05,20.59,39.71,26.04,9.72,27.63,28.57
Lsnp5-6R	S	R	R	S	R	R	R	S	R	R	Taxa ID	B047,L063,L110	7
											AY-DI	16.25,34.72,23.53
Lsnp6-1S	S	R	R	S	R	S	R	S	S	S	Taxa ID	L021	4
											AY-DI	43.42
Lsnp6-1R	S	R	R	S	R	R	R	S	S	S	Taxa ID	B048,B081,D036,F001	5
											AY-DI	34.52,50,44.12,23.61
Lsnp6-2S	S	R	R	S	S	S	R	R	S	S	Taxa ID	F003,L076	4
											AY-DI	52.94,67.19
Lsnp6-2R	S	R	R	S	S	R	R	R	S	S	Taxa ID	B043,B058,L002,D026,L045,D100	5
											AY-DI	35.53,46.05,35.29,51.39,19.44,42.19
Lsnp6-3S	S	R	R	S	S	S	R	S	S	R	Taxa ID	B024,D021,D044,L086	4
											AY-DI	36.36,32.14,56.94,52.5
Lsnp6-3R	S	R	R	S	S	R	R	S	S	R	Taxa ID	B004,B009,B033,B038,B050,L001,B071,L008,L011,B080,L012,L013,D002,D008,D014,L029,D030,D039,D040,D054,D055,D061,D073,D077,D081,L048,D092,L052,L056,L057,L073,L074,L081,F016,F020,L083,F029,L087,F034,F037,L096,F050,L102,F065,L117,L121,F098	5
											AY-DI	31.25,37.5,4.76,45,40.48,60.71,58.33,33.75,26.79,17.39,29.17,52.38,41.67,38.1,42.86,42.11,53.75,34.09,50,16.18,13.75,10.94,55.88,37.5,37.5,52.78,10.53,33.33,36.84,61.84,47.83,41.25,36.9,48.75,20,61.11,54.17,50,68.75,59.21,11.25,32.69,48.68,22.37,35.71,40.28,32.69
Lsnp6-4S	S	R	R	S	S	S	R	S	R	R	Taxa ID	L062	5
											AY-DI	35
Lsnp6-4R	S	R	R	S	S	R	R	S	R	R	Taxa ID	L007,L019,L027,L044,L069,F038,F058,F084	6
											AY-DI	41.25,46.05,20.59,39.71,26.04,9.72,27.63,28.57
Lsnp6-5S	S	R	R	S	R	S	R	R	S	R	Taxa ID	B051,B056,D075,D080,F039,F057,L119	6
											AY-DI	43.42,58.75,37.5,36.36,35.23,5.56,50
Lsnp6-5R	S	R	R	S	R	R	R	R	S	R	Taxa ID	B016,B025,B040,B046,B057,D079,L061,F009,F031,F062,F090	7
											AY-DI	7.35,38.16,34.72,18.75,17.11,42.19,46.43,23.53,54.55,19.05,40.91
Lsnp6-6S	S	R	R	S	R	S	R	S	R	R	Taxa ID	F002	6
											AY-DI	33.82
Lsnp6-6R	S	R	R	S	R	R	R	S	R	R	Taxa ID	B047,L063,L110	7
											AY-DI	16.25,34.72,23.53
Lsnp6-7S	S	R	R	S	R	S	R	R	R	R	Taxa ID	F072	7
											AY-DI	39.71
Lsnp6-7R	S	R	R	S	R	R	R	R	R	R	Taxa ID	B021,B030,B054,L085,L088	8
											AY-DI	32.35,36.96,11.11,5.44,50
Lsnp7-1S	S	R	R	S	S	R	S	S	S	S	Taxa ID	D067	3
											AY-DI	68.06
Lsnp7-1R	S	R	R	S	S	R	R	S	S	S	Taxa ID	B062	4
											AY-DI	63.04
Lsnp7-2S	S	R	S	S	S	R	S	S	S	S	Taxa ID	D063,L114	2
											AY-DI	56.25,56.25
Lsnp7-2R	S	R	S	S	S	R	R	S	S	S	Taxa ID	B063,F079	3
											AY-DI	45.65,51.39
Lsnp7-3S	S	R	S	S	R	R	S	S	S	S	Taxa ID	F081	3
											AY-DI	65.79
Lsnp7-3R	S	R	S	S	R	R	R	S	S	S	Taxa ID	L034	4
											AY-DI	35.71
Lsnp7-4S	S	R	R	S	S	R	S	S	R	R	Taxa ID	L105	5
											AY-DI	52.94
Lsnp7-4R	S	R	R	S	S	R	R	S	R	R	Taxa ID	L007,L019,L027,L044,L069,F038,F058,F084	6
											AY-DI	41.25,46.05,20.59,39.71,26.04,9.72,27.63,28.57
Lsnp7-5S	S	R	R	S	S	R	S	R	R	R	Taxa ID	B065	6
											AY-DI	39.29
Lsnp7-5R	S	R	R	S	S	R	R	R	R	R	Taxa ID	B001,B022,D022,L101,F061	7
											AY-DI	1.56,31.58,56.25,7.5,10.94
Lsnp8-1S	S	R	R	S	R	S	R	S	S	R	Taxa ID	B073,D005,D096	5
											AY-DI	41.67,33.33,50
Lsnp8-1R	S	R	R	S	R	S	R	R	S	R	Taxa ID	B051,B056,D075,D080,F039,F057,L119	6
											AY-DI	43.42,58.75,37.5,36.36,35.23,5.56,50
Lsnp8-2S	S	R	R	S	S	R	R	S	S	R	Taxa ID	B004,B009,B033,B038,B050,L001,B071,L008,L011,B080,L012,L013,D002,D008,D014,L029,D030,D039,D040,D054,D055,D061,D073,D077,D081,L048,D092,L052,L056,L057,L073,L074,L081,F016,F020,L083,F029,L087,F034,F037,L096,F050,L102,F065,L117,L121,F098	5
											AY-DI	31.25,37.5,4.76,45,40.48,60.71,58.33,33.75,26.79,17.39,29.17,52.38,41.67,38.1,42.86,42.11,53.75,34.09,50,16.18,13.75,10.94,55.88,37.5,37.5,52.78,10.53,33.33,36.84,61.84,47.83,41.25,36.9,48.75,20,61.11,54.17,50,68.75,59.21,11.25,32.69,48.68,22.37,35.71,40.28,32.69
Lsnp8-2R	S	R	R	S	S	R	R	R	S	R	Taxa ID	B002,B010,B012,B013,B019,B027,B032,B036,B053,B059,B060,L003,B067,B072,B074,B082,L014,L016,D009,D011,D017,D019,L025,D031,D033,D051,D052,D053,L041,D078,D085,D087,L047,D090,L050,L064,D097,L067,D099,L068,D101,L080,F015,L089,L100,F048,F052,F055,F063,L112,L115,F068,F076,L122,F083,F087,F095	6
											AY-DI	26.32,47.37,57.35,27.94,46.74,56.58,40.79,39.06,43.06,11.11,37.5,51.32,5,59.21,17.19,32.14,51.25,41.25,26.25,36.25,23.86,47.5,14.13,36.67,46.25,35,7.96,37.5,28.95,40.91,13.75,41.18,54.41,35,39.47,19.44,37,53.26,60.71,7,48.75,13.16,59.21,41.18,66.25,13.1,38.89,25,13.89,60.53,46.25,40.63,31.25,33.75,43.48,14.77,52.38
Lsnp8-3S	S	R	R	S	R	R	R	S	S	R	Taxa ID	B011,B077,D013,L024,D046,D076,L099,F049,L109	6
											AY-DI	53.95,46.05,37.5,47.73,34.38,42.19,51.25,36.76,56.25
Lsnp8-3R	S	R	R	S	R	R	R	R	S	R	Taxa ID	B016,B025,B040,B046,B057,D079,L061,F009,F031,F062,F090	7
											AY-DI	7.35,38.16,34.72,18.75,17.11,42.19,46.43,23.53,54.55,19.05,40.91
Lsnp8-4S	R	R	R	S	S	R	R	S	S	R	Taxa ID	L098	6
											AY-DI	35.71
Lsnp8-4R	R	R	R	S	S	R	R	R	S	R	Taxa ID	L046	7
											AY-DI	33.33
Lsnp8-5S	S	R	R	S	S	R	R	S	R	R	Taxa ID	L007,L019,L027,L044,L069,F038,F058,F084	6
											AY-DI	41.25,46.05,20.59,39.71,26.04,9.72,27.63,28.57
Lsnp8-5R	S	R	R	S	S	R	R	R	R	R	Taxa ID	B001,B022,D022,L101,F061	7
											AY-DI	1.56,31.58,56.25,7.5,10.94
Lsnp8-6S	S	R	R	R	S	R	R	S	S	R	Taxa ID	F086	6
											AY-DI	36.25
Lsnp8-6R	S	R	R	R	S	R	R	R	S	R	Taxa ID	B005,D083,D094	7
											AY-DI	22.37,7.5,50
Lsnp9-1S	S	R	R	S	R	S	R	S	S	R	Taxa ID	B073,D005,D096	5
											AY-DI	41.67,33.33,50
Lsnp9-1R	S	R	R	S	R	S	R	S	R	R	Taxa ID	F002	6
											AY-DI	33.82
Lsnp9-2S	S	R	R	S	S	R	R	S	S	R	Taxa ID	B004,B009,B033,B038,B050,L001,B071,L008,L011,B080,L012,L013,D002,D008,D014,L029,D030,D039,D040,D054,D055,D061,D073,D077,D081,L048,D092,L052,L056,L057,L073,L074,L081,F016,F020,L083,F029,L087,F034,F037,L096,F050,L102,F065,L117,L121,F098	5
											AY-DI	31.25,37.5,4.76,45,40.48,60.71,58.33,33.75,26.79,17.39,29.17,52.38,41.67,38.1,42.86,42.11,53.75,34.09,50,16.18,13.75,10.94,55.88,37.5,37.5,52.78,10.53,33.33,36.84,61.84,47.83,41.25,36.9,48.75,20,61.11,54.17,50,68.75,59.21,11.25,32.69,48.68,22.37,35.71,40.28,32.69
Lsnp9-2R	S	R	R	S	S	R	R	S	R	R	Taxa ID	L007,L019,L027,L044,L069,F038,F058,F084	6
											AY-DI	41.25,46.05,20.59,39.71,26.04,9.72,27.63,28.57
Lsnp9-3S	S	R	R	S	R	R	R	R	S	R	Taxa ID	B016,B025,B040,B046,B057,D079,L061,F009,F031,F062,F090	7
											AY-DI	7.35,38.16,34.72,18.75,17.11,42.19,46.43,23.53,54.55,19.05,40.91
Lsnp9-3R	S	R	R	S	R	R	R	R	R	R	Taxa ID	B021,B030,B054,L085,L088	8
											AY-DI	32.35,36.96,11.11,5.44,50
Lsnp9-4S	R	R	R	S	R	R	R	S	S	R	Taxa ID	D070,L059,F096	7
											AY-DI	37.5,15.79,41.67
Lsnp9-4R	R	R	R	S	R	R	R	S	R	R	Taxa ID	F094	8
											AY-DI	21.43
Lsnp9-5S	S	R	R	R	S	R	R	R	S	R	Taxa ID	B005,D083,D094	7
											AY-DI	22.37,7.5,50
Lsnp9-5R	S	R	R	R	S	R	R	R	R	R	Taxa ID	D084	8
											AY-DI	20
Lsnp10-1S	S	R	S	S	R	R	S	S	S	S	Taxa ID	F081	3
											AY-DI	65.79
Lsnp10-1R	S	R	S	S	R	R	S	S	S	R	Taxa ID	D029,L070	4
											AY-DI	65,56.67
Lsnp10-2S	S	R	R	S	R	S	R	S	S	S	Taxa ID	L021	4
											AY-DI	43.42
Lsnp10-2R	S	R	R	S	R	S	R	S	S	R	Taxa ID	B073,D005,D096	5
											AY-DI	41.67,33.33,50
Lsnp10-3S	S	R	S	S	R	S	R	R	S	S	Taxa ID	L072,L093	4
											AY-DI	36.84,29.76
Lsnp10-3R	S	R	S	S	R	S	R	R	S	R	Taxa ID	L092	5
											AY-DI	30.68
Lsnp10-4S	S	R	S	S	R	R	R	S	S	S	Taxa ID	L034	4
											AY-DI	35.71
Lsnp10-4R	S	R	S	S	R	R	R	S	S	R	Taxa ID	F103	5
											AY-DI	23.75
Lsnp10-5S	S	R	R	S	R	S	R	R	S	S	Taxa ID	D093,F007	5
											AY-DI	45.59,65.28
Lsnp10-5R	S	R	R	S	R	S	R	R	S	R	Taxa ID	B051,B056,D075,D080,F039,F057,L119	6
											AY-DI	43.42,58.75,37.5,36.36,35.23,5.56,50
Lsnp10-6S	S	R	R	S	S	R	R	R	S	S	Taxa ID	B043,B058,L002,D026,L045,D100	5
											AY-DI	35.53,46.05,35.29,51.39,19.44,42.19
Lsnp10-6R	S	R	R	S	S	R	R	R	S	R	Taxa ID	B002,B010,B012,B013,B019,B027,B032,B036,B053,B059,B060,L003,B067,B072,B074,B082,L014,L016,D009,D011,D017,D019,L025,D031,D033,D051,D052,D053,L041,D078,D085,D087,L047,D090,L050,L064,D097,L067,D099,L068,D101,L080,F015,L089,L100,F048,F052,F055,F063,L112,L115,F068,F076,L122,F083,F087,F095	6
											AY-DI	26.32,47.37,57.35,27.94,46.74,56.58,40.79,39.06,43.06,11.11,37.5,51.32,5,59.21,17.19,32.14,51.25,41.25,26.25,36.25,23.86,47.5,14.13,36.67,46.25,35,7.96,37.5,28.95,40.91,13.75,41.18,54.41,35,39.47,19.44,37,53.26,60.71,7,48.75,13.16,59.21,41.18,66.25,13.1,38.89,25,13.89,60.53,46.25,40.63,31.25,33.75,43.48,14.77,52.38
Taxa ID is the material name, and AY-DI refers to the disease index in the Anyang Disease Nursery

## Sheet: S9
Table S9. Summary of eQTL data during V. dahliae infection
Phenotype ID	QTL site	pval_nominal	slope	slope_se	Rank	Treatment	Type
GH_A01G0038	A01_565354	1.00312e-05	0.127711	0.0283501	1	M3	cis
GH_A01G0070	A01_458026	6.33002e-19	-0.636819	0.0662255	1	M3	cis
GH_A01G0070	A01_579653	1.69582e-05	-0.217837	0.0496936	2	M3	cis
GH_A01G0071	A01_328080	5.38505e-25	0.562448	0.048956	1	M3	cis
GH_A01G0072	A01_727966	2.16823e-07	0.444711	0.0834981	1	M3	cis
GH_A01G0090	A01_726522	1.46425e-13	1.08869	0.1395	1	M3	cis
GH_A01G0090	A01_654912	1.98109e-06	0.237048	0.0487204	2	M3	cis
GH_A01G0105	A01_770049	1.39572e-13	-0.426976	0.0546589	1	M3	cis
GH_A01G0105	A01_865343	9.71308e-06	-0.284274	0.0629972	2	M3	cis
GH_A01G0109	A01_862253	6.64574e-14	-0.366156	0.0462033	1	M3	cis
GH_A01G0110	A01_862253	1.28412e-15	0.398601	0.04678	1	M3	cis
GH_A01G0112	A01_714334	2.57098e-07	0.572087	0.108113	1	M3	cis
GH_A01G0120	A01_888525	5.44782e-29	-0.684838	0.0540574	1	M3	cis
GH_A01G0145	A01_862326	4.74243e-06	-0.120913	0.0258702	1	M3	cis
GH_A01G0171	A01_1494487	4.41983e-10	-0.275703	0.0425141	1	M3	cis
GH_A01G0175	A01_1525422	2.59795e-10	-0.228428	0.0347284	1	M3	cis
GH_A01G0180	A01_1586080	6.03644e-07	-0.416916	0.0814836	1	M3	cis
GH_A01G0205	A01_1762959	5.58789e-08	0.2431	0.043455	1	M3	cis
GH_A01G0218	A01_1911959	1.01586e-20	0.538801	0.0529193	1	M3	cis
GH_A01G0235	A01_2130160	3.56506e-08	0.194188	0.0341812	1	M3	cis
GH_A01G0240	A01_2130159	2.25277e-06	0.287688	0.0594734	1	M3	cis
GH_A01G0244	A01_2150713	1.64796e-05	-0.129597	0.0295211	1	M3	cis
GH_A01G0247	A01_2167995	2.68925e-08	-0.258423	0.0450596	1	M3	cis
GH_A01G0248	A01_2203544	2.40052e-32	-0.613539	0.0449797	1	M3	cis
GH_A01G0249	A01_2203392	5.51707e-21	-0.601666	0.0586168	1	M3	cis
GH_A01G0253	A01_2233100	3.17114e-13	-0.691144	0.0899723	1	M3	cis
GH_A01G0264	A01_3282146	1.29153e-05	0.684719	0.153987	1	M3	cis
GH_A01G0271	A01_2379951	1.93031e-09	-0.873648	0.140385	1	M3	cis
GH_A01G0278	A01_2379951	2.41061e-08	-0.52604	0.0913899	1	M3	cis
GH_A01G0296	A01_2591621	2.06384e-08	0.895347	0.154757	1	M3	cis
GH_A01G0303	A01_2666821	1.38617e-06	0.501081	0.1014	1	M3	cis
GH_A01G0304	A01_2655998	3.80613e-18	0.42525	0.0454262	1	M3	cis
GH_A01G0305	A01_2662835	1.66972e-08	-0.201161	0.0345305	1	M3	cis
GH_A01G0306	A01_3232934	1.68035e-05	0.421422	0.096096	1	M3	cis
GH_A01G0307	A01_2678182	1.14905e-28	-0.538352	0.0427932	1	M3	cis
GH_A01G0307	A01_2755792	1.01031e-05	0.370095	0.08218	2	M3	cis
GH_A01G0314	A01_2675862	1.70072e-05	-0.15197	0.0346758	1	M3	cis
GH_A01G0316	A01_2755668	6.20877e-10	0.535003	0.0832654	1	M3	cis
GH_A01G0318	A01_3418246	1.78193e-06	-0.599787	0.122709	1	M3	cis
GH_A01G0321	A01_2803526	2.1931e-08	-0.592194	0.102563	1	M3	cis
GH_A01G0328	A01_2871368	7.64086e-13	0.424574	0.0562882	1	M3	cis
GH_A01G0329	A01_2873035	6.22285e-07	0.210109	0.0411154	1	M3	cis
GH_A01G0330	A01_2901098	4.76691e-19	-0.666256	0.0690247	1	M3	cis
GH_A01G0331	A01_2920849	5.6088e-11	-0.485817	0.0710267	1	M3	cis
GH_A01G0333	A01_3233005	1.3108e-07	0.946432	0.174402	1	M3	cis
GH_A01G0341	A01_3298094	1.56353e-06	-0.52721	0.107245	1	M3	cis
GH_A01G0347	A01_3211871	2.91451e-08	-0.254809	0.0445488	1	M3	cis
GH_A01G0350	A01_3225881	5.79783e-14	-0.508785	0.0640311	1	M3	cis
GH_A01G0362	A01_3966306	1.39791e-06	0.293559	0.0594266	1	M3	cis
GH_A01G0367	A01_3863688	1.01977e-05	-0.352062	0.0782187	1	M3	cis
GH_A01G0371	A01_3659521	8.79518e-18	0.544222	0.0588808	1	M3	cis
GH_A01G0375	A01_3527605	8.63142e-15	0.499895	0.0606956	1	M3	cis
GH_A01G0378	A01_3679006	7.69677e-13	0.511779	0.0678599	1	M3	cis
GH_A01G0379	A01_3635164	9.24292e-09	0.437585	0.0737114	1	M3	cis
GH_A01G0381	A01_3863866	1.08035e-06	0.875352	0.17526	1	M3	cis
GH_A01G0383	A01_3738149	5.22882e-07	0.363206	0.0705758	1	M3	cis
GH_A01G0387	A01_3713487	1.4349e-10	0.342422	0.051261	1	M3	cis
GH_A01G0388	A01_3715593	8.54297e-13	-1.16352	0.154587	1	M3	cis
GH_A01G0388	A01_3674910	1.54884e-07	0.818773	0.151792	2	M3	cis
GH_A01G0391	A01_3947608	4.03335e-15	1.0462	0.125288	1	M3	cis
GH_A01G0395	A01_3989438	4.86941e-12	-0.176598	0.0243747	1	M3	cis
GH_A01G0396	A01_3706268	1.11183e-06	-0.390825	0.0783451	1	M3	cis
GH_A01G0398	A01_3712817	1.50783e-06	-0.429333	0.0871975	1	M3	cis
GH_A01G0407	A01_4066061	3.91624e-06	0.384261	0.0814757	1	M3	cis
GH_A01G0408	A01_4191211	3.11516e-06	0.397685	0.083431	1	M3	cis
GH_A01G0409	A01_4178283	2.35347e-23	0.839213	0.0763343	1	M3	cis
GH_A01G0413	A01_4177304	3.26593e-06	0.369583	0.0777046	1	M3	cis
GH_A01G0416	A01_4283387	2.74782e-06	-0.362967	0.0757117	1	M3	cis
GH_A01G0417	A01_4273468	2.46033e-14	0.589507	0.0729836	1	M3	cis
GH_A01G0418	A01_4273540	1.03598e-20	-0.644771	0.0633439	1	M3	cis
GH_A01G0419	A01_4284749	2.58008e-16	0.610832	0.0697567	1	M3	cis
GH_A01G0433	A01_4561412	4.76945e-13	-0.447827	0.0587894	1	M3	cis
GH_A01G0439	A01_4669310	2.19508e-16	0.565486	0.0644049	1	M3	cis
GH_A01G0440	A01_4669310	1.33094e-18	0.628827	0.0661291	1	M3	cis
GH_A01G0449	A01_4956535	3.49691e-08	0.346768	0.0609987	1	M3	cis
GH_A01G0458	A01_4992554	9.82555e-32	-0.627945	0.0466385	1	M3	cis
GH_A01G0470	A01_5789439	3.99649e-06	-0.468621	0.0994574	1	M3	cis
GH_A01G0477	A01_5469954	2.3024e-16	-0.419266	0.0477894	1	M3	cis
GH_A01G0478	A01_5493403	1.68701e-08	0.233103	0.0400269	1	M3	cis
GH_A01G0479	A01_5488670	2.53197e-07	0.24573	0.0464108	1	M3	cis
GH_A01G0481	A01_5557499	3.91878e-38	-0.68134	0.0445517	1	M3	cis
GH_A01G0500	A01_5776459	5.95008e-32	-0.492385	0.0364005	1	M3	cis
GH_A01G0501	A01_5778779	5.75039e-21	-0.346809	0.033806	1	M3	cis
GH_A01G0503	A01_5937355	5.06266e-10	-0.366362	0.0567021	1	M3	cis
GH_A01G0506	A01_5045356	1.17582e-07	1.30158	0.23887	1	M3	cis
GH_A01G0506	A01_5045305	3.28529e-06	-1.19251	0.250771	2	M3	cis
GH_A01G0513	A01_5322338	1.17548e-06	-0.378154	0.0759847	1	M3	cis
GH_A01G0521	A01_6372755	1.19022e-21	-0.596917	0.0570045	1	M3	cis
GH_A01G0522	A01_6365740	5.55711e-07	-0.545996	0.106355	1	M3	cis
GH_A01G0524	A01_6447064	1.02066e-05	0.334048	0.0742198	1	M3	cis
GH_A01G0528	A01_6496783	8.47205e-07	0.15049	0.0298249	1	M3	cis
GH_A01G0529	A01_6475322	2.29922e-06	-0.306639	0.0634491	1	M3	cis
GH_A01G0554	A01_6217256	2.00679e-06	-0.453206	0.0932087	1	M3	cis
GH_A01G0561	A01_6782478	1.12808e-10	0.424307	0.0631298	1	M3	cis
GH_A01G0564	A01_7119213	5.03541e-06	-0.429969	0.0922588	1	M3	cis
GH_A01G0591	A01_7311799	1.97447e-16	-0.954496	0.10852	1	M3	cis
GH_A01G0605	A01_7232286	5.67928e-15	-0.825666	0.0994887	1	M3	cis
GH_A01G0619	A01_7596824	1.94754e-13	-0.855227	0.110237	1	M3	cis
GH_A01G0620	A01_7601395	4.87215e-20	-0.957385	0.096051	1	M3	cis
GH_A01G0621	A01_7655727	2.77255e-11	0.232426	0.0334026	1	M3	cis
GH_A01G0625	A01_7649377	3.00024e-18	-0.474058	0.0504441	1	M3	cis
GH_A01G0625	A01_7602573	1.58247e-07	-0.514225	0.0954077	2	M3	cis
GH_A01G0626	A01_7559858	5.06192e-08	0.713764	0.127152	1	M3	cis
GH_A01G0630	A01_7701851	6.31828e-10	0.376874	0.0586743	1	M3	cis
GH_A01G0630	A01_7601395	1.03365e-05	0.53972	0.119985	2	M3	cis
GH_A01G0633	A01_7756716	4.86093e-21	0.541484	0.0526471	1	M3	cis
GH_A01G0633	A01_7768480	1.0015e-05	0.251009	0.055712	2	M3	cis
GH_A01G0637	A01_7792264	6.26271e-13	-0.872622	0.115207	1	M3	cis
GH_A01G0673	A01_8632289	4.86569e-06	1.92064	0.411439	1	M3	cis
GH_A01G0681	A01_9338077	5.02006e-08	-0.246538	0.0439064	1	M3	cis
GH_A01G0682	A01_8673403	2.97385e-16	1.57291	0.180052	1	M3	cis
GH_A01G0691	A01_9084158	7.14043e-08	-0.31594	0.0569623	1	M3	cis
GH_A01G0693	A01_9229951	1.91699e-06	0.280053	0.0574804	1	M3	cis
GH_A01G0702	A01_9683229	4.60319e-14	0.665226	0.0833472	1	M3	cis
GH_A01G0704	A01_9751407	5.12946e-24	0.475697	0.0424942	1	M3	cis
GH_A01G0708	A01_9836296	8.1786e-15	-0.270409	0.0327999	1	M3	cis
GH_A01G0713	A01_9891669	1.20287e-09	-0.141383	0.0224133	1	M3	cis
GH_A01G0754	A01_11262408	4.73373e-18	-0.531295	0.0569415	1	M3	cis
GH_A01G0784	A01_12340023	6.47185e-06	-0.51229	0.111265	1	M3	cis
GH_A01G0803	A01_11522275	1.21671e-05	-0.275047	0.0616642	1	M3	cis
GH_A01G0807	A01_12177978	2.30819e-06	-0.309563	0.0640653	1	M3	cis
GH_A01G0808	A01_12171905	4.55223e-21	-0.581059	0.0564659	1	M3	cis
GH_A01G0811	A01_12214642	3.17059e-35	0.697133	0.0481943	1	M3	cis
GH_A01G0817	A01_11773731	1.56847e-05	-0.241464	0.0548593	1	M3	cis
GH_A01G0824	A01_12095659	1.95034e-07	-0.191713	0.0358522	1	M3	cis
GH_A01G0873	A01_13641305	1.15778e-12	-0.160852	0.0215137	1	M3	cis
GH_A01G0886	A01_13846815	1.85484e-09	-0.252325	0.040499	1	M3	cis
GH_A01G0896	A01_14181827	1.00168e-08	-0.197123	0.0332896	1	M3	cis
GH_A01G0897	A01_14964676	7.19273e-07	0.234358	0.046133	1	M3	cis
GH_A01G0898	A01_14447878	1.24625e-05	0.374559	0.0840787	1	M3	cis
GH_A01G0899	A01_14108564	2.33803e-32	-0.507799	0.0372188	1	M3	cis
GH_A01G0900	A01_14181090	4.94073e-07	0.118674	0.0230076	1	M3	cis
GH_A01G0901	A01_14483026	1.55836e-05	-0.401774	0.0912497	1	M3	cis
GH_A01G0902	A01_14159931	7.11768e-27	-0.628056	0.052131	1	M3	cis
GH_A01G0930	A01_15896432	6.70816e-12	-0.394762	0.0548826	1	M3	cis
GH_A01G0931	A01_15915123	6.2897e-12	0.281785	0.0391184	1	M3	cis
GH_A01G0939	A01_16390957	2.07582e-13	0.486111	0.0627393	1	M3	cis
GH_A01G0940	A01_16402040	3.78713e-24	0.635156	0.0565378	1	M3	cis
GH_A01G0946	A01_16609976	9.45451e-22	-0.542302	0.0516364	1	M3	cis
GH_A01G0947	A01_16629407	2.22261e-05	-0.221903	0.0513705	1	M3	cis
GH_A01G0948	A01_16698155	1.40255e-21	-0.39803	0.0380915	1	M3	cis
GH_A01G0949	A01_16699696	4.39654e-18	-0.328332	0.0351496	1	M3	cis
GH_A01G0974	A01_18165627	1.38241e-16	0.43433	0.0490913	1	M3	cis
GH_A01G0987	A01_18204963	2.72717e-15	0.311355	0.037027	1	M3	cis
GH_A01G0999	A01_19018214	2.15293e-28	0.57906	0.0463458	1	M3	cis
GH_A01G1016	A01_19194492	7.42358e-18	0.438761	0.0473474	1	M3	cis
GH_A01G1019	A01_19219006	1.89074e-07	-0.257249	0.048052	1	M3	cis
GH_A01G1022	A01_18369792	1.01079e-28	0.883292	0.0701215	1	M3	cis
GH_A01G1022	A01_19310405	9.46112e-08	-0.399622	0.0727663	2	M3	cis
GH_A01G1024	A01_19604645	3.07125e-09	0.643901	0.104884	1	M3	cis
GH_A01G1026	A01_19375451	2.45017e-16	0.894032	0.101984	1	M3	cis
GH_A01G1026	A01_20175731	1.30104e-11	-0.392275	0.0553651	2	M3	cis
GH_A01G1028	A01_19375451	2.25674e-15	1.06976	0.126762	1	M3	cis
GH_A01G1028	A01_20333940	1.90227e-09	-0.446444	0.071698	2	M3	cis
GH_A01G1043	A01_19610250	3.38689e-08	0.442702	0.0777901	1	M3	cis
GH_A01G1048	A01_19544680	9.27377e-08	-0.407961	0.0742399	1	M3	cis
GH_A01G1051	A01_19951956	7.70953e-16	0.68316	0.079453	1	M3	cis
GH_A01G1051	A01_20152092	8.90958e-06	-0.35396	0.0780989	2	M3	cis
GH_A01G1052	A01_19508026	2.82596e-06	0.247588	0.0517107	1	M3	cis
GH_A01G1055	A01_19979143	1.35388e-11	-0.282817	0.0399606	1	M3	cis
GH_A01G1079	A01_21096961	7.31392e-13	0.373563	0.0494798	1	M3	cis
GH_A01G1081	A01_21096961	2.75468e-17	0.395052	0.0435081	1	M3	cis
GH_A01G1091	A01_21210385	2.22376e-08	0.284995	0.0493811	1	M3	cis
GH_A01G1093	A01_21422961	4.02367e-05	-0.20341	0.0486926	1	M3	cis
GH_A01G1101	A01_23002976	3.33739e-05	0.251576	0.0595777	1	M3	cis
GH_A01G1269	A01_37611798	2.40259e-20	0.46081	0.0457869	1	M3	cis
GH_A01G1289	A01_40271976	8.49563e-09	0.340103	0.0571396	1	M3	cis
GH_A01G1300	A01_41815443	8.83675e-22	-0.497216	0.0473026	1	M3	cis
GH_A01G1312	A01_42498603	2.81379e-07	-0.521404	0.0988561	1	M3	cis
GH_A01G1312	A01_42175474	1.88721e-07	-0.219264	0.0409453	2	M3	cis
GH_A01G1312	A01_43507561	1.24163e-05	-0.311618	0.069926	3	M3	cis
GH_A01G1351	A01_48467016	6.94569e-06	0.197876	0.0431262	1	M3	cis
GH_A01G1512	A01_73215839	2.27469e-14	0.456477	0.0564304	1	M3	cis
GH_A01G1582	A01_82909322	9.25622e-20	0.439713	0.0445087	1	M3	cis
GH_A01G1673	A01_93900193	7.74415e-39	-0.733557	0.0473465	1	M3	cis
GH_A01G1681	A01_93755501	2.21699e-14	-0.33989	0.0419974	1	M3	cis
GH_A01G1684	A01_95599951	6.28561e-09	-0.198881	0.0331029	1	M3	cis
GH_A01G1695	A01_94827084	1.05881e-05	-0.138938	0.0309275	1	M3	cis
GH_A01G1698	A01_96138427	2.22296e-20	-0.530264	0.0526324	1	M3	cis
GH_A01G1700	A01_95834750	7.01576e-13	0.448792	0.0593923	1	M3	cis
GH_A01G1701	A01_94793425	4.59425e-29	-0.67727	0.0533691	1	M3	cis
GH_A01G1704	A01_95532372	5.73399e-09	-0.348697	0.0578759	1	M3	cis
GH_A01G1708	A01_96992617	1.82384e-05	-0.3687	0.0844435	1	M3	cis
GH_A01G1715	A01_99416814	9.15868e-34	-0.50852	0.0362002	1	M3	cis
GH_A01G1731	A01_100638442	9.97168e-21	0.617924	0.0606755	1	M3	cis
GH_A01G1733	A01_100040145	2.99959e-13	-0.560872	0.0729157	1	M3	cis
GH_A01G1733	A01_100279572	8.83692e-11	-0.220253	0.0325629	2	M3	cis
GH_A01G1738	A01_101772396	1.30394e-17	0.347734	0.0378516	1	M3	cis
GH_A01G1744	A01_103017960	9.75049e-17	0.359561	0.0404093	1	M3	cis
GH_A01G1749	A01_102461185	9.8384e-20	0.532203	0.0539166	1	M3	cis
GH_A01G1756	A01_102448824	4.37055e-08	0.292077	0.0517693	1	M3	cis
GH_A01G1763	A01_102890071	1.94232e-30	0.466407	0.0356318	1	M3	cis
GH_A01G1772	A01_103959908	1.24285e-05	-0.303506	0.0681196	1	M3	cis
GH_A01G1774	A01_103909730	1.17353e-08	-0.403607	0.0685022	1	M3	cis
GH_A01G1775	A01_103974566	8.26982e-06	0.159082	0.0349723	1	M3	cis
GH_A01G1779	A01_105002155	7.93017e-06	-0.159695	0.0350338	1	M3	cis
GH_A01G1780	A01_104445836	1.02895e-14	-0.443332	0.0540019	1	M3	cis
GH_A01G1781	A01_104569309	1.04766e-05	-0.417608	0.0929018	1	M3	cis
GH_A01G1781	A01_104043035	1.18006e-05	-0.407199	0.091141	2	M3	cis
GH_A01G1782	A01_104476277	5.19123e-30	-0.386329	0.029796	1	M3	cis
GH_A01G1829	A01_106863070	4.85556e-07	-0.23113	0.0447786	1	M3	cis
GH_A01G1836	A01_107053298	2.40188e-06	0.452239	0.0937601	1	M3	cis
GH_A01G1904	A01_109204347	1.16715e-07	-0.366441	0.0672326	1	M3	cis
GH_A01G1904	A01_108217823	6.75672e-06	-0.219159	0.0476961	2	M3	cis
GH_A01G1918	A01_108769483	1.83444e-19	0.675889	0.0690748	1	M3	cis
GH_A01G1944	A01_109157328	1.75348e-13	1.17137	0.15067	1	M3	cis
GH_A01G1946	A01_109423552	5.67065e-06	-0.292328	0.0630844	1	M3	cis
GH_A01G1947	A01_109170770	4.05502e-12	0.563452	0.0774517	1	M3	cis
GH_A01G1952	A01_109204347	2.70577e-13	-0.727084	0.0943452	1	M3	cis
GH_A01G1979	A01_109816823	2.07719e-32	1.15375	0.0844717	1	M3	cis
GH_A01G1980	A01_109816823	1.01025e-31	1.26279	0.0938133	1	M3	cis
GH_A01G1996	A01_110698696	1.00187e-05	-0.243364	0.0540203	1	M3	cis
GH_A01G2009	A01_110674410	2.56908e-10	-0.412141	0.0626402	1	M3	cis
GH_A01G2022	A01_110829658	2.84805e-15	-0.446777	0.0531726	1	M3	cis
GH_A01G2024	A01_110976810	4.68487e-08	-0.442096	0.0785466	1	M3	cis
GH_A01G2025	A01_111180359	1.0811e-12	-0.591646	0.0790164	1	M3	cis
GH_A01G2028	A01_111170569	3.48158e-09	0.342466	0.0559919	1	M3	cis
GH_A01G2054	A01_111942142	9.48707e-07	0.602737	0.120019	1	M3	cis
GH_A01G2076	A01_112720567	7.97329e-12	-0.262337	0.0366159	1	M3	cis
GH_A01G2086	A01_112535065	6.51661e-08	-0.387472	0.0696349	1	M3	cis
GH_A01G2091	A01_112526325	4.08761e-16	-0.397808	0.0457813	1	M3	cis
GH_A01G2100	A01_112928062	3.85941e-06	0.248272	0.0526056	1	M3	cis
GH_A01G2104	A01_112882593	2.51976e-08	-0.353923	0.061578	1	M3	cis
GH_A01G2113	A01_113044871	1.01366e-08	0.570316	0.0963492	1	M3	cis
GH_A01G2150	A01_114477181	2.38225e-12	-0.76938	0.104522	1	M3	cis
GH_A01G2165	A01_114198103	9.30202e-08	-0.676705	0.123159	1	M3	cis
GH_A01G2189	A01_114963427	1.34557e-07	-0.287702	0.0530667	1	M3	cis
GH_A01G2202	A01_114198103	2.57005e-05	0.641447	0.149689	1	M3	cis
GH_A01G2206	A01_114735616	3.06072e-06	0.710603	0.148958	1	M3	cis
GH_A01G2209	A01_114932501	4.13816e-13	0.734346	0.0961203	1	M3	cis
GH_A01G2212	A01_114686714	5.54641e-13	1.4598	0.19224	1	M3	cis
GH_A01G2238	A01_115247116	1.23501e-13	0.741564	0.0947202	1	M3	cis
GH_A01G2253	A01_115624850	1.15671e-21	-0.460884	0.0439975	1	M3	cis
GH_A01G2257	A01_115704783	5.57219e-16	0.32799	0.0379448	1	M3	cis
GH_A01G2258	A01_115735072	2.30541e-28	-0.581248	0.0465533	1	M3	cis
GH_A01G2304	A01_116259102	9.65995e-06	-0.23161	0.0513163	1	M3	cis
GH_A01G2305	A01_116259500	1.13293e-09	0.165858	0.0262488	1	M3	cis
GH_A01G2308	A01_116305427	1.94043e-06	0.262649	0.0539372	1	M3	cis
GH_A01G2309	A01_116295471	4.05669e-06	-0.274306	0.058258	1	M3	cis
GH_A01G2310	A01_116332851	5.95387e-07	-0.265234	0.0518094	1	M3	cis
GH_A01G2316	A01_116295471	1.12295e-07	-0.345437	0.063297	1	M3	cis
GH_A01G2318	A01_116417986	4.47322e-08	-0.350228	0.0621257	1	M3	cis
GH_A01G2322	A01_115634460	2.00277e-05	0.128155	0.0295	1	M3	cis
GH_A01G2337	A01_116609036	1.4629e-25	-0.538359	0.0461793	1	M3	cis
GH_A01G2348	A01_116699366	1.8838e-18	-0.394627	0.0417138	1	M3	cis
GH_A01G2351	A01_116718647	6.67858e-18	-0.263389	0.0283768	1	M3	cis
GH_A01G2362	A01_116813703	9.06233e-07	0.196767	0.0391059	1	M3	cis
GH_A01G2376	A01_116826267	7.6005e-07	-0.226477	0.0446829	1	M3	cis
GH_A01G2385	A01_116994300	3.10934e-07	-0.177578	0.0338053	1	M3	cis
GH_A01G2388	A01_117006568	7.54164e-22	-0.350416	0.0332695	1	M3	cis
GH_A01G2390	A01_117078324	2.47956e-32	-0.611052	0.0448108	1	M3	cis
GH_A01G2395	A01_117125379	5.69831e-08	0.238748	0.0427061	1	M3	cis
GH_A01G2399	A01_116990081	3.03007e-14	-0.219172	0.0272418	1	M3	cis
GH_A01G2403	A01_117153861	3.27946e-09	0.210372	0.0343339	1	M3	cis
GH_A01G2409	A01_117218721	1.2992e-17	0.342145	0.0372411	1	M3	cis
GH_A01G2416	A01_117338615	9.21416e-08	-0.246952	0.0449243	1	M3	cis
GH_A01G2416	A01_117296274	9.30115e-07	-0.39243	0.0780699	2	M3	cis
GH_A01G2431	A01_117433404	5.10248e-17	0.267073	0.0297029	1	M3	cis
GH_A01G2451	A01_117656217	2.01925e-13	-0.200337	0.0258418	1	M3	cis
GH_A01G2464	A01_117841290	8.76698e-17	0.481647	0.0540365	1	M3	cis
GH_A01G2465	A01_117841290	1.30945e-06	0.150787	0.0304389	1	M3	cis
GH_A01G2469	A01_117966034	1.40961e-12	-0.457167	0.0614039	1	M3	cis
GH_A01G2470	A01_117707980	1.53376e-06	-0.323371	0.0657253	1	M3	cis
GH_A01G2490	A01_117838041	3.05487e-06	0.184821	0.0387391	1	M3	cis
GH_A01G2491	A01_118018078	2.797e-12	0.259377	0.0353613	1	M3	cis
GH_A01G2492	A01_117976025	3.92551e-05	0.295642	0.0706697	1	M3	cis
GH_A02G0003	A02_40216	1.72341e-12	0.899483	0.121338	1	M3	cis
GH_A02G0004	A02_40216	1.07091e-21	1.08119	0.103112	1	M3	cis
GH_A02G0050	A02_340670	6.66614e-19	-0.810544	0.0843815	1	M3	cis
GH_A02G0054	A02_716113	1.05774e-06	-0.239109	0.0478309	1	M3	cis
GH_A02G0056	A02_426728	2.50722e-07	-0.254242	0.0480004	1	M3	cis
GH_A02G0058	A02_449542	1.56824e-09	-0.13909	0.0222168	1	M3	cis
GH_A02G0062	A02_512182	1.77154e-26	-0.826565	0.0692817	1	M3	cis
GH_A02G0068	A02_560690	8.7908e-15	0.474347	0.057613	1	M3	cis
GH_A02G0073	A02_581771	9.22879e-06	0.135257	0.0298989	1	M3	cis
GH_A02G0085	A02_712309	3.83309e-10	0.446107	0.0685278	1	M3	cis
GH_A02G0088	A02_720744	8.67457e-16	-0.543886	0.0633994	1	M3	cis
GH_A02G0089	A02_723896	5.21186e-16	-0.517084	0.059753	1	M3	cis
GH_A02G0090	A02_717081	1.08109e-08	-0.280708	0.0475195	1	M3	cis
GH_A02G0098	A02_825047	9.81494e-14	0.392757	0.0499396	1	M3	cis
GH_A02G0100	A02_875380	6.49314e-11	-0.168734	0.0247587	1	M3	cis
GH_A02G0109	A02_998220	1.08436e-06	0.563608	0.112862	1	M3	cis
GH_A02G0112	A02_994020	6.20215e-12	-0.263284	0.0365384	1	M3	cis
GH_A02G0118	A02_1050636	1.37989e-13	-0.398929	0.0510677	1	M3	cis
GH_A02G0120	A02_1044699	1.06375e-06	0.140139	0.0280397	1	M3	cis
GH_A02G0139	A02_1239456	5.22203e-25	-0.72664	0.0632254	1	M3	cis
GH_A02G0149	A02_1456387	1.04311e-11	1.08796	0.152795	1	M3	cis
GH_A02G0150	A02_1462056	2.7818e-12	0.297174	0.0405095	1	M3	cis
GH_A02G0152	A02_1514809	1.22682e-16	0.653832	0.0737566	1	M3	cis
GH_A02G0153	A02_1367394	1.79832e-11	-0.560396	0.0797106	1	M3	cis
GH_A02G0154	A02_1536069	4.47332e-10	0.629629	0.097122	1	M3	cis
GH_A02G0171	A02_1720113	4.67539e-07	-0.308857	0.059747	1	M3	cis
GH_A02G0178	A02_1846726	7.13546e-10	-0.245526	0.038359	1	M3	cis
GH_A02G0183	A02_1862526	1.38794e-05	-0.467513	0.105535	1	M3	cis
GH_A02G0189	A02_1868308	1.74748e-08	0.414809	0.0713097	1	M3	cis
GH_A02G0194	A02_1530501	2.3368e-06	0.190401	0.0394259	1	M3	cis
GH_A02G0200	A02_2076601	9.19441e-08	0.295859	0.0538232	1	M3	cis
GH_A02G0248	A02_2691255	4.61665e-06	-0.161814	0.0345771	1	M3	cis
GH_A02G0253	A02_2630945	1.24073e-11	-0.418956	0.059076	1	M3	cis
GH_A02G0254	A02_2382710	4.83872e-06	0.266407	0.0570544	1	M3	cis
GH_A02G0278	A02_3047212	1.0029e-15	-0.359561	0.042018	1	M3	cis
GH_A02G0282	A02_3053256	1.50856e-29	-0.698133	0.0544092	1	M3	cis
GH_A02G0283	A02_3057283	1.27774e-10	0.418372	0.0624448	1	M3	cis
GH_A02G0285	A02_2953216	2.87011e-06	0.400105	0.0836242	1	M3	cis
GH_A02G0290	A02_3125467	1.36262e-13	-0.580304	0.0742674	1	M3	cis
GH_A02G0291	A02_3138719	3.49893e-08	0.956914	0.16831	1	M3	cis
GH_A02G0291	A02_3141943	9.74013e-06	-0.765245	0.169608	2	M3	cis
GH_A02G0292	A02_3129642	2.61903e-29	-0.644031	0.050467	1	M3	cis
GH_A02G0293	A02_3140077	2.19736e-06	0.289924	0.0598687	1	M3	cis
GH_A02G0294	A02_3154715	1.34999e-05	0.2698	0.0608155	1	M3	cis
GH_A02G0297	A02_3190567	1.97662e-16	-0.386127	0.0439009	1	M3	cis
GH_A02G0300	A02_3175718	1.11889e-05	-0.201431	0.0449652	1	M3	cis
GH_A02G0303	A02_3246236	9.26045e-18	0.800903	0.0867204	1	M3	cis
GH_A02G0304	A02_3249622	1.95644e-15	0.801963	0.0948137	1	M3	cis
GH_A02G0319	A02_3419039	1.90466e-09	-0.327948	0.0526771	1	M3	cis
GH_A02G0332	A02_3652788	2.27969e-06	0.236824	0.0489844	1	M3	cis
GH_A02G0334	A02_3600265	4.08155e-27	0.619064	0.0510824	1	M3	cis
GH_A02G0338	A02_3642484	2.54109e-08	-0.332033	0.0577856	1	M3	cis
GH_A02G0341	A02_3649125	4.55741e-22	-0.480107	0.0452926	1	M3	cis
GH_A02G0350	A02_3600265	5.79338e-09	0.227374	0.0377509	1	M3	cis
GH_A02G0352	A02_3753565	5.44735e-09	0.554542	0.0918856	1	M3	cis
GH_A02G0352	A02_3625578	2.57188e-08	0.235755	0.0410412	2	M3	cis
GH_A02G0395	A02_4431448	2.37057e-09	-0.199209	0.0322024	1	M3	cis
GH_A02G0396	A02_4416822	7.05771e-09	0.246182	0.0411227	1	M3	cis
GH_A02G0397	A02_4399160	1.20539e-05	0.168294	0.0377124	1	M3	cis
GH_A02G0398	A02_4422337	3.24251e-15	0.485353	0.057897	1	M3	cis
GH_A02G0401	A02_4422337	3.6943e-27	-0.631817	0.0520799	1	M3	cis
GH_A02G0402	A02_4379013	1.87999e-14	0.535335	0.0659425	1	M3	cis
GH_A02G0428	A02_4927101	2.67275e-11	-0.481687	0.069164	1	M3	cis
GH_A02G0431	A02_4980987	8.92338e-22	-0.544939	0.0518492	1	M3	cis
GH_A02G0435	A02_4757823	4.27803e-07	0.224688	0.0433118	1	M3	cis
GH_A02G0436	A02_5049759	1.61215e-09	-0.248681	0.0397533	1	M3	cis
GH_A02G0465	A02_6472296	9.0078e-06	0.435726	0.0962007	1	M3	cis
GH_A02G0467	A02_5797414	1.29517e-07	-0.265078	0.0488201	1	M3	cis
GH_A02G0467	A02_6138588	1.50729e-05	0.655804	0.148671	2	M3	cis
GH_A02G0470	A02_5835146	2.59791e-21	-0.572641	0.0552409	1	M3	cis
GH_A02G0474	A02_5896846	1.00526e-11	1.27351	0.178669	1	M3	cis
GH_A02G0474	A02_5899735	2.14684e-06	-0.871249	0.179709	2	M3	cis
GH_A02G0475	A02_5866303	6.45235e-07	0.196309	0.0384714	1	M3	cis
GH_A02G0476	A02_5886997	7.98065e-35	-0.566904	0.0395039	1	M3	cis
GH_A02G0483	A02_6019386	4.47896e-06	-0.28694	0.0612265	1	M3	cis
GH_A02G0505	A02_6132216	7.87327e-06	-0.428511	0.0939727	1	M3	cis
GH_A02G0506	A02_6576801	3.1794e-19	0.482024	0.0496487	1	M3	cis
GH_A02G0507	A02_6571366	2.62362e-29	-0.69099	0.0541477	1	M3	cis
GH_A02G0510	A02_6691199	3.52166e-27	-0.436102	0.0359292	1	M3	cis
GH_A02G0521	A02_7738203	1.47894e-05	0.41777	0.0946209	1	M3	cis
GH_A02G0526	A02_6696553	3.56814e-07	-0.316727	0.0606188	1	M3	cis
GH_A02G0535	A02_6674392	1.814e-05	-0.308621	0.0706631	1	M3	cis
GH_A02G0536	A02_6931632	3.06252e-07	0.384061	0.0730701	1	M3	cis
GH_A02G0542	A02_6918827	1.54153e-08	-0.431192	0.073826	1	M3	cis
GH_A02G0546	A02_7085087	3.19937e-06	0.348645	0.0732328	1	M3	cis
GH_A02G0547	A02_7432413	5.80098e-06	0.151085	0.0326399	1	M3	cis
GH_A02G0557	A02_7360857	1.96082e-12	0.251935	0.0340808	1	M3	cis
GH_A02G0562	A02_7517355	6.04181e-06	0.452552	0.0979614	1	M3	cis
GH_A02G0563	A02_7533117	5.38e-11	0.82288	0.120182	1	M3	cis
GH_A02G0682	A02_9292365	3.96838e-06	-0.576647	0.122343	1	M3	cis
GH_A02G0688	A02_10236965	1.55539e-32	0.802684	0.0586135	1	M3	cis
GH_A02G0695	A02_10413650	1.97301e-21	-0.56135	0.0539586	1	M3	cis
GH_A02G0750	A02_11836766	1.89179e-14	-0.403645	0.0497268	1	M3	cis
GH_A02G0755	A02_11955597	3.16773e-05	0.383531	0.090558	1	M3	cis
GH_A02G0763	A02_12746545	4.80465e-06	-0.488927	0.104675	1	M3	cis
GH_A02G0798	A02_14136498	3.28405e-13	-0.567185	0.0738884	1	M3	cis
GH_A02G0799	A02_13898081	1.20262e-05	-0.332299	0.074455	1	M3	cis
GH_A02G0806	A02_14340383	6.81433e-10	-0.750538	0.117109	1	M3	cis
GH_A02G0824	A02_15310844	1.51097e-05	-0.152249	0.0345219	1	M3	cis
GH_A02G0941	A02_26231409	7.21797e-05	-0.664088	0.16464	1	M3	cis
GH_A02G0993	A02_32100287	2.98953e-05	0.35454	0.0834391	1	M3	cis
GH_A02G1075	A02_42954459	7.74209e-06	-0.240506	0.0526991	1	M3	cis
GH_A02G1081	A02_42972510	7.94313e-14	0.461875	0.0584721	1	M3	cis
GH_A02G1081	A02_43316137	8.43381e-06	-0.312955	0.0688616	2	M3	cis
GH_A02G1088	A02_43332285	1.74508e-15	-0.435174	0.0513462	1	M3	cis
GH_A02G1090	A02_42941564	3.19448e-06	0.447303	0.0939493	1	M3	cis
GH_A02G1091	A02_44153571	2.03896e-06	-0.212732	0.0437824	1	M3	cis
GH_A02G1131	A02_45077526	2.33903e-09	-0.870236	0.14062	1	M3	cis
GH_A02G1182	A02_48100301	4.29938e-05	0.405597	0.0974684	1	M3	cis
GH_A02G1252	A02_62345018	3.25943e-06	-1.15997	0.243861	1	M3	cis
GH_A02G1354	A02_80042313	5.73519e-20	-0.544518	0.0547524	1	M3	cis
GH_A02G1368	A02_82412205	5.00806e-06	-0.218967	0.0469716	1	M3	cis
GH_A02G1369	A02_82306898	1.65196e-18	-0.530917	0.0560111	1	M3	cis
GH_A02G1484	A02_92125757	0.000106202	0.14791	0.0375761	1	M3	cis
GH_A02G1506	A02_95497008	1.96374e-06	0.247214	0.0507944	1	M3	cis
GH_A02G1525	A02_97898574	7.23717e-06	0.721244	0.15751	1	M3	cis
GH_A02G1547	A02_99102398	1.00561e-09	0.247282	0.0390039	1	M3	cis
GH_A02G1550	A02_98645562	2.14256e-05	0.148708	0.0343568	1	M3	cis
GH_A02G1553	A02_98817165	2.7922e-05	0.214969	0.050398	1	M3	cis
GH_A02G1558	A02_99161255	5.13272e-09	-0.162219	0.0268339	1	M3	cis
GH_A02G1570	A02_99166466	2.94454e-09	-0.287447	0.0467635	1	M3	cis
GH_A02G1575	A02_100474996	4.4997e-06	-0.286978	0.0612481	1	M3	cis
GH_A02G1576	A02_99473664	8.4191e-08	0.390027	0.0707314	1	M3	cis
GH_A02G1583	A02_99796176	3.22478e-08	-0.321479	0.0563958	1	M3	cis
GH_A02G1584	A02_99863920	2.00764e-05	0.194166	0.0447008	1	M3	cis
GH_A02G1599	A02_100108759	3.30325e-10	0.428301	0.0655313	1	M3	cis
GH_A02G1604	A02_100363611	9.3399e-08	0.120919	0.0220102	1	M3	cis
GH_A02G1606	A02_100324936	1.34702e-08	0.187001	0.0318786	1	M3	cis
GH_A02G1623	A02_100992578	2.02878e-23	-0.690429	0.0626893	1	M3	cis
GH_A02G1625	A02_100915019	2.7889e-14	-0.367016	0.0455461	1	M3	cis
GH_A02G1626	A02_100896099	6.94931e-17	0.63051	0.070453	1	M3	cis
GH_A02G1626	A02_100947445	9.2486e-06	-0.308731	0.0682477	2	M3	cis
GH_A02G1632	A02_101119407	2.59908e-12	0.281151	0.0382681	1	M3	cis
GH_A02G1685	A02_103579023	3.18644e-10	-0.513247	0.078453	1	M3	cis
GH_A02G1692	A02_103677039	7.02843e-24	-0.634752	0.0568899	1	M3	cis
GH_A02G1692	A02_103465094	1.72703e-05	-0.546905	0.124883	2	M3	cis
GH_A02G1707	A02_103866241	7.22766e-13	-0.399034	0.0528404	1	M3	cis
GH_A02G1715	A02_104000234	1.58631e-06	-0.345901	0.0704077	1	M3	cis
GH_A02G1719	A02_103915576	1.8959e-22	-0.644974	0.0601811	1	M3	cis
GH_A02G1733	A02_104477896	1.48135e-25	0.607842	0.0521468	1	M3	cis
GH_A02G1734	A02_104506242	6.92287e-06	0.300704	0.0655262	1	M3	cis
GH_A02G1739	A02_104931390	1.67093e-06	0.250121	0.0510276	1	M3	cis
GH_A02G1740	A02_104679927	1.03576e-19	0.530263	0.0537586	1	M3	cis
GH_A02G1741	A02_104712143	1.88982e-06	0.744996	0.152799	2	M3	cis
GH_A02G1742	A02_104638351	4.48653e-08	-0.219285	0.0389022	1	M3	cis
GH_A02G1743	A02_104676837	6.29562e-21	0.525605	0.051296	1	M3	cis
GH_A02G1745	A02_104679927	1.10137e-20	0.575209	0.0565563	1	M3	cis
GH_A02G1770	A02_105245163	2.41415e-21	0.720058	0.0693955	1	M3	cis
GH_A02G1771	A02_105076652	2.27995e-06	-0.32817	0.0678784	1	M3	cis
GH_A02G1776	A02_105293388	1.83006e-08	-0.135247	0.0232852	1	M3	cis
GH_A02G1793	A02_105612145	5.52247e-10	-0.475986	0.0738433	1	M3	cis
GH_A02G1794	A02_105559221	7.19554e-11	0.468907	0.0689797	1	M3	cis
GH_A02G1799	A02_105328840	2.4117e-06	-0.2886	0.0598448	1	M3	cis
GH_A02G1802	A02_105231180	4.15482e-06	0.244608	0.0520089	1	M3	cis
GH_A02G1807	A02_105722347	5.51525e-12	0.677023	0.0937078	1	M3	cis
GH_A02G1814	A02_105830754	1.94133e-14	-0.400743	0.0493931	1	M3	cis
GH_A02G1819	A02_105868406	6.65288e-12	0.372293	0.051749	1	M3	cis
GH_A02G1825	A02_106043915	2.74927e-21	0.716093	0.0691302	1	M3	cis
GH_A02G1826	A02_106053765	1.33852e-19	0.662261	0.0673822	1	M3	cis
GH_A02G1850	A02_106434451	3.03131e-14	0.522612	0.064958	1	M3	cis
GH_A02G1857	A02_106898562	2.5896e-06	-0.548562	0.114117	1	M3	cis
GH_A02G1862	A02_106534260	3.31826e-15	-0.536234	0.0639929	1	M3	cis
GH_A02G1863	A02_107148672	1.52438e-05	-0.692905	0.157187	1	M3	cis
GH_A02G1866	A02_106606100	1.20753e-06	-0.300518	0.0604542	1	M3	cis
GH_A02G1867	A02_106547775	3.26163e-06	-0.211604	0.0444869	1	M3	cis
GH_A02G1872	A02_106658969	2.08386e-08	-0.317603	0.0549137	1	M3	cis
GH_A02G1874	A02_106712013	4.92974e-19	-0.707134	0.0732952	1	M3	cis
GH_A02G1885	A02_106917275	1.06385e-14	-0.502421	0.0612371	1	M3	cis
GH_A02G1909	A02_107097664	3.10441e-06	0.35341	0.0741308	1	M3	cis
GH_A02G1914	A02_107136476	3.29284e-12	-0.353252	0.0483335	1	M3	cis
GH_A02G1915	A02_107164898	1.11054e-11	-0.356252	0.0501051	1	M3	cis
GH_A02G1916	A02_107338512	5.31313e-11	-0.450871	0.0658295	1	M3	cis
GH_A02G1923	A02_107181270	1.63337e-17	0.637241	0.0696083	1	M3	cis
GH_A02G1924	A02_107173446	6.59494e-06	-0.257807	0.056045	1	M3	cis
GH_A02G1934	A02_107368188	6.65338e-17	-0.542848	0.0606151	1	M3	cis
GH_A02G1934	A02_106544641	5.25735e-06	-0.24666	0.0530311	2	M3	cis
GH_A02G1935	A02_107379288	4.34654e-17	-0.632653	0.0701621	1	M3	cis
GH_A02G1935	A02_106544641	4.08948e-06	-0.248871	0.0528716	2	M3	cis
GH_A02G1949	A02_107415407	4.3669e-16	0.321562	0.0370478	1	M3	cis
GH_A02G1976	A02_107672682	7.95679e-08	0.203317	0.0367976	1	M3	cis
GH_A02G1981	A02_107695488	1.24138e-34	-0.681855	0.0476964	1	M3	cis
GH_A02G2002	A02_107906150	2.82149e-07	-0.185401	0.0351622	1	M3	cis
GH_A02G2012	A02_107888633	1.34485e-09	0.300228	0.0477455	1	M3	cis
GH_A02G2033	A02_108122974	1.35072e-23	0.578197	0.0522445	1	M3	cis
GH_A02G2035	A02_107965039	1.77029e-10	-0.500564	0.0753424	1	M3	cis
GH_A02G2036	A02_108070688	9.70303e-26	0.296034	0.025278	1	M3	cis
GH_A02G2038	A02_108231764	1.48049e-07	0.250975	0.0464554	1	M3	cis
GH_A02G2057	A02_108122695	5.57748e-34	-0.733185	0.0519341	1	M3	cis
GH_A02G2057	A02_107895817	6.62091e-07	0.502838	0.0986377	2	M3	cis
GH_A02G2059	A02_108127023	1.7054e-22	0.503713	0.0469386	1	M3	cis
GH_A02G2060	A02_108070688	2.3534e-34	0.625052	0.0439672	1	M3	cis
GH_A02G2064	A02_108122695	1.59876e-11	-0.408386	0.0579279	1	M3	cis
GH_A03G0003	A03_24911	4.54662e-08	0.396676	0.0704043	1	M3	cis
GH_A03G0005	A03_182519	4.38522e-11	0.214314	0.0311438	1	M3	cis
GH_A03G0013	A03_182575	9.59494e-08	-0.335981	0.0612157	1	M3	cis
GH_A03G0020	A03_103482	3.24349e-11	-0.658326	0.0949684	1	M3	cis
GH_A03G0030	A03_273234	8.64151e-06	-0.290571	0.0640194	1	M3	cis
GH_A03G0063	A03_122342	1.95172e-11	-0.588313	0.0838436	1	M3	cis
GH_A03G0088	A03_944193	3.81923e-08	0.285482	0.0503683	1	M3	cis
GH_A03G0099	A03_1259279	7.78011e-06	0.416515	0.0912878	1	M3	cis
GH_A03G0100	A03_1541070	7.87743e-08	0.655442	0.118584	1	M3	cis
GH_A03G0109	A03_1283881	3.78914e-06	-0.424369	0.0898411	1	M3	cis
GH_A03G0118	A03_1430968	1.10235e-08	0.325022	0.055055	1	M3	cis
GH_A03G0119	A03_1371938	7.5804e-11	-0.448262	0.0660286	1	M3	cis
GH_A03G0120	A03_1443986	3.77788e-08	1.11635	0.196888	1	M3	cis
GH_A03G0124	A03_1456139	7.96231e-06	-0.297216	0.0652161	1	M3	cis
GH_A03G0127	A03_1547314	1.84348e-10	-0.311792	0.0469788	1	M3	cis
GH_A03G0129	A03_1536527	1.89143e-06	0.246701	0.0506049	1	M3	cis
GH_A03G0133	A03_1585316	4.12864e-20	0.469366	0.0469828	1	M3	cis
GH_A03G0134	A03_1583883	7.76696e-09	0.52453	0.0878787	1	M3	cis
GH_A03G0148	A03_1800523	8.09309e-09	-0.334316	0.0560824	1	M3	cis
GH_A03G0149	A03_1800523	3.28515e-08	-0.18322	0.0321616	1	M3	cis
GH_A03G0150	A03_1934794	9.86137e-06	0.222394	0.0493258	1	M3	cis
GH_A03G0156	A03_2040005	3.33615e-07	-0.155785	0.0297378	1	M3	cis
GH_A03G0160	A03_2009250	3.04881e-10	-0.361118	0.0551344	1	M3	cis
GH_A03G0161	A03_2009250	1.41627e-13	0.394326	0.0505047	1	M3	cis
GH_A03G0162	A03_2050667	3.01412e-08	0.244229	0.0427472	1	M3	cis
GH_A03G0167	A03_2166461	7.80158e-19	-0.800188	0.0834941	1	M3	cis
GH_A03G0169	A03_2166461	4.92895e-13	-0.673624	0.0884917	1	M3	cis
GH_A03G0170	A03_2166461	1.21798e-05	0.569972	0.127792	1	M3	cis
GH_A03G0229	A03_2809038	2.95874e-11	0.466661	0.0671702	1	M3	cis
GH_A03G0232	A03_3001645	4.15708e-09	-0.241414	0.0396805	1	M3	cis
GH_A03G0245	A03_3934740	6.96056e-06	-0.2243	0.0488901	1	M3	cis
GH_A03G0246	A03_3138389	1.24255e-10	-0.302928	0.0451818	1	M3	cis
GH_A03G0254	A03_3246851	7.17922e-07	-0.148689	0.0292668	1	M3	cis
GH_A03G0255	A03_3244308	2.4122e-15	-0.304105	0.0360863	1	M3	cis
GH_A03G0257	A03_3317096	1.52963e-06	-0.340604	0.0692198	1	M3	cis
GH_A03G0263	A03_3382081	1.52697e-12	0.224893	0.0302583	1	M3	cis
GH_A03G0272	A03_3464207	1.45102e-07	0.320383	0.059259	1	M3	cis
GH_A03G0273	A03_3457735	7.95183e-24	-1.04269	0.093588	1	M3	cis
GH_A03G0273	A03_3452495	3.37579e-09	-0.263792	0.0430836	2	M3	cis
GH_A03G0274	A03_3464207	1.12691e-13	-0.386817	0.0493186	1	M3	cis
GH_A03G0275	A03_3439915	7.99845e-06	-0.46334	0.10169	1	M3	cis
GH_A03G0282	A03_3515921	3.46281e-07	0.275294	0.0526273	1	M3	cis
GH_A03G0284	A03_3523856	9.11555e-14	-0.361605	0.0459118	1	M3	cis
GH_A03G0298	A03_3744100	3.72846e-06	-0.327059	0.0691879	1	M3	cis
GH_A03G0301	A03_3745040	5.79108e-19	-0.472094	0.0490471	1	M3	cis
GH_A03G0302	A03_3780279	1.387e-23	-0.653639	0.0590799	1	M3	cis
GH_A03G0303	A03_3788704	3.60385e-15	0.2222	0.0265559	1	M3	cis
GH_A03G0310	A03_3859165	8.04875e-08	-0.291167	0.052713	1	M3	cis
GH_A03G0310	A03_3858947	3.82673e-06	0.262698	0.0556355	2	M3	cis
GH_A03G0316	A03_3952334	3.61639e-13	-0.423001	0.0552143	1	M3	cis
GH_A03G0334	A03_4207100	9.28619e-20	-0.512116	0.0518398	1	M3	cis
GH_A03G0335	A03_4333597	7.35885e-18	0.397505	0.0428897	1	M3	cis
GH_A03G0336	A03_3813557	2.7857e-07	0.67788	0.1285	1	M3	cis
GH_A03G0341	A03_4333597	3.427e-17	-0.384059	0.0424437	1	M3	cis
GH_A03G0343	A03_4379884	6.34886e-08	-0.272802	0.0489821	1	M3	cis
GH_A03G0346	A03_4495573	5.24798e-10	-1.22711	0.190049	1	M3	cis
GH_A03G0346	A03_4508605	5.73346e-06	0.921712	0.198979	2	M3	cis
GH_A03G0346	A03_4414645	6.58753e-07	0.191373	0.0375287	3	M3	cis
GH_A03G0351	A03_4454074	4.81754e-26	0.71354	0.0604613	1	M3	cis
GH_A03G0352	A03_4477780	9.04619e-14	-0.319521	0.0405625	1	M3	cis
GH_A03G0370	A03_4763136	2.99977e-20	-0.62231	0.0620207	1	M3	cis
GH_A03G0377	A03_4867725	2.13282e-15	0.386665	0.0457724	1	M3	cis
GH_A03G0377	A03_3926342	4.53785e-06	-0.384226	0.0820293	2	M3	cis
GH_A03G0384	A03_4997355	5.9582e-14	-0.508079	0.063976	1	M3	cis
GH_A03G0386	A03_5015630	7.76491e-06	0.228958	0.0501759	1	M3	cis
GH_A03G0399	A03_5255395	2.60148e-16	-0.764545	0.0873227	1	M3	cis
GH_A03G0424	A03_5730316	4.8856e-07	-0.33717	0.0653387	1	M3	cis
GH_A03G0436	A03_5935251	1.37719e-07	-0.172428	0.0318316	1	M3	cis
GH_A03G0441	A03_5950145	2.62103e-08	-0.20045	0.0349213	1	M3	cis
GH_A03G0453	A03_6192288	1.6899e-41	-0.557733	0.0343238	1	M3	cis
GH_A03G0457	A03_6299872	1.76393e-10	-0.309799	0.0466251	1	M3	cis
GH_A03G0459	A03_6252736	4.36723e-25	-0.406745	0.0353047	1	M3	cis
GH_A03G0459	A03_6590201	1.2683e-05	-0.379723	0.0853092	2	M3	cis
GH_A03G0469	A03_6606925	7.14796e-06	0.55642	0.121441	1	M3	cis
GH_A03G0479	A03_6944802	5.21884e-21	-0.488843	0.0475902	1	M3	cis
GH_A03G0480	A03_7070779	1.31719e-25	0.624879	0.0535384	1	M3	cis
GH_A03G0484	A03_7113590	1.64846e-05	0.363695	0.082848	1	M3	cis
GH_A03G0486	A03_7016050	1.05301e-06	0.313146	0.0626293	1	M3	cis
GH_A03G0487	A03_7179663	7.98643e-28	-0.440243	0.0357125	1	M3	cis
GH_A03G0490	A03_6992792	8.78685e-18	0.223198	0.024148	1	M3	cis
GH_A03G0492	A03_7236752	6.08753e-08	-0.239932	0.0430121	1	M3	cis
GH_A03G0492	A03_7783687	1.55684e-05	-0.124284	0.0282235	2	M3	cis
GH_A03G0496	A03_7282024	2.82582e-18	0.49665	0.0528164	1	M3	cis
GH_A03G0510	A03_7546565	7.91307e-15	-0.155112	0.0188033	1	M3	cis
GH_A03G0530	A03_8060805	7.32627e-12	-0.413261	0.0575699	1	M3	cis
GH_A03G0540	A03_8223902	6.10464e-09	0.572082	0.0951354	1	M3	cis
GH_A03G0543	A03_8455983	1.00706e-05	0.551073	0.122356	1	M3	cis
GH_A03G0560	A03_7971643	3.0278e-05	0.218804	0.0515313	1	M3	cis
GH_A03G0565	A03_9054690	1.48375e-05	0.195885	0.0443736	1	M3	cis
GH_A03G0580	A03_9054690	1.10241e-18	0.646625	0.0678127	1	M3	cis
GH_A03G0582	A03_8458553	3.25501e-06	-0.32408	0.0681271	1	M3	cis
GH_A03G0586	A03_9438294	4.06994e-24	0.563178	0.0501525	1	M3	cis
GH_A03G0586	A03_9206590	1.2015e-12	-0.336363	0.0450151	2	M3	cis
GH_A03G0587	A03_9195307	1.18088e-08	0.361296	0.0613176	1	M3	cis
GH_A03G0587	A03_9206590	5.34709e-15	0.507342	0.0610364	2	M3	cis
GH_A03G0587	A03_8606141	1.2792e-05	-0.23295	0.0523541	3	M3	cis
GH_A03G0588	A03_8451249	1.61499e-05	0.336819	0.0766421	1	M3	cis
GH_A03G0600	A03_9641013	1.3382e-05	-0.26767	0.0603077	1	M3	cis
GH_A03G0619	A03_10206059	1.03373e-08	-0.232815	0.0393561	1	M3	cis
GH_A03G0642	A03_10507323	4.44705e-16	0.475501	0.0548003	1	M3	cis
GH_A03G0660	A03_11907696	2.59279e-05	1.2632	0.294925	1	M3	cis
GH_A03G0714	A03_13825985	1.50602e-17	-0.497974	0.0543269	1	M3	cis
GH_A03G0717	A03_13043824	1.46991e-05	-0.365825	0.0828293	1	M3	cis
GH_A03G0779	A03_16089970	7.93246e-25	-0.316704	0.0276877	1	M3	cis
GH_A03G0780	A03_16562168	6.37622e-13	0.369046	0.048741	1	M3	cis
GH_A03G0782	A03_16745724	2.51488e-26	-0.669084	0.0562947	1	M3	cis
GH_A03G0809	A03_17104935	6.4784e-09	-0.380114	0.0633272	1	M3	cis
GH_A03G0810	A03_18098366	8.82087e-21	-0.668325	0.0655173	1	M3	cis
GH_A03G0818	A03_18007621	5.82417e-15	-0.327051	0.039426	1	M3	cis
GH_A03G0954	A03_31191144	5.82658e-05	-0.406793	0.0995391	1	M3	cis
GH_A03G0999	A03_36586019	7.92549e-22	0.755366	0.0717619	1	M3	cis
GH_A03G1103	A03_50746361	9.54821e-07	0.236686	0.0471425	1	M3	cis
GH_A03G1145	A03_58837871	2.66514e-11	0.403374	0.0579153	1	M3	cis
GH_A03G1190	A03_66297480	2.86229e-12	-0.52485	0.0715902	1	M3	cis
GH_A03G1210	A03_67010569	2.5542e-13	0.705484	0.0914352	1	M3	cis
GH_A03G1211	A03_65581433	2.09576e-06	-0.33692	0.0694264	1	M3	cis
GH_A03G1224	A03_67403448	1.0707e-05	-0.322385	0.0718037	1	M3	cis
GH_A03G1309	A03_72366370	1.25469e-05	-0.222238	0.0499041	1	M3	cis
GH_A03G1352	A03_79423186	2.41581e-15	0.680482	0.0807509	1	M3	cis
GH_A03G1391	A03_85789481	1.8275e-07	0.2471	0.0460975	1	M3	cis
GH_A03G1393	A03_85732882	1.46871e-23	0.746476	0.0675172	1	M3	cis
GH_A03G1400	A03_86079536	2.89718e-05	0.462195	0.108583	1	M3	cis
GH_A03G1420	A03_88256496	6.52738e-39	-0.650755	0.0419451	1	M3	cis
GH_A03G1425	A03_88530439	1.38799e-05	-0.226126	0.051045	1	M3	cis
GH_A03G1446	A03_89240839	1.80426e-05	0.513926	0.117636	1	M3	cis
GH_A03G1501	A03_92212203	1.0327e-05	-0.25121	0.0558479	1	M3	cis
GH_A03G1534	A03_94251636	5.15535e-23	0.778743	0.0715085	1	M3	cis
GH_A03G1564	A03_95889274	3.51633e-06	0.120283	0.0253761	1	M3	cis
GH_A03G1565	A03_95990139	1.3874e-07	-0.309576	0.0571656	1	M3	cis
GH_A03G1582	A03_96589881	2.7256e-06	0.276669	0.0576894	1	M3	cis
GH_A03G1583	A03_96884283	2.83595e-30	0.559566	0.042905	1	M3	cis
GH_A03G1585	A03_96988503	1.41396e-06	0.351673	0.0712261	1	M3	cis
GH_A03G1586	A03_96963203	5.19871e-26	-0.405081	0.0343529	1	M3	cis
GH_A03G1587	A03_97129586	3.1443e-09	-0.281015	0.045806	1	M3	cis
GH_A03G1591	A03_97160140	3.68708e-08	-0.269378	0.0474703	1	M3	cis
GH_A03G1597	A03_97356690	4.10354e-24	-0.430028	0.0383144	1	M3	cis
GH_A03G1598	A03_97893244	1.35062e-08	-0.292277	0.0498296	1	M3	cis
GH_A03G1599	A03_97355801	2.03615e-24	-0.604295	0.0534047	1	M3	cis
GH_A03G1602	A03_97349539	1.36883e-11	-0.619037	0.0874579	1	M3	cis
GH_A03G1602	A03_97515457	1.14232e-11	-0.435455	0.0612626	2	M3	cis
GH_A03G1602	A03_97409645	3.79658e-06	0.330768	0.07002	3	M3	cis
GH_A03G1608	A03_97621723	4.32189e-36	-0.482994	0.0328302	1	M3	cis
GH_A03G1610	A03_97629532	9.20752e-36	0.548227	0.0375029	1	M3	cis
GH_A03G1657	A03_99747263	2.48667e-08	-0.190539	0.0331368	1	M3	cis
GH_A03G1664	A03_100138740	2.6767e-06	-0.182809	0.0380869	1	M3	cis
GH_A03G1668	A03_100225929	4.41958e-15	0.778986	0.0934404	1	M3	cis
GH_A03G1707	A03_101234683	2.12361e-05	0.240934	0.0556375	1	M3	cis
GH_A03G1711	A03_101914293	5.03084e-22	-0.61185	0.0577932	1	M3	cis
GH_A03G1716	A03_101995821	2.08538e-06	0.325362	0.0670299	1	M3	cis
GH_A03G1723	A03_102043539	2.00111e-21	-0.273023	0.0262392	1	M3	cis
GH_A03G1723	A03_101750496	1.86473e-05	-0.105334	0.0241517	2	M3	cis
GH_A03G1728	A03_102112728	1.1458e-08	0.442764	0.0750911	1	M3	cis
GH_A03G1734	A03_102716887	5.2013e-11	0.594941	0.086819	1	M3	cis
GH_A03G1737	A03_102539348	7.4803e-20	0.490273	0.0494796	1	M3	cis
GH_A03G1739	A03_102221366	1.77632e-05	-0.191552	0.0438091	1	M3	cis
GH_A03G1754	A03_102831491	4.16466e-06	-0.248331	0.0528066	1	M3	cis
GH_A03G1781	A03_103737068	2.66819e-07	0.218635	0.0413763	1	M3	cis
GH_A03G1794	A03_103948646	7.78025e-22	-0.411146	0.0390508	1	M3	cis
GH_A03G1803	A03_104198829	3.20168e-06	0.223276	0.0469006	1	M3	cis
GH_A03G1811	A03_104324359	3.08933e-23	0.452236	0.04127	1	M3	cis
GH_A03G1815	A03_104335747	1.60439e-21	-0.308592	0.0295835	1	M3	cis
GH_A03G1818	A03_105198306	5.66479e-06	-0.135749	0.0292932	1	M3	cis
GH_A03G1833	A03_104856270	1.53884e-23	0.337856	0.0305753	1	M3	cis
GH_A03G1835	A03_104985669	1.13094e-18	-0.405192	0.0425091	1	M3	cis
GH_A03G1839	A03_104990863	4.89349e-19	-0.242468	0.0251295	1	M3	cis
GH_A03G1841	A03_104807469	7.77304e-06	0.320657	0.0702754	1	M3	cis
GH_A03G1842	A03_105047496	2.47363e-12	-0.283239	0.0385104	1	M3	cis
GH_A03G1845	A03_105038822	9.363e-12	-0.323453	0.0453131	1	M3	cis
GH_A03G1846	A03_104910863	5.73384e-29	-0.713868	0.0563495	1	M3	cis
GH_A03G1846	A03_104890582	8.9193e-06	0.380186	0.0838901	2	M3	cis
GH_A03G1851	A03_105159440	3.80335e-14	0.932211	0.116371	1	M3	cis
GH_A03G1867	A03_105622331	5.9024e-15	-0.487596	0.058794	1	M3	cis
GH_A03G1868	A03_105570390	1.41825e-12	-0.2416	0.0324546	1	M3	cis
GH_A03G1887	A03_105808492	2.65054e-30	0.535788	0.041055	1	M3	cis
GH_A03G1894	A03_106081821	1.35864e-07	-0.514571	0.0949465	1	M3	cis
GH_A03G1906	A03_105973622	1.16477e-06	-0.280735	0.0563879	1	M3	cis
GH_A03G1914	A03_106083664	1.76063e-08	-0.264142	0.0454196	1	M3	cis
GH_A03G1923	A03_106258596	3.23058e-28	-0.555583	0.0446512	1	M3	cis
GH_A03G1940	A03_106594307	7.4051e-23	-0.321516	0.0296541	1	M3	cis
GH_A03G1942	A03_106744651	8.81298e-15	-0.378999	0.0460344	1	M3	cis
GH_A03G1967	A03_107059283	1.97754e-10	0.41915	0.06327	1	M3	cis
GH_A03G1968	A03_107108180	5.8426e-22	-0.677295	0.0640961	1	M3	cis
GH_A03G1970	A03_107111015	1.15445e-10	-0.514582	0.0766063	1	M3	cis
GH_A03G1986	A03_107269578	5.32831e-11	-0.456653	0.0666784	1	M3	cis
GH_A03G1997	A03_107447269	3.33342e-09	-0.208258	0.0340054	1	M3	cis
GH_A03G2001	A03_107512859	5.18559e-10	-0.579547	0.0897555	1	M3	cis
GH_A03G2006	A03_106663898	7.21793e-06	0.535604	0.116954	1	M3	cis
GH_A03G2045	A03_108356252	9.60132e-30	-0.713884	0.0553904	1	M3	cis
GH_A03G2046	A03_108357370	4.4373e-11	-0.170482	0.0247814	1	M3	cis
GH_A03G2060	A03_108497368	1.13019e-19	0.458436	0.0465335	1	M3	cis
GH_A03G2063	A03_108515192	1.33186e-08	0.156109	0.0266028	1	M3	cis
GH_A03G2076	A03_108607722	1.65649e-05	0.156063	0.0355595	1	M3	cis
GH_A03G2078	A03_108648384	1.41427e-05	0.135709	0.0306646	1	M3	cis
GH_A03G2080	A03_108680290	1.51623e-14	-0.303616	0.0372495	1	M3	cis
GH_A03G2086	A03_108713735	9.3161e-06	-0.161568	0.035732	1	M3	cis
GH_A03G2096	A03_108919153	1.32606e-18	0.602665	0.0633744	1	M3	cis
GH_A03G2098	A03_108855766	2.23377e-07	0.701265	0.131817	1	M3	cis
GH_A03G2100	A03_108918173	4.06084e-06	0.310634	0.0659765	1	M3	cis
GH_A03G2111	A03_109000980	2.16258e-14	-0.371723	0.0459093	1	M3	cis
GH_A03G2170	A03_109632416	6.82644e-16	0.55516	0.0644484	1	M3	cis
GH_A03G2172	A03_109640227	1.9048e-19	-0.587104	0.0600331	1	M3	cis
GH_A03G2173	A03_109636825	3.73011e-07	-0.211422	0.0405348	1	M3	cis
GH_A03G2177	A03_109711677	6.04481e-14	0.970803	0.122275	1	M3	cis
GH_A03G2182	A03_109704693	9.0656e-07	0.396475	0.0787975	1	M3	cis
GH_A03G2184	A03_109708011	1.62758e-12	-0.310054	0.041774	1	M3	cis
GH_A03G2196	A03_109831534	9.5686e-09	-0.235138	0.0396522	1	M3	cis
GH_A03G2206	A03_109914545	9.39212e-13	-0.232691	0.0309839	1	M3	cis
GH_A03G2209	A03_109928794	6.5531e-12	0.252465	0.0350808	1	M3	cis
GH_A03G2216	A03_109180986	3.37457e-25	2.23338	0.193206	2	M3	cis
GH_A03G2216	A03_109173309	1.0606e-16	-2.04119	0.229589	3	M3	cis
GH_A03G2220	A03_109915771	6.72517e-07	-0.236807	0.0464867	1	M3	cis
GH_A03G2254	A03_110337381	4.21507e-07	-0.291993	0.0562526	1	M3	cis
GH_A03G2277	A03_110496060	2.56891e-28	-0.627568	0.0503187	1	M3	cis
GH_A03G2286	A03_110552658	4.76609e-32	-0.666182	0.049148	1	M3	cis
GH_A03G2289	A03_110563659	9.25311e-06	-0.266815	0.058988	1	M3	cis
GH_A03G2301	A03_110973775	2.81802e-05	0.326912	0.0766818	1	M3	cis
GH_A03G2308	A03_110746854	4.54739e-25	0.596018	0.0517789	1	M3	cis
GH_A03G2309	A03_110709265	5.89828e-09	0.403202	0.0669805	1	M3	cis
GH_A03G2315	A03_110764977	1.03669e-14	-0.460743	0.0561304	1	M3	cis
GH_A03G2316	A03_110746854	4.10938e-26	-0.562063	0.0475433	1	M3	cis
GH_A03G2317	A03_110775564	8.45576e-14	0.444994	0.0564162	1	M3	cis
GH_A03G2318	A03_110797576	3.26839e-17	-0.376715	0.0416008	1	M3	cis
GH_A03G2325	A03_110748491	3.06265e-07	-0.188593	0.0358812	1	M3	cis
GH_A03G2326	A03_110769446	7.25809e-21	0.318167	0.0311098	1	M3	cis
GH_A03G2329	A03_110831396	2.33805e-18	-0.480893	0.0509961	1	M3	cis
GH_A03G2330	A03_110821218	2.70679e-05	0.245189	0.0573831	1	M3	cis
GH_A03G2331	A03_110848981	6.81891e-30	-0.410973	0.031781	1	M3	cis
GH_A03G2332	A03_110864724	3.28916e-34	0.570641	0.0402576	1	M3	cis
GH_A03G2337	A03_110868467	4.16239e-27	0.406884	0.0335812	1	M3	cis
GH_A03G2346	A03_110088313	1.74508e-07	-0.226803	0.0422381	1	M3	cis
GH_A03G2362	A03_111045082	2.42555e-19	-0.522981	0.0536599	1	M3	cis
GH_A03G2363	A03_111053183	8.17533e-08	0.297217	0.053844	1	M3	cis
GH_A03G2373	A03_111258061	2.09481e-06	-0.209843	0.0432397	1	M3	cis
GH_A03G2444	A03_111445020	5.75254e-37	0.670114	0.0447897	1	M3	cis
GH_A04G0026	A04_249082	2.40921e-13	0.491831	0.0636689	1	M3	cis
GH_A04G0027	A04_258501	1.15968e-15	0.85892	0.1006	1	M3	cis
GH_A04G0027	A04_265278	3.43161e-08	-0.540801	0.0950584	2	M3	cis
GH_A04G0028	A04_300060	6.97152e-08	-0.257695	0.0464218	1	M3	cis
GH_A04G0029	A04_159925	1.8748e-05	0.249664	0.0572654	1	M3	cis
GH_A04G0047	A04_484810	9.74649e-20	0.367928	0.0372692	1	M3	cis
GH_A04G0049	A04_1133136	6.5843e-06	-0.28936	0.0628995	1	M3	cis
GH_A04G0053	A04_536839	9.74659e-17	0.606527	0.068164	1	M3	cis
GH_A04G0070	A04_824333	6.82591e-17	-0.626936	0.0700525	1	M3	cis
GH_A04G0072	A04_923441	2.00286e-08	-0.434909	0.0750984	1	M3	cis
GH_A04G0073	A04_813535	2.00359e-23	-0.666704	0.0605261	1	M3	cis
GH_A04G0076	A04_830354	6.76633e-07	-0.335213	0.0658207	1	M3	cis
GH_A04G0077	A04_947040	2.98016e-36	-0.650998	0.0441118	1	M3	cis
GH_A04G0080	A04_997689	1.1108e-08	-0.272389	0.0461507	1	M3	cis
GH_A04G0081	A04_1093162	7.77125e-13	-0.946763	0.125537	1	M3	cis
GH_A04G0081	A04_245471	1.71518e-06	-0.535028	0.109267	2	M3	cis
GH_A04G0089	A04_1597018	1.09466e-05	-0.243195	0.0542272	1	M3	cis
GH_A04G0093	A04_1219738	1.09044e-08	0.283928	0.0480715	1	M3	cis
GH_A04G0093	A04_1241447	1.627e-06	-0.415152	0.0845895	2	M3	cis
GH_A04G0094	A04_1206812	2.79405e-06	0.18155	0.0378984	1	M3	cis
GH_A04G0098	A04_2023503	6.40642e-07	-0.353741	0.069304	1	M3	cis
GH_A04G0099	A04_1322432	1.61949e-12	-0.43584	0.0587149	1	M3	cis
GH_A04G0115	A04_1486668	2.11489e-34	-0.720015	0.0505998	1	M3	cis
GH_A04G0121	A04_1728599	2.55145e-06	0.29858	0.0620719	1	M3	cis
GH_A04G0140	A04_1722650	1.25294e-22	-0.414958	0.0385207	1	M3	cis
GH_A04G0141	A04_1724618	5.35922e-34	-0.763279	0.0540468	1	M3	cis
GH_A04G0141	A04_1884789	1.87708e-06	0.686585	0.140777	2	M3	cis
GH_A04G0142	A04_1744361	1.16294e-32	0.637711	0.0464438	1	M3	cis
GH_A04G0143	A04_1978916	5.2724e-11	-0.828277	0.12089	1	M3	cis
GH_A04G0143	A04_1748117	1.13127e-06	0.259301	0.0520132	2	M3	cis
GH_A04G0144	A04_1746950	3.7011e-21	0.499311	0.0483902	1	M3	cis
GH_A04G0160	A04_2340902	1.11743e-12	-0.422669	0.0564776	1	M3	cis
GH_A04G0160	A04_1996553	4.73698e-10	0.452681	0.069925	2	M3	cis
GH_A04G0167	A04_2505783	1.24929e-07	-0.257812	0.0474194	1	M3	cis
GH_A04G0167	A04_2463753	7.94986e-06	0.263533	0.0578162	2	M3	cis
GH_A04G0179	A04_3407775	3.65026e-09	0.945361	0.154781	1	M3	cis
GH_A04G0205	A04_3173183	1.47283e-07	0.318943	0.059025	1	M3	cis
GH_A04G0211	A04_3236840	1.37263e-06	-0.216333	0.0437589	1	M3	cis
GH_A04G0213	A04_3438645	7.08462e-06	-0.437657	0.0954781	1	M3	cis
GH_A04G0217	A04_3615447	2.44877e-11	0.449933	0.0644693	1	M3	cis
GH_A04G0218	A04_3574202	6.08124e-12	0.163643	0.0227002	1	M3	cis
GH_A04G0224	A04_3990907	3.65099e-21	0.379834	0.0368046	1	M3	cis
GH_A04G0230	A04_4300454	2.87732e-12	-0.292434	0.0398929	1	M3	cis
GH_A04G0235	A04_4975027	1.08627e-05	0.277125	0.0617686	1	M3	cis
GH_A04G0241	A04_4508537	2.55462e-24	1.08077	0.0957644	1	M3	cis
GH_A04G0242	A04_4508537	9.90231e-30	1.24068	0.0962935	1	M3	cis
GH_A04G0243	A04_4547686	3.82165e-28	0.640871	0.0515944	1	M3	cis
GH_A04G0246	A04_4592647	3.52732e-16	-0.973511	0.111758	1	M3	cis
GH_A04G0250	A04_4633576	1.05033e-19	-0.391379	0.0396861	1	M3	cis
GH_A04G0255	A04_4879229	4.90457e-09	0.362916	0.0599501	1	M3	cis
GH_A04G0272	A04_4915880	3.18009e-34	-0.714462	0.050389	1	M3	cis
GH_A04G0275	A04_4981746	3.80726e-12	-0.154684	0.0212329	1	M3	cis
GH_A04G0276	A04_4991385	1.03327e-27	-0.575297	0.0467928	1	M3	cis
GH_A04G0281	A04_5211951	6.96412e-06	-0.363316	0.0791932	1	M3	cis
GH_A04G0282	A04_5239715	4.43717e-10	-0.384184	0.0592485	1	M3	cis
GH_A04G0304	A04_5781416	4.10634e-06	-0.295759	0.0628502	1	M3	cis
GH_A04G0317	A04_6232734	5.69733e-18	-0.511249	0.0549475	1	M3	cis
GH_A04G0326	A04_6420791	1.66013e-15	-0.487063	0.0574184	1	M3	cis
GH_A04G0335	A04_6552069	5.5409e-10	0.603707	0.093666	1	M3	cis
GH_A04G0336	A04_6538572	2.40012e-11	0.960321	0.137511	1	M3	cis
GH_A04G0336	A04_6831539	3.04455e-06	-0.538723	0.112891	2	M3	cis
GH_A04G0337	A04_6814094	3.89561e-14	0.740201	0.0924444	1	M3	cis
GH_A04G0340	A04_6908159	3.17147e-06	-0.422155	0.0886377	1	M3	cis
GH_A04G0343	A04_6569271	4.6346e-08	-0.516907	0.0918039	1	M3	cis
GH_A04G0345	A04_6749311	1.95508e-17	0.793072	0.0868738	1	M3	cis
GH_A04G0346	A04_6857233	3.67834e-08	0.928265	0.163567	1	M3	cis
GH_A04G0348	A04_6620750	3.53588e-15	0.717469	0.0857182	1	M3	cis
GH_A04G0349	A04_6620807	3.38496e-19	-1.50928	0.155547	1	M3	cis
GH_A04G0349	A04_6734247	5.76958e-06	0.742928	0.160445	2	M3	cis
GH_A04G0351	A04_6531844	1.05308e-05	0.474261	0.105541	1	M3	cis
GH_A04G0353	A04_6894641	5.25558e-08	-0.538878	0.096122	1	M3	cis
GH_A04G0355	A04_7114999	4.95461e-23	-0.731057	0.0670973	1	M3	cis
GH_A04G0357	A04_7113560	1.3131e-19	0.768224	0.0781425	1	M3	cis
GH_A04G0390	A04_7631032	6.30928e-28	-0.595714	0.0482068	1	M3	cis
GH_A04G0396	A04_7776152	1.67941e-11	-0.420241	0.0596786	1	M3	cis
GH_A04G0399	A04_7908014	6.54765e-12	0.443616	0.0616406	1	M3	cis
GH_A04G0406	A04_7819271	1.77548e-10	0.772348	0.116259	1	M3	cis
GH_A04G0419	A04_8712064	1.81642e-17	0.468395	0.0512495	1	M3	cis
GH_A04G0427	A04_8930723	4.94924e-18	-0.481079	0.0515944	1	M3	cis
GH_A04G0494	A04_11444851	2.08655e-21	-0.699271	0.0672646	1	M3	cis
GH_A04G0523	A04_11970486	2.59813e-11	-0.435617	0.0624957	1	M3	cis
GH_A04G0523	A04_11525936	4.9535e-06	0.397982	0.0853213	2	M3	cis
GH_A04G0693	A04_35417761	7.93104e-05	-0.439075	0.109494	1	M3	cis
GH_A04G0706	A04_38393313	2.24613e-05	0.516115	0.119549	1	M3	cis
GH_A04G0755	A04_48623245	2.97747e-12	-0.365587	0.04991	1	M3	cis
GH_A04G0848	A04_59820347	5.08785e-05	-0.136323	0.0330868	1	M3	cis
GH_A04G0936	A04_68098034	4.51961e-19	0.529502	0.0548148	1	M3	cis
GH_A04G0951	A04_69327974	2.36384e-05	-0.170054	0.0395008	1	M3	cis
GH_A04G0976	A04_69798504	4.89793e-05	0.215491	0.0521836	1	M3	cis
GH_A04G1001	A04_70526879	5.38703e-05	0.435948	0.106171	1	M3	cis
GH_A04G1016	A04_72027564	1.80719e-05	-0.540221	0.123666	1	M3	cis
GH_A04G1124	A04_77003286	2.20343e-05	-0.614757	0.142249	1	M3	cis
GH_A04G1136	A04_77636857	1.74487e-05	0.364207	0.0832167	1	M3	cis
GH_A04G1146	A04_77785064	6.21619e-12	0.623916	0.0865912	1	M3	cis
GH_A04G1164	A04_78194646	7.3794e-07	0.279319	0.0550414	1	M3	cis
GH_A04G1167	A04_78247983	6.75116e-24	0.478315	0.0428662	1	M3	cis
GH_A04G1168	A04_78261850	4.30608e-35	-0.639492	0.0443257	1	M3	cis
GH_A04G1174	A04_77900190	4.45276e-06	0.511244	0.109058	1	M3	cis
GH_A04G1180	A04_78399800	2.36925e-05	-0.272029	0.0631961	1	M3	cis
GH_A04G1200	A04_79584834	1.06327e-21	-0.548358	0.0522915	1	M3	cis
GH_A04G1201	A04_79584834	4.65189e-23	-0.55521	0.0509189	1	M3	cis
GH_A04G1202	A04_79594792	1.10561e-19	-0.53146	0.0539291	1	M3	cis
GH_A04G1203	A04_79584834	3.99429e-25	-0.565148	0.0490252	1	M3	cis
GH_A04G1227	A04_80670355	4.27244e-06	-0.208773	0.0444481	1	M3	cis
GH_A04G1240	A04_80723404	5.54743e-30	0.728654	0.0562345	1	M3	cis
GH_A04G1252	A04_81106186	6.36008e-10	0.227547	0.0354378	1	M3	cis
GH_A04G1254	A04_81115201	3.85236e-05	-0.141725	0.0338407	1	M3	cis
GH_A04G1292	A04_82122144	7.674e-21	0.66565	0.0651343	1	M3	cis
GH_A04G1322	A04_82711740	6.5923e-21	-0.509802	0.0497841	1	M3	cis
GH_A04G1324	A04_82736182	7.7619e-26	-0.674803	0.057479	1	M3	cis
GH_A04G1325	A04_82736182	3.75406e-33	0.73104	0.0526997	1	M3	cis
GH_A04G1339	A04_83031841	3.3186e-20	-0.481914	0.0480949	1	M3	cis
GH_A04G1342	A04_83043133	4.32986e-08	-0.319798	0.0566646	1	M3	cis
GH_A04G1346	A04_83109293	5.98778e-14	-0.312532	0.039357	1	M3	cis
GH_A04G1347	A04_83117645	1.72695e-10	-0.472759	0.0711116	1	M3	cis
GH_A04G1359	A04_83312423	5.97798e-10	0.303787	0.047231	1	M3	cis
GH_A04G1361	A04_83307369	3.40256e-07	0.277017	0.0529204	1	M3	cis
GH_A04G1368	A04_83337187	1.20678e-06	0.258224	0.0519447	1	M3	cis
GH_A04G1377	A04_83658008	2.17859e-10	0.330992	0.0500814	1	M3	cis
GH_A04G1377	A04_83527500	1.55456e-07	-0.384922	0.0713701	2	M3	cis
GH_A04G1378	A04_83546226	6.12981e-33	-0.791737	0.0573279	1	M3	cis
GH_A04G1379	A04_83543458	1.61055e-06	0.223953	0.0456155	1	M3	cis
GH_A04G1382	A04_83652547	3.7154e-08	0.352931	0.0622103	1	M3	cis
GH_A04G1391	A04_83977968	1.45864e-11	0.533784	0.0755524	1	M3	cis
GH_A04G1406	A04_84166254	2.08363e-06	0.425572	0.0876715	1	M3	cis
GH_A04G1416	A04_83290162	8.98466e-07	0.326522	0.0648703	1	M3	cis
GH_A04G1429	A04_84443152	5.48847e-15	0.614662	0.0740179	1	M3	cis
GH_A04G1437	A04_84495204	2.79436e-21	0.367467	0.035482	1	M3	cis
GH_A04G1440	A04_84507595	1.23866e-05	-0.238228	0.053459	1	M3	cis
GH_A04G1446	A04_84530679	3.69637e-08	-0.190549	0.0335817	1	M3	cis
GH_A04G1475	A04_84927206	1.99803e-06	-0.130381	0.0268096	1	M3	cis
GH_A04G1481	A04_84974650	2.19552e-17	-0.492563	0.0540387	1	M3	cis
GH_A04G1481	A04_84973416	6.68684e-07	-0.324209	0.0636231	2	M3	cis
GH_A04G1485	A04_85023931	5.37689e-12	0.243265	0.0336515	1	M3	cis
GH_A04G1526	A04_85445249	2.80062e-34	0.654073	0.0460786	1	M3	cis
GH_A04G1533	A04_85423205	5.04181e-11	-0.24823	0.0361961	1	M3	cis
GH_A04G1552	A04_85759069	8.35988e-15	-0.534518	0.0648615	1	M3	cis
GH_A04G1555	A04_85756401	6.34803e-08	0.453137	0.0813612	1	M3	cis
GH_A04G1557	A04_85817726	1.99248e-10	0.522441	0.0788772	1	M3	cis
GH_A04G1565	A04_85828763	8.69088e-12	-0.382864	0.0535442	1	M3	cis
GH_A04G1588	A04_86081927	2.31765e-18	-0.428945	0.0454813	1	M3	cis
GH_A04G1605	A04_86250286	1.17953e-09	-0.389148	0.0616569	1	M3	cis
GH_A04G1606	A04_86413594	1.47189e-06	0.55141	0.111864	1	M3	cis
GH_A04G1606	A04_85984161	6.78365e-06	-0.312135	0.0679439	2	M3	cis
GH_A04G1631	A04_86425407	1.99651e-07	0.130174	0.0243652	1	M3	cis
GH_A04G1633	A04_86343198	6.53851e-06	-0.403985	0.0877858	1	M3	cis
GH_A04G1641	A04_86497356	7.10455e-20	-0.43484	0.0438539	1	M3	cis
GH_A04G1666	A04_86742483	2.43203e-12	-0.420725	0.0571824	1	M3	cis
GH_A04G1687	A04_86905509	8.41135e-18	0.520026	0.0562244	1	M3	cis
GH_A04G1699	A04_86230843	1.80957e-05	0.509639	0.116673	1	M3	cis
GH_A04G1733	A04_87480271	5.45237e-21	-0.414177	0.0403445	1	M3	cis
GH_A04G1744	A04_87493019	1.47399e-26	0.567241	0.0474514	1	M3	cis
GH_A04G1751	A04_87480271	6.65056e-12	0.39147	0.0544142	1	M3	cis
GH_A04G1771	A04_87638782	1.06924e-27	-0.623483	0.0507301	1	M3	cis
GH_A05G0007	A05_210570	2.58039e-09	-0.533126	0.0863951	1	M3	cis
GH_A05G0051	A05_733089	8.45511e-19	0.443466	0.0463269	1	M3	cis
GH_A05G0053	A05_628092	3.3589e-06	-0.378527	0.0796882	1	M3	cis
GH_A05G0064	A05_840009	6.12309e-08	-0.21589	0.0387144	1	M3	cis
GH_A05G0067	A05_330809	2.63409e-06	-0.177341	0.0369209	1	M3	cis
GH_A05G0076	A05_913393	2.21343e-17	-0.584694	0.0641726	1	M3	cis
GH_A05G0093	A05_1073438	2.86666e-06	0.262106	0.0547786	1	M3	cis
GH_A05G0094	A05_1085427	4.69401e-06	-0.274127	0.0586229	1	M3	cis
GH_A05G0121	A05_1298330	5.33803e-07	-0.369617	0.0718812	1	M3	cis
GH_A05G0130	A05_814928	1.75277e-05	0.185143	0.042313	1	M3	cis
GH_A05G0133	A05_1400385	5.58263e-13	-0.354213	0.0466524	1	M3	cis
GH_A05G0135	A05_1408549	1.27218e-05	-0.343416	0.0771704	1	M3	cis
GH_A05G0138	A05_1402431	1.32991e-05	0.296162	0.0667055	1	M3	cis
GH_A05G0139	A05_1426860	8.79985e-15	-0.545484	0.0662544	1	M3	cis
GH_A05G0187	A05_1811173	3.2398e-09	-0.515006	0.0840214	1	M3	cis
GH_A05G0212	A05_2826224	3.58821e-13	-0.594935	0.0776443	1	M3	cis
GH_A05G0214	A05_2721505	5.14377e-09	-0.392263	0.064883	1	M3	cis
GH_A05G0214	A05_2028032	1.68218e-05	0.119044	0.0271449	2	M3	cis
GH_A05G0216	A05_2028032	4.96423e-12	-0.188628	0.0260464	1	M3	cis
GH_A05G0217	A05_2826224	8.29484e-21	-0.492484	0.0482397	1	M3	cis
GH_A05G0219	A05_2086322	1.7994e-14	-0.325934	0.0401156	1	M3	cis
GH_A05G0224	A05_2080530	1.69616e-06	-0.233933	0.0477564	1	M3	cis
GH_A05G0226	A05_2114836	4.16435e-08	-0.316742	0.0560484	1	M3	cis
GH_A05G0232	A05_1983307	5.04918e-07	-0.537617	0.10432	1	M3	cis
GH_A05G0245	A05_2826224	4.73108e-12	0.51046	0.07041	1	M3	cis
GH_A05G0246	A05_2826224	1.46017e-18	-0.895895	0.0943436	1	M3	cis
GH_A05G0247	A05_2263559	4.99054e-10	-0.839485	0.129877	1	M3	cis
GH_A05G0249	A05_2826224	1.23513e-08	0.665107	0.113069	1	M3	cis
GH_A05G0252	A05_2826224	2.1409e-12	-0.43569	0.0590513	1	M3	cis
GH_A05G0253	A05_2686437	2.34608e-08	-0.275935	0.0478959	1	M3	cis
GH_A05G0254	A05_2192713	1.50179e-08	-0.567288	0.0970456	1	M3	cis
GH_A05G0259	A05_2471093	1.42818e-18	-0.785673	0.0827095	1	M3	cis
GH_A05G0260	A05_2589512	3.51587e-12	-0.568795	0.0779382	1	M3	cis
GH_A05G0262	A05_2685840	2.42e-05	0.289163	0.067255	1	M3	cis
GH_A05G0266	A05_2826224	7.67276e-16	0.994505	0.115654	1	M3	cis
GH_A05G0266	A05_2598207	3.03295e-09	0.52257	0.0850773	2	M3	cis
GH_A05G0268	A05_2626470	1.74049e-24	0.591141	0.0521477	1	M3	cis
GH_A05G0272	A05_2533520	5.34769e-09	-0.562408	0.0931487	1	M3	cis
GH_A05G0274	A05_2623826	2.11705e-17	-0.716591	0.078594	1	M3	cis
GH_A05G0278	A05_1814351	2.88207e-05	-0.144723	0.0339896	1	M3	cis
GH_A05G0281	A05_2569841	8.70239e-09	2.62754	0.44172	1	M3	cis
GH_A05G0281	A05_2207365	1.02817e-05	-1.93279	0.42956	2	M3	cis
GH_A05G0282	A05_2563323	1.79636e-05	0.15854	0.0362808	1	M3	cis
GH_A05G0284	A05_2728056	1.92191e-26	-0.487566	0.0409031	1	M3	cis
GH_A05G0293	A05_2826993	8.54385e-10	-0.59765	0.0938395	1	M3	cis
GH_A05G0296	A05_2825195	5.29389e-06	0.370877	0.0797705	1	M3	cis
GH_A05G0304	A05_2923531	1.62539e-18	0.280932	0.0296309	1	M3	cis
GH_A05G0307	A05_2943428	4.15566e-16	-0.26203	0.0301637	1	M3	cis
GH_A05G0314	A05_3024579	2.81222e-06	-0.226812	0.0473609	1	M3	cis
GH_A05G0318	A05_3092389	2.81616e-31	-0.583605	0.0437742	1	M3	cis
GH_A05G0325	A05_3148497	5.76606e-21	-0.517172	0.0504144	1	M3	cis
GH_A05G0327	A05_3284034	9.6037e-06	0.252709	0.0559745	1	M3	cis
GH_A05G0335	A05_3289679	6.81796e-13	-0.268716	0.0355401	1	M3	cis
GH_A05G0338	A05_3268776	2.93295e-11	-0.433175	0.0623372	1	M3	cis
GH_A05G0341	A05_2825236	2.10594e-13	-1.63799	0.211422	1	M3	cis
GH_A05G0341	A05_2559301	5.91377e-09	1.37896	0.229064	2	M3	cis
GH_A05G0368	A05_3438522	2.55498e-06	0.255308	0.0530794	1	M3	cis
GH_A05G0382	A05_3593817	9.9237e-12	-0.369051	0.0517704	1	M3	cis
GH_A05G0386	A05_3662077	5.08171e-07	-0.166794	0.0323733	1	M3	cis
GH_A05G0393	A05_3742561	6.13712e-20	-0.369135	0.037152	1	M3	cis
GH_A05G0396	A05_3738766	8.22904e-39	-0.591831	0.0382175	1	M3	cis
GH_A05G0397	A05_3738766	7.25492e-23	0.557223	0.051381	1	M3	cis
GH_A05G0435	A05_4052633	7.10672e-09	0.417663	0.0697819	1	M3	cis
GH_A05G0437	A05_4871643	1.99364e-05	0.352142	0.0810395	1	M3	cis
GH_A05G0442	A05_4150305	3.69954e-16	0.469369	0.053926	1	M3	cis
GH_A05G0444	A05_4150305	1.19272e-28	0.494101	0.03931	1	M3	cis
GH_A05G0449	A05_4095909	5.12565e-10	-0.156466	0.0242245	1	M3	cis
GH_A05G0462	A05_4452260	2.6118e-09	0.259564	0.0420783	1	M3	cis
GH_A05G0467	A05_4451826	2.09791e-14	-0.463508	0.0572125	1	M3	cis
GH_A05G0472	A05_4199239	2.4294e-06	0.270567	0.056124	1	M3	cis
GH_A05G0475	A05_4417985	2.76709e-23	0.443151	0.0403873	1	M3	cis
GH_A05G0478	A05_4484154	2.60068e-09	-0.247504	0.0401183	1	M3	cis
GH_A05G0479	A05_4489725	2.13496e-15	0.417668	0.0494555	1	M3	cis
GH_A05G0484	A05_4462531	1.61867e-05	-0.242255	0.0551311	1	M3	cis
GH_A05G0493	A05_4575272	3.29299e-15	0.24383	0.0290942	1	M3	cis
GH_A05G0501	A05_4605431	1.23349e-06	0.356371	0.0717551	1	M3	cis
GH_A05G0504	A05_4633291	2.14802e-07	0.389081	0.0730274	1	M3	cis
GH_A05G0505	A05_4614927	2.11669e-18	-0.447037	0.0473356	1	M3	cis
GH_A05G0514	A05_4614211	5.01596e-25	-0.547787	0.0476416	1	M3	cis
GH_A05G0525	A05_4662946	2.28507e-08	-0.476208	0.0825867	1	M3	cis
GH_A05G0528	A05_4925153	6.97747e-10	0.448171	0.0699755	1	M3	cis
GH_A05G0532	A05_4898390	6.44386e-27	0.501571	0.0415883	1	M3	cis
GH_A05G0535	A05_4960402	1.32487e-25	-0.516301	0.0442386	1	M3	cis
GH_A05G0538	A05_4973674	1.16926e-07	-0.171046	0.0313882	1	M3	cis
GH_A05G0542	A05_5051249	9.36936e-06	-0.149227	0.0330122	1	M3	cis
GH_A05G0545	A05_5070773	2.2419e-17	0.60745	0.0666836	1	M3	cis
GH_A05G0549	A05_5072769	2.71515e-14	0.350622	0.0434896	1	M3	cis
GH_A05G0565	A05_5222041	6.16244e-07	1.76318	0.344892	1	M3	cis
GH_A05G0592	A05_5423976	4.7855e-11	-0.423878	0.0617294	1	M3	cis
GH_A05G0594	A05_5447618	7.69097e-12	0.437561	0.0610227	1	M3	cis
GH_A05G0595	A05_5424784	1.67402e-11	-0.225791	0.0320623	1	M3	cis
GH_A05G0596	A05_5444490	2.67767e-09	-0.354124	0.0574496	1	M3	cis
GH_A05G0597	A05_5450201	3.31236e-19	-0.357541	0.0368485	1	M3	cis
GH_A05G0599	A05_5457292	3.26265e-17	-0.456846	0.0504344	1	M3	cis
GH_A05G0599	A05_5466374	4.02298e-14	-0.370054	0.0462345	2	M3	cis
GH_A05G0602	A05_5495839	6.57984e-12	-0.35131	0.0488202	1	M3	cis
GH_A05G0603	A05_5443813	7.06237e-07	-0.430642	0.0847073	1	M3	cis
GH_A05G0609	A05_5574501	5.60601e-06	-0.321427	0.0693256	1	M3	cis
GH_A05G0612	A05_5570909	6.99671e-10	-0.280489	0.0437976	1	M3	cis
GH_A05G0623	A05_5622698	1.47579e-08	-0.252524	0.0431748	1	M3	cis
GH_A05G0624	A05_5659857	1.00617e-32	-0.540116	0.0392844	1	M3	cis
GH_A05G0626	A05_5891672	1.5231e-21	-0.867505	0.0831085	1	M3	cis
GH_A05G0629	A05_5674802	7.31707e-07	-0.227947	0.0449026	1	M3	cis
GH_A05G0631	A05_5702377	3.49064e-12	-0.322383	0.0441669	1	M3	cis
GH_A05G0632	A05_5702377	1.33701e-31	0.610756	0.0454921	1	M3	cis
GH_A05G0643	A05_5789247	5.57115e-14	-0.376109	0.0472972	1	M3	cis
GH_A05G0646	A05_5845029	7.05939e-16	0.423423	0.0491833	1	M3	cis
GH_A05G0648	A05_5880277	7.04677e-15	0.460563	0.0557133	1	M3	cis
GH_A05G0649	A05_5880277	9.9617e-15	-0.362314	0.0441069	1	M3	cis
GH_A05G0651	A05_5887600	1.36215e-17	0.478665	0.052139	1	M3	cis
GH_A05G0660	A05_6035493	1.64909e-18	0.598279	0.0631161	1	M3	cis
GH_A05G0675	A05_5982609	3.50384e-28	-0.539842	0.0434222	1	M3	cis
GH_A05G0679	A05_6096475	2.22467e-24	0.50743	0.0448901	1	M3	cis
GH_A05G0685	A05_6071468	2.61447e-14	-0.4258	0.0527766	1	M3	cis
GH_A05G0686	A05_6109772	1.79378e-15	-0.468171	0.0552662	1	M3	cis
GH_A05G0690	A05_6103045	7.73223e-13	0.567642	0.0752744	1	M3	cis
GH_A05G0695	A05_6231196	1.49589e-10	-0.265066	0.0397232	1	M3	cis
GH_A05G0696	A05_6242161	5.8363e-20	0.370533	0.0372669	1	M3	cis
GH_A05G0699	A05_6276493	5.73523e-39	0.576138	0.0370974	1	M3	cis
GH_A05G0713	A05_6414172	9.68834e-28	-0.540872	0.0439634	1	M3	cis
GH_A05G0716	A05_6457139	5.09211e-14	0.403358	0.0506357	1	M3	cis
GH_A05G0728	A05_5816099	3.36042e-06	-0.350978	0.0738902	1	M3	cis
GH_A05G0748	A05_6712338	9.00549e-07	-0.336344	0.0668282	1	M3	cis
GH_A05G0758	A05_6764332	4.07885e-11	-0.195962	0.0284266	1	M3	cis
GH_A05G0760	A05_6775953	1.07445e-16	0.57637	0.0648777	1	M3	cis
GH_A05G0796	A05_7171295	1.13991e-08	-0.21398	0.0362842	1	M3	cis
GH_A05G0802	A05_7321866	1.71606e-12	0.706255	0.0952635	1	M3	cis
GH_A05G0806	A05_7313350	4.0172e-14	0.879807	0.109945	1	M3	cis
GH_A05G0838	A05_7633773	2.28019e-46	0.704453	0.0399474	1	M3	cis
GH_A05G0839	A05_7637566	4.54019e-41	0.700367	0.0434275	1	M3	cis
GH_A05G0845	A05_7485951	6.20076e-06	0.105458	0.0228567	1	M3	cis
GH_A05G0853	A05_7786452	3.79182e-05	-0.244494	0.0583262	1	M3	cis
GH_A05G0870	A05_7920051	1.32214e-36	-0.604216	0.0406648	1	M3	cis
GH_A05G0873	A05_7915042	4.61125e-08	0.225397	0.0400241	1	M3	cis
GH_A05G0874	A05_7879360	9.12251e-10	0.261674	0.0411615	1	M3	cis
GH_A05G0887	A05_8084808	3.86813e-21	-0.458057	0.0444178	1	M3	cis
GH_A05G0916	A05_8300244	1.22774e-11	-0.255264	0.0359789	1	M3	cis
GH_A05G0916	A05_8145143	2.09552e-08	-0.193177	0.0334025	2	M3	cis
GH_A05G0918	A05_8306999	4.85604e-25	-0.583926	0.050766	1	M3	cis
GH_A05G0924	A05_7908939	2.81781e-05	-0.405696	0.0951612	1	M3	cis
GH_A05G0935	A05_8450862	6.8484e-10	-0.402599	0.0628277	1	M3	cis
GH_A05G0942	A05_8472689	4.51659e-18	-0.589794	0.0631663	1	M3	cis
GH_A05G0943	A05_8472810	3.71645e-05	0.180378	0.042981	1	M3	cis
GH_A05G0945	A05_8477413	1.24937e-08	0.228415	0.0388452	1	M3	cis
GH_A05G0946	A05_8497637	7.33586e-07	-0.285384	0.0562227	1	M3	cis
GH_A05G0999	A05_8939247	1.00838e-06	0.115156	0.0229891	1	M3	cis
GH_A05G1000	A05_8924682	5.94433e-08	-0.267795	0.0479726	1	M3	cis
GH_A05G1003	A05_8931789	1.71893e-11	-0.138928	0.01974	1	M3	cis
GH_A05G1007	A05_8985071	1.32234e-16	-0.289632	0.0327125	1	M3	cis
GH_A05G1008	A05_8985071	2.17563e-15	-0.462541	0.0547871	1	M3	cis
GH_A05G1010	A05_9014451	1.01937e-08	0.341576	0.0577161	1	M3	cis
GH_A05G1039	A05_9257183	4.07533e-05	0.200893	0.0481257	1	M3	cis
GH_A05G1062	A05_10339429	3.7762e-05	0.264095	0.0629873	1	M3	cis
GH_A05G1077	A05_9624363	5.93558e-13	0.443286	0.0584586	1	M3	cis
GH_A05G1079	A05_9623326	2.96191e-06	-0.181965	0.0380865	1	M3	cis
GH_A05G1083	A05_9678275	2.14341e-24	-0.511989	0.045274	1	M3	cis
GH_A05G1091	A05_9742195	8.29492e-06	0.170077	0.0373951	1	M3	cis
GH_A05G1094	A05_9734317	2.10041e-27	-0.647733	0.0530757	1	M3	cis
GH_A05G1102	A05_9809056	4.50504e-29	-0.644551	0.0507809	1	M3	cis
GH_A05G1105	A05_9884930	2.78154e-33	-0.427425	0.0307298	1	M3	cis
GH_A05G1118	A05_10046562	1.92881e-17	-0.711431	0.0779143	1	M3	cis
GH_A05G1121	A05_10046562	6.79466e-09	0.659011	0.109953	1	M3	cis
GH_A05G1123	A05_9731626	3.4302e-05	-0.203061	0.0481639	1	M3	cis
GH_A05G1136	A05_10180877	1.07412e-16	0.513116	0.0577574	1	M3	cis
GH_A05G1137	A05_10228623	2.25478e-09	0.264458	0.0426877	1	M3	cis
GH_A05G1149	A05_9798618	1.85891e-05	-0.451696	0.103558	1	M3	cis
GH_A05G1218	A05_11027889	7.92198e-06	-0.327899	0.0719304	1	M3	cis
GH_A05G1290	A05_11750852	6.39629e-09	-0.287938	0.0479519	1	M3	cis
GH_A05G1317	A05_11795261	3.02807e-06	-0.325549	0.0682086	1	M3	cis
GH_A05G1334	A05_12053668	5.51464e-07	-0.270036	0.0525841	1	M3	cis
GH_A05G1335	A05_12184287	3.59111e-15	-0.443796	0.0530363	1	M3	cis
GH_A05G1369	A05_12573785	3.93324e-32	-0.643197	0.0473684	1	M3	cis
GH_A05G1371	A05_12566968	6.02821e-06	0.131107	0.0283768	1	M3	cis
GH_A05G1373	A05_12586316	2.61245e-18	0.410879	0.0436307	1	M3	cis
GH_A05G1373	A05_12598907	2.64599e-06	-0.317122	0.0660296	2	M3	cis
GH_A05G1374	A05_13224873	1.73843e-05	-0.11129	0.0254233	1	M3	cis
GH_A05G1414	A05_12958512	5.41354e-06	-0.177156	0.0381449	1	M3	cis
GH_A05G1415	A05_12973465	3.66732e-06	0.192457	0.0406821	1	M3	cis
GH_A05G1421	A05_13028186	1.82902e-08	0.25365	0.0436643	1	M3	cis
GH_A05G1421	A05_13811181	1.10882e-06	0.29024	0.0581697	2	M3	cis
GH_A05G1423	A05_12996856	8.85093e-08	-0.214929	0.0390471	1	M3	cis
GH_A05G1427	A05_13107784	9.10431e-08	0.436696	0.0794165	1	M3	cis
GH_A05G1437	A05_13203533	6.65314e-06	-0.153129	0.0333033	1	M3	cis
GH_A05G1439	A05_13169218	8.26172e-16	-0.227086	0.0264486	1	M3	cis
GH_A05G1443	A05_13220583	9.16481e-09	0.26787	0.0451109	1	M3	cis
GH_A05G1460	A05_13371432	3.38728e-11	-0.260465	0.0376134	1	M3	cis
GH_A05G1483	A05_13619528	9.21439e-11	-0.348491	0.0515762	1	M3	cis
GH_A05G1483	A05_14317239	3.55176e-06	0.43101	0.0909646	2	M3	cis
GH_A05G1485	A05_13716183	3.32246e-10	0.404632	0.0619194	1	M3	cis
GH_A05G1486	A05_13678088	1.64009e-15	-0.355494	0.0418992	1	M3	cis
GH_A05G1494	A05_13795798	7.67918e-06	0.276456	0.0605518	1	M3	cis
GH_A05G1501	A05_13848301	5.15761e-09	0.353661	0.0585105	1	M3	cis
GH_A05G1505	A05_13748546	5.03093e-06	-0.161178	0.0345826	1	M3	cis
GH_A05G1506	A05_13957752	1.62214e-09	-0.16779	0.0268271	1	M3	cis
GH_A05G1507	A05_13869370	9.04303e-19	-0.681624	0.0712761	1	M3	cis
GH_A05G1510	A05_13995968	1.89741e-06	0.227454	0.0466633	1	M3	cis
GH_A05G1512	A05_14014911	5.70708e-06	-0.273593	0.0590597	1	M3	cis
GH_A05G1515	A05_14054726	6.65471e-18	-0.626989	0.0675464	1	M3	cis
GH_A05G1520	A05_14125334	2.26056e-08	0.651016	0.112863	1	M3	cis
GH_A05G1524	A05_14128317	1.38481e-09	0.444657	0.0707731	1	M3	cis
GH_A05G1528	A05_14084537	6.29439e-11	0.54341	0.079674	1	M3	cis
GH_A05G1534	A05_14396990	2.51926e-07	-0.274328	0.0518021	1	M3	cis
GH_A05G1547	A05_14441699	5.75418e-12	0.232152	0.0321633	1	M3	cis
GH_A05G1562	A05_13699742	9.28869e-09	0.326697	0.0550408	1	M3	cis
GH_A05G1566	A05_15277491	4.44787e-06	0.224383	0.0478625	1	M3	cis
GH_A05G1586	A05_14901026	1.13975e-22	-0.595951	0.0552577	1	M3	cis
GH_A05G1587	A05_14901026	4.99651e-07	-0.344526	0.066824	1	M3	cis
GH_A05G1593	A05_14878459	1.05126e-12	-0.276568	0.0369147	1	M3	cis
GH_A05G1595	A05_14313722	1.69907e-05	-0.360887	0.0823409	1	M3	cis
GH_A05G1602	A05_15046158	4.47972e-13	-0.189118	0.0247947	1	M3	cis
GH_A05G1646	A05_15688878	3.4647e-18	-0.58841	0.0627478	1	M3	cis
GH_A05G1646	A05_14955246	5.10148e-12	-0.664889	0.0918497	2	M3	cis
GH_A05G1664	A05_14877022	7.89878e-07	-0.431547	0.0852777	1	M3	cis
GH_A05G1679	A05_15936230	4.77955e-17	-0.424197	0.0471285	1	M3	cis
GH_A05G1681	A05_16035620	2.23354e-11	-0.270947	0.0387379	1	M3	cis
GH_A05G1683	A05_16006932	2.70884e-34	0.721614	0.050822	1	M3	cis
GH_A05G1684	A05_16042458	1.00843e-05	-0.133915	0.0297353	1	M3	cis
GH_A05G1687	A05_15944925	8.18891e-11	-0.213884	0.0315659	1	M3	cis
GH_A05G1705	A05_15979296	8.35779e-10	0.323301	0.0507317	1	M3	cis
GH_A05G1709	A05_16186604	2.85957e-31	-0.656136	0.0492216	1	M3	cis
GH_A05G1720	A05_16337863	3.05345e-05	-0.277848	0.0654682	1	M3	cis
GH_A05G1741	A05_16427748	1.66059e-22	-0.453473	0.042243	1	M3	cis
GH_A05G1743	A05_16336276	2.92171e-05	-0.0967666	0.0227441	1	M3	cis
GH_A05G1755	A05_16518777	1.9349e-06	-0.14788	0.0303646	1	M3	cis
GH_A05G1761	A05_16535105	2.79557e-16	-0.472347	0.054014	1	M3	cis
GH_A05G1788	A05_17667026	3.86428e-09	-0.197416	0.0323776	1	M3	cis
GH_A05G1841	A05_17763146	2.53496e-09	-0.337782	0.0547103	1	M3	cis
GH_A05G1869	A05_18300709	1.87584e-05	0.204392	0.0468828	1	M3	cis
GH_A05G1870	A05_17215477	1.33432e-05	0.162181	0.0365349	1	M3	cis
GH_A05G1874	A05_17689822	3.28042e-07	-0.129004	0.0246093	1	M3	cis
GH_A05G1875	A05_17696225	3.30944e-05	-0.21824	0.0516583	1	M3	cis
GH_A05G1876	A05_17186262	5.16578e-07	-0.299085	0.058088	1	M3	cis
GH_A05G1924	A05_18256606	3.66882e-06	0.351028	0.0742026	1	M3	cis
GH_A05G1937	A05_18352097	3.7131e-07	0.515397	0.0987967	1	M3	cis
GH_A05G1961	A05_18596903	2.68573e-07	0.679556	0.128637	1	M3	cis
GH_A05G1963	A05_18604446	2.48391e-05	-0.290504	0.0676644	1	M3	cis
GH_A05G2070	A05_20079091	3.56623e-06	0.408971	0.0863368	1	M3	cis
GH_A05G2072	A05_19068677	5.94971e-06	-0.626961	0.135613	1	M3	cis
GH_A05G2155	A05_20699600	1.24329e-14	0.48104	0.0588001	1	M3	cis
GH_A05G2163	A05_20675612	5.17094e-10	-0.496777	0.0769309	1	M3	cis
GH_A05G2168	A05_20837920	3.90058e-11	0.26159	0.0379055	1	M3	cis
GH_A05G2179	A05_21572600	1.89155e-05	-0.218674	0.0501813	1	M3	cis
GH_A05G2183	A05_21008524	2.20907e-27	-0.644287	0.0528212	1	M3	cis
GH_A05G2184	A05_21008180	9.62506e-17	-0.505431	0.0567755	1	M3	cis
GH_A05G2184	A05_20416855	1.05724e-05	0.44025	0.0979844	2	M3	cis
GH_A05G2185	A05_21008524	1.45084e-26	-0.62625	0.0523788	1	M3	cis
GH_A05G2191	A05_21161313	1.82886e-09	-0.398128	0.0638747	1	M3	cis
GH_A05G2207	A05_21376574	9.51026e-12	-0.153595	0.0215251	1	M3	cis
GH_A05G2210	A05_21338012	3.26338e-06	-0.254878	0.053586	1	M3	cis
GH_A05G2214	A05_21482045	6.58847e-08	-0.304017	0.0546578	1	M3	cis
GH_A05G2216	A05_21505593	3.0108e-29	-0.573594	0.0450096	1	M3	cis
GH_A05G2221	A05_21470349	1.70255e-14	-0.420582	0.0517113	1	M3	cis
GH_A05G2230	A05_21483294	1.35062e-16	0.503686	0.0569087	1	M3	cis
GH_A05G2231	A05_21455482	1.92102e-07	0.243367	0.0454861	1	M3	cis
GH_A05G2244	A05_21452598	1.96076e-09	-0.191971	0.0308614	1	M3	cis
GH_A05G2251	A05_21679293	1.83811e-36	-0.615889	0.0415644	1	M3	cis
GH_A05G2259	A05_21891754	1.18089e-06	-0.114809	0.0230738	1	M3	cis
GH_A05G2262	A05_21907513	2.90518e-38	-0.640252	0.0417642	1	M3	cis
GH_A05G2264	A05_21961063	5.44249e-38	-0.555091	0.036393	1	M3	cis
GH_A05G2269	A05_22039291	5.34629e-09	-0.377803	0.0625731	1	M3	cis
GH_A05G2270	A05_22043476	5.78498e-14	-0.456853	0.0574929	1	M3	cis
GH_A05G2271	A05_22039624	3.21238e-14	-0.268797	0.033447	1	M3	cis
GH_A05G2282	A05_22180040	1.23187e-13	0.411737	0.0525886	1	M3	cis
GH_A05G2302	A05_22654108	4.64199e-07	0.302102	0.0584236	1	M3	cis
GH_A05G2305	A05_22814729	1.52729e-06	0.28676	0.0582734	1	M3	cis
GH_A05G2319	A05_22860241	7.93507e-38	-0.563278	0.0370428	1	M3	cis
GH_A05G2324	A05_22911538	1.20782e-08	-0.390617	0.0663583	1	M3	cis
GH_A05G2327	A05_23128085	2.83642e-05	-0.237613	0.0557559	1	M3	cis
GH_A05G2329	A05_22967901	5.00948e-34	-0.369222	0.0261443	1	M3	cis
GH_A05G2340	A05_23062873	4.65701e-11	0.324921	0.0472867	1	M3	cis
GH_A05G2347	A05_23122990	1.49626e-24	-0.71384	0.0628621	1	M3	cis
GH_A05G2348	A05_23145536	6.35066e-18	0.427734	0.0460476	1	M3	cis
GH_A05G2383	A05_23565855	4.20714e-06	0.198256	0.0421783	1	M3	cis
GH_A05G2390	A05_23736598	7.42519e-08	-0.538581	0.0972374	1	M3	cis
GH_A05G2394	A05_23866037	1.62447e-25	1.0934	0.093899	1	M3	cis
GH_A05G2395	A05_23842571	1.04098e-16	0.461408	0.0519105	1	M3	cis
GH_A05G2401	A05_23983167	7.28091e-21	0.382914	0.0374423	1	M3	cis
GH_A05G2404	A05_23983079	4.15332e-22	-0.534145	0.0503314	1	M3	cis
GH_A05G2416	A05_24357012	7.18468e-06	-0.163997	0.035802	1	M3	cis
GH_A05G2419	A05_24395096	9.90497e-18	0.307307	0.0333091	1	M3	cis
GH_A05G2425	A05_24483929	1.59966e-34	-0.619025	0.0433969	1	M3	cis
GH_A05G2427	A05_24507828	9.51362e-26	1.06931	0.0912868	1	M3	cis
GH_A05G2443	A05_25304917	1.69995e-09	-0.369863	0.0592152	1	M3	cis
GH_A05G2445	A05_25038868	7.03203e-06	0.197812	0.0431384	1	M3	cis
GH_A05G2458	A05_25750550	1.47551e-05	-0.610458	0.138246	1	M3	cis
GH_A05G2468	A05_25630299	2.10572e-24	-0.526934	0.046586	1	M3	cis
GH_A05G2480	A05_25773121	6.02788e-16	-0.578169	0.0669772	1	M3	cis
GH_A05G2496	A05_25627717	1.22673e-05	-0.284143	0.0637305	1	M3	cis
GH_A05G2504	A05_26114921	2.41054e-06	-0.225559	0.0467715	1	M3	cis
GH_A05G2505	A05_26053614	1.53088e-14	-0.321876	0.0394878	1	M3	cis
GH_A05G2505	A05_26350269	8.18325e-07	-0.233506	0.0462063	2	M3	cis
GH_A05G2516	A05_26215802	1.73233e-09	0.758601	0.121518	1	M3	cis
GH_A05G2520	A05_26246532	2.43337e-14	0.428605	0.0530523	1	M3	cis
GH_A05G2522	A05_26285504	2.1458e-08	-0.626931	0.108501	1	M3	cis
GH_A05G2523	A05_26331707	4.79344e-08	-0.227813	0.0405072	1	M3	cis
GH_A05G2529	A05_26420630	1.46834e-14	0.549535	0.0673801	1	M3	cis
GH_A05G2530	A05_26420630	9.30203e-18	0.573711	0.0621248	1	M3	cis
GH_A05G2568	A05_27044680	4.78224e-11	-0.454908	0.0662471	1	M3	cis
GH_A05G2591	A05_27381997	4.94381e-26	-0.852165	0.0722281	1	M3	cis
GH_A05G2592	A05_27382174	7.05543e-16	0.946002	0.109883	1	M3	cis
GH_A05G2650	A05_28614947	2.82062e-05	0.168104	0.0394331	1	M3	cis
GH_A05G2663	A05_28860637	3.5531e-12	-0.322964	0.044264	1	M3	cis
GH_A05G2670	A05_28607844	6.57205e-13	0.25669	0.0339233	1	M3	cis
GH_A05G2675	A05_28738914	5.70965e-24	-0.367974	0.0329126	1	M3	cis
GH_A05G2677	A05_28763760	3.61702e-06	0.20441	0.043181	1	M3	cis
GH_A05G2694	A05_29072207	1.90232e-06	0.297233	0.0609859	1	M3	cis
GH_A05G2695	A05_29177304	8.78487e-06	0.250982	0.0553427	1	M3	cis
GH_A05G2701	A05_29219348	4.80434e-09	-0.195195	0.032224	1	M3	cis
GH_A05G2732	A05_30213499	3.03694e-07	-0.446795	0.084978	1	M3	cis
GH_A05G2746	A05_30224094	3.10194e-06	-0.219989	0.0461429	1	M3	cis
GH_A05G2751	A05_30309947	2.56323e-31	0.687634	0.0515314	1	M3	cis
GH_A05G2763	A05_30595843	3.69093e-27	0.706033	0.0581968	1	M3	cis
GH_A05G2803	A05_31342035	2.59894e-06	0.258665	0.053819	1	M3	cis
GH_A05G2805	A05_31308551	7.83604e-06	-0.233995	0.051303	1	M3	cis
GH_A05G2806	A05_31371583	7.73448e-06	0.292617	0.0641143	1	M3	cis
GH_A05G2808	A05_31482161	1.08508e-24	-0.773839	0.067895	1	M3	cis
GH_A05G2813	A05_31582424	1.2594e-10	-0.317224	0.0473303	1	M3	cis
GH_A05G2818	A05_32524952	1.70815e-07	-0.335313	0.0623966	1	M3	cis
GH_A05G2843	A05_32150152	2.60162e-17	0.296321	0.0326052	1	M3	cis
GH_A05G2845	A05_32161740	3.12146e-36	0.611923	0.0414802	1	M3	cis
GH_A05G2846	A05_32161768	6.93071e-46	-0.730876	0.0417719	1	M3	cis
GH_A05G2847	A05_32207390	1.43286e-25	0.443426	0.0380274	1	M3	cis
GH_A05G2851	A05_32613250	1.47345e-08	-0.507295	0.0867294	1	M3	cis
GH_A05G2857	A05_32635954	1.98924e-15	-0.465991	0.0551088	1	M3	cis
GH_A05G2858	A05_32524032	1.11617e-06	-0.213151	0.0427356	1	M3	cis
GH_A05G2866	A05_33684852	9.37496e-10	-0.566585	0.0891795	1	M3	cis
GH_A05G2866	A05_33732410	1.3281e-05	0.405754	0.091376	2	M3	cis
GH_A05G2878	A05_33753865	3.34981e-13	-0.809687	0.105522	1	M3	cis
GH_A05G2881	A05_33837947	1.67777e-10	-0.763834	0.114809	1	M3	cis
GH_A05G2884	A05_33896999	2.79702e-06	-0.500978	0.104584	1	M3	cis
GH_A05G2885	A05_33837947	2.43934e-07	0.573355	0.108135	1	M3	cis
GH_A05G2907	A05_34344202	1.99145e-08	-0.304136	0.0525071	1	M3	cis
GH_A05G2908	A05_34351698	1.19816e-20	0.382685	0.0376691	1	M3	cis
GH_A05G2910	A05_34343992	2.7719e-09	-0.162794	0.0264371	1	M3	cis
GH_A05G2912	A05_34423230	8.70318e-12	-0.419483	0.0586675	1	M3	cis
GH_A05G2914	A05_34394496	6.18191e-22	-0.455163	0.0431054	1	M3	cis
GH_A05G2916	A05_34397505	3.07083e-24	0.631188	0.0560476	1	M3	cis
GH_A05G2926	A05_34864955	1.69515e-26	-0.654607	0.0548423	1	M3	cis
GH_A05G2930	A05_35107490	2.23009e-08	-0.299506	0.0519004	1	M3	cis
GH_A05G2957	A05_35917075	6.18628e-07	0.36868	0.0721279	1	M3	cis
GH_A05G2964	A05_36451432	1.00097e-10	-0.584055	0.0866345	1	M3	cis
GH_A05G2973	A05_36023335	2.14181e-12	0.292637	0.039663	1	M3	cis
GH_A05G2985	A05_36774312	2.33183e-07	-0.249952	0.0470602	1	M3	cis
GH_A05G2986	A05_36749958	1.45972e-07	0.217526	0.0402388	1	M3	cis
GH_A05G2986	A05_37561109	9.2583e-06	0.369057	0.0815878	2	M3	cis
GH_A05G2999	A05_36853095	1.08684e-12	0.719771	0.0961389	1	M3	cis
GH_A05G3003	A05_36834323	3.02418e-12	-0.688678	0.0940506	1	M3	cis
GH_A05G3004	A05_36853074	1.67842e-10	0.658064	0.0989118	1	M3	cis
GH_A05G3028	A05_37867612	7.10437e-25	-0.779595	0.0680703	1	M3	cis
GH_A05G3031	A05_37846008	2.06624e-13	-0.437284	0.0564322	1	M3	cis
GH_A05G3032	A05_38004974	2.41328e-08	0.337043	0.0585574	1	M3	cis
GH_A05G3033	A05_38001047	2.50938e-07	-0.414092	0.0781824	1	M3	cis
GH_A05G3034	A05_38004974	1.17311e-13	0.493296	0.0629446	1	M3	cis
GH_A05G3046	A05_38228624	3.00106e-07	-0.27673	0.0526084	1	M3	cis
GH_A05G3051	A05_38651523	5.68227e-05	0.277824	0.0678785	1	M3	cis
GH_A05G3091	A05_39824871	6.24818e-13	-0.810629	0.107017	1	M3	cis
GH_A05G3099	A05_41235796	7.98284e-07	-0.327254	0.0646969	1	M3	cis
GH_A05G3101	A05_41070527	1.50408e-23	-0.43395	0.039261	1	M3	cis
GH_A05G3102	A05_41129286	5.2756e-09	-0.263871	0.0436798	1	M3	cis
GH_A05G3102	A05_41790413	1.70797e-05	0.240581	0.0549029	2	M3	cis
GH_A05G3106	A05_41097620	2.30349e-12	0.544406	0.0738902	1	M3	cis
GH_A05G3106	A05_41066205	1.24041e-07	-0.508875	0.0935729	2	M3	cis
GH_A05G3123	A05_41627836	5.08339e-06	0.147129	0.0315839	1	M3	cis
GH_A05G3125	A05_42372589	3.44316e-07	0.337512	0.0645071	1	M3	cis
GH_A05G3205	A05_47885128	9.06819e-22	0.527085	0.0501608	1	M3	cis
GH_A05G3333	A05_69620110	2.80208e-07	0.799076	0.151509	1	M3	cis
GH_A05G3337	A05_69620110	3.70193e-07	0.796132	0.152593	1	M3	cis
GH_A05G3379	A05_71982634	2.29258e-07	0.732245	0.137776	1	M3	cis
GH_A05G3388	A05_73617265	4.70559e-13	-0.509978	0.0669297	1	M3	cis
GH_A05G3431	A05_77239778	1.61104e-05	-0.313477	0.0713216	1	M3	cis
GH_A05G3441	A05_79212825	7.80127e-05	0.104854	0.0261211	1	M3	cis
GH_A05G3499	A05_82049787	2.57788e-05	-0.229153	0.0534846	1	M3	cis
GH_A05G3614	A05_88382942	8.59747e-06	-0.149105	0.0328427	1	M3	cis
GH_A05G3617	A05_88466615	3.92303e-06	-0.264522	0.0560917	1	M3	cis
GH_A05G3620	A05_87589666	1.49546e-15	-0.459264	0.0540426	1	M3	cis
GH_A05G3636	A05_92270975	1.53107e-05	0.180792	0.0410226	1	M3	cis
GH_A05G3649	A05_95042266	2.60006e-05	-0.202408	0.0472648	1	M3	cis
GH_A05G3654	A05_96687166	2.07305e-05	-0.237365	0.0547414	1	M3	cis
GH_A05G3658	A05_96233453	9.18204e-06	0.151618	0.0335069	1	M3	cis
GH_A05G3659	A05_96066342	1.02814e-19	0.507428	0.0514383	1	M3	cis
GH_A05G3660	A05_96169894	4.43223e-12	0.210543	0.0289988	1	M3	cis
GH_A05G3661	A05_96094580	1.49807e-09	0.372259	0.0593831	1	M3	cis
GH_A05G3665	A05_96391566	5.57626e-35	-0.687684	0.0477722	1	M3	cis
GH_A05G3668	A05_96233455	6.10259e-08	-0.189805	0.0340326	1	M3	cis
GH_A05G3670	A05_96340221	2.0055e-09	0.259657	0.04177	1	M3	cis
GH_A05G3672	A05_96501780	2.31636e-10	0.50643	0.0767616	1	M3	cis
GH_A05G3675	A05_96557138	3.62185e-21	0.422308	0.0409159	1	M3	cis
GH_A05G3684	A05_96988778	3.06898e-32	-0.57771	0.0424486	1	M3	cis
GH_A05G3696	A05_96751850	1.46843e-06	-0.231998	0.0470646	1	M3	cis
GH_A05G3702	A05_97188611	4.96943e-15	-0.391554	0.0470667	1	M3	cis
GH_A05G3709	A05_97361024	4.59898e-12	0.464767	0.0640667	1	M3	cis
GH_A05G3712	A05_97584103	4.61076e-10	0.280297	0.0432719	1	M3	cis
GH_A05G3714	A05_97396353	1.56519e-13	-0.264529	0.0339482	1	M3	cis
GH_A05G3719	A05_97602298	3.22619e-11	-0.358833	0.0517577	1	M3	cis
GH_A05G3727	A05_98628465	7.91144e-06	-0.477889	0.104826	1	M3	cis
GH_A05G3728	A05_98018994	9.8691e-22	-0.977791	0.0931535	1	M3	cis
GH_A05G3783	A05_99404787	7.41547e-15	-0.332517	0.0402613	1	M3	cis
GH_A05G3784	A05_99512089	5.21998e-15	-0.637309	0.0766574	1	M3	cis
GH_A05G3784	A05_99513435	1.13322e-05	0.416639	0.0930597	2	M3	cis
GH_A05G3789	A05_99343635	2.33498e-05	0.478317	0.11103	1	M3	cis
GH_A05G3791	A05_99627928	2.3085e-09	0.225002	0.0363438	1	M3	cis
GH_A05G3796	A05_99823474	5.72072e-08	0.246958	0.0441808	1	M3	cis
GH_A05G3803	A05_99781945	1.36549e-35	-0.667195	0.0457941	1	M3	cis
GH_A05G3808	A05_99875127	5.07012e-07	-0.219263	0.0425531	1	M3	cis
GH_A05G3813	A05_99823474	1.142e-10	0.269011	0.0400368	1	M3	cis
GH_A05G3826	A05_100354380	9.22901e-25	0.582565	0.0510185	1	M3	cis
GH_A05G3827	A05_100402299	3.28957e-28	-0.611302	0.0491384	1	M3	cis
GH_A05G3828	A05_100269669	2.189e-13	0.324935	0.0419823	1	M3	cis
GH_A05G3832	A05_100395545	5.26792e-17	-0.422259	0.0469862	1	M3	cis
GH_A05G3849	A05_100658138	1.66271e-05	0.218758	0.0498549	1	M3	cis
GH_A05G3899	A05_102296571	1.05102e-05	0.554012	0.123276	1	M3	cis
GH_A05G3901	A05_102317445	2.80177e-21	-0.445596	0.0430124	1	M3	cis
GH_A05G3901	A05_102279044	1.87429e-08	-0.49471	0.0852291	2	M3	cis
GH_A05G3902	A05_102315258	4.93978e-06	0.215822	0.0462667	1	M3	cis
GH_A05G3905	A05_102321480	5.30192e-14	-0.415372	0.0521846	1	M3	cis
GH_A05G3908	A05_102376626	1.04163e-08	-0.266052	0.0449854	1	M3	cis
GH_A05G3912	A05_102447904	1.33189e-11	0.204307	0.0288565	1	M3	cis
GH_A05G3913	A05_102480740	5.38457e-13	-0.284529	0.0374463	1	M3	cis
GH_A05G3946	A05_102888275	5.18828e-06	-0.228857	0.0491764	1	M3	cis
GH_A05G4002	A05_104889776	1.9576e-15	-0.174929	0.0206815	1	M3	cis
GH_A05G4006	A05_105022487	3.04052e-09	0.313752	0.0510912	1	M3	cis
GH_A05G4009	A05_105007056	3.10068e-30	-0.513101	0.0393762	1	M3	cis
GH_A05G4013	A05_105114391	2.58385e-27	0.641896	0.0527118	1	M3	cis
GH_A05G4020	A05_105259469	7.95312e-08	-0.457086	0.082725	1	M3	cis
GH_A05G4039	A05_105683077	3.51904e-19	0.621345	0.0640918	1	M3	cis
GH_A05G4048	A05_105857124	9.68841e-21	0.549501	0.0539361	1	M3	cis
GH_A05G4051	A05_105871599	2.33574e-12	-0.189699	0.0257598	1	M3	cis
GH_A05G4059	A05_106065439	6.36415e-07	0.415595	0.0814003	1	M3	cis
GH_A05G4060	A05_105930351	2.06993e-05	-0.174539	0.0402492	1	M3	cis
GH_A05G4062	A05_106095753	7.34143e-10	0.908171	0.141997	1	M3	cis
GH_A05G4066	A05_106153828	7.84814e-24	-0.952375	0.0855025	1	M3	cis
GH_A05G4105	A05_106810762	1.63523e-05	-0.547455	0.124654	1	M3	cis
GH_A05G4126	A05_107152640	2.57275e-23	-0.865637	0.0787913	1	M3	cis
GH_A05G4126	A05_107156448	2.77638e-06	-0.251416	0.0524634	2	M3	cis
GH_A05G4127	A05_107149799	8.437e-30	-0.521174	0.0403868	1	M3	cis
GH_A05G4128	A05_107164058	1.00798e-05	0.168596	0.0374354	1	M3	cis
GH_A05G4143	A05_107439641	1.39482e-09	-0.239545	0.0381347	1	M3	cis
GH_A05G4149	A05_107561811	3.27817e-13	0.433177	0.0564288	1	M3	cis
GH_A05G4151	A05_107531749	3.75365e-13	0.392543	0.0512777	1	M3	cis
GH_A05G4152	A05_108383072	3.30174e-07	0.361745	0.0690256	1	M3	cis
GH_A05G4153	A05_107520865	3.6929e-07	0.516226	0.0989343	1	M3	cis
GH_A05G4167	A05_107890408	1.89026e-23	-0.707037	0.0641429	1	M3	cis
GH_A05G4172	A05_108159966	3.65227e-15	0.623993	0.0745935	1	M3	cis
GH_A05G4177	A05_107941746	1.34353e-05	0.529211	0.119259	1	M3	cis
GH_A05G4178	A05_108656184	3.16301e-17	-0.44076	0.0486482	1	M3	cis
GH_A05G4179	A05_108255487	1.1903e-10	-0.67019	0.0998495	1	M3	cis
GH_A05G4184	A05_108053680	1.3388e-09	-0.423324	0.0673129	1	M3	cis
GH_A05G4185	A05_108935402	7.25576e-10	0.581877	0.0909497	1	M3	cis
GH_A05G4186	A05_108385522	2.62628e-35	-0.801834	0.0553431	1	M3	cis
GH_A05G4187	A05_108638700	9.26014e-07	0.412048	0.0819653	1	M3	cis
GH_A05G4190	A05_108420731	1.0004e-05	-0.275891	0.0612359	1	M3	cis
GH_A05G4195	A05_109004510	2.52796e-40	-0.677405	0.0425626	1	M3	cis
GH_A05G4199	A05_108608139	4.1859e-07	-0.274412	0.0528512	1	M3	cis
GH_A05G4200	A05_108387260	8.52075e-07	-0.505107	0.100128	1	M3	cis
GH_A05G4202	A05_108615742	9.09685e-22	0.255604	0.0243258	1	M3	cis
GH_A05G4204	A05_108780626	4.87755e-35	-0.640844	0.0444671	1	M3	cis
GH_A05G4205	A05_108701110	1.02786e-17	0.514159	0.0557618	1	M3	cis
GH_A05G4206	A05_108756199	2.16878e-32	-0.629135	0.0460803	1	M3	cis
GH_A05G4208	A05_109022217	5.11507e-22	-0.719264	0.0679534	1	M3	cis
GH_A05G4209	A05_108780626	5.2166e-07	0.190023	0.0369206	1	M3	cis
GH_A05G4211	A05_109123297	1.70643e-06	0.226119	0.0461733	1	M3	cis
GH_A05G4218	A05_108810933	6.58127e-23	0.876902	0.080762	1	M3	cis
GH_A05G4226	A05_109022217	1.31414e-23	0.627077	0.0566427	1	M3	cis
GH_A05G4227	A05_109022030	7.05442e-12	-0.377136	0.0524921	1	M3	cis
GH_A05G4230	A05_109475747	1.44631e-05	-0.249912	0.0565362	1	M3	cis
GH_A05G4234	A05_108566987	6.21778e-15	-0.594583	0.071762	1	M3	cis
GH_A05G4235	A05_109171966	8.82873e-12	0.204462	0.0286047	1	M3	cis
GH_A05G4237	A05_109179549	1.43294e-21	-0.423469	0.0405372	1	M3	cis
GH_A05G4241	A05_109234536	1.0642e-06	0.219777	0.0439751	1	M3	cis
GH_A05G4246	A05_109408978	1.1058e-06	-0.225932	0.0452802	1	M3	cis
GH_A05G4247	A05_109007648	9.52905e-36	0.749682	0.0512988	1	M3	cis
GH_A05G4249	A05_109281157	1.42097e-07	0.251488	0.04648	1	M3	cis
GH_A05G4250	A05_109007648	8.19444e-28	0.878365	0.0712719	1	M3	cis
GH_A05G4253	A05_108912503	4.76355e-11	-0.470586	0.0685237	1	M3	cis
GH_A05G4254	A05_109355772	1.07593e-05	0.29183	0.0650143	1	M3	cis
GH_A05G4255	A05_109156381	2.45372e-24	-0.878108	0.0777705	1	M3	cis
GH_A05G4260	A05_109438731	3.78301e-08	0.367466	0.0648119	1	M3	cis
GH_A05G4261	A05_109475747	5.854e-17	-0.488885	0.0544921	1	M3	cis
GH_A05G4262	A05_109511185	5.8444e-22	0.821539	0.077747	1	M3	cis
GH_A05G4264	A05_109511185	2.8829e-24	-0.889892	0.0789617	1	M3	cis
GH_A05G4265	A05_109511185	2.95818e-15	0.628453	0.0748449	1	M3	cis
GH_A05G4297	A05_109925408	3.53816e-06	0.343348	0.0724568	1	M3	cis
GH_A05G4306	A05_109891881	2.24141e-05	-0.313072	0.0725094	1	M3	cis
GH_A05G4309	A05_109985465	1.67559e-27	-0.508063	0.0415327	1	M3	cis
GH_A05G4312	A05_110380372	1.50998e-06	0.273204	0.0554911	1	M3	cis
GH_A05G4326	A05_110174221	3.04805e-08	0.358909	0.0628431	1	M3	cis
GH_A05G4328	A05_110201507	1.33883e-09	-0.302712	0.0481344	1	M3	cis
GH_A05G4330	A05_110201507	2.84899e-28	0.616268	0.0494649	1	M3	cis
GH_A05G4345	A05_110409648	1.95072e-05	-0.545584	0.125409	1	M3	cis
GH_A05G4355	A05_109988492	1.0424e-08	0.510725	0.0863581	1	M3	cis
GH_A05G4360	A05_110560299	2.3933e-22	0.555078	0.0519436	1	M3	cis
GH_A06G0005	A06_117338	1.21591e-25	1.1166	0.0955833	1	M3	cis
GH_A06G0006	A06_115368	1.86149e-34	1.28629	0.0902946	1	M3	cis
GH_A06G0007	A06_119846	3.90967e-24	0.985968	0.0877977	1	M3	cis
GH_A06G0008	A06_115368	1.79635e-32	1.35299	0.0989277	1	M3	cis
GH_A06G0009	A06_53425	8.23511e-24	1.07521	0.0965853	1	M3	cis
GH_A06G0011	A06_57671	9.94047e-25	1.06771	0.0935844	1	M3	cis
GH_A06G0012	A06_94398	3.2855e-34	1.3958	0.0984699	1	M3	cis
GH_A06G0013	A06_115368	1.65741e-24	0.798574	0.0704068	1	M3	cis
GH_A06G0015	A06_57673	1.09961e-07	0.831927	0.152308	1	M3	cis
GH_A06G0015	A06_45799	2.64106e-06	0.746915	0.155506	2	M3	cis
GH_A06G0016	A06_115368	8.37303e-33	1.33771	0.0971343	1	M3	cis
GH_A06G0018	A06_44448	1.34386e-05	-0.378121	0.0852118	1	M3	cis
GH_A06G0077	A06_800932	8.26001e-13	0.447061	0.0593669	1	M3	cis
GH_A06G0100	A06_971603	3.23878e-11	0.195703	0.0282306	1	M3	cis
GH_A06G0101	A06_806421	2.43623e-07	-0.592188	0.111681	1	M3	cis
GH_A06G0103	A06_952847	6.84729e-15	0.454198	0.0549146	1	M3	cis
GH_A06G0109	A06_948480	5.11791e-22	0.6034	0.0570074	1	M3	cis
GH_A06G0122	A06_972842	1.22905e-05	0.3873	0.0868761	1	M3	cis
GH_A06G0124	A06_1124080	4.10134e-08	0.313674	0.0554767	1	M3	cis
GH_A06G0130	A06_1156350	8.40492e-19	0.392235	0.0409715	1	M3	cis
GH_A06G0137	A06_1400549	6.27132e-07	0.324635	0.0635465	1	M3	cis
GH_A06G0147	A06_1396857	4.10724e-15	-0.570734	0.0683703	1	M3	cis
GH_A06G0165	A06_1529338	4.58749e-16	0.30411	0.0350663	1	M3	cis
GH_A06G0175	A06_1757580	5.00277e-10	-0.24234	0.0374951	1	M3	cis
GH_A06G0178	A06_2345043	1.24635e-05	0.197914	0.0444268	1	M3	cis
GH_A06G0179	A06_2248728	4.64185e-06	0.139626	0.0298436	1	M3	cis
GH_A06G0184	A06_1639487	8.84847e-11	-0.369293	0.054608	1	M3	cis
GH_A06G0186	A06_2066229	2.08241e-09	-0.377407	0.0607784	1	M3	cis
GH_A06G0190	A06_1569633	1.21242e-06	-0.204784	0.0412029	1	M3	cis
GH_A06G0196	A06_2080815	6.10128e-09	-0.68518	0.113941	1	M3	cis
GH_A06G0205	A06_2126653	2.92271e-08	0.327172	0.0572056	1	M3	cis
GH_A06G0227	A06_2343812	2.81482e-06	0.551001	0.11506	1	M3	cis
GH_A06G0271	A06_2805475	5.67491e-06	0.208019	0.0448921	1	M3	cis
GH_A06G0283	A06_2945140	5.68575e-21	-1.11574	0.108705	1	M3	cis
GH_A06G0283	A06_2957864	5.65338e-06	0.36258	0.0782271	2	M3	cis
GH_A06G0285	A06_2984164	4.66086e-10	-0.347497	0.0536618	1	M3	cis
GH_A06G0330	A06_4154772	2.59838e-06	-0.303421	0.0631304	1	M3	cis
GH_A06G0337	A06_3948883	7.78559e-16	-0.392766	0.0456989	1	M3	cis
GH_A06G0349	A06_4154772	8.2189e-16	-0.359848	0.0419077	1	M3	cis
GH_A06G0350	A06_4127313	8.35489e-18	-0.449253	0.0485676	1	M3	cis
GH_A06G0359	A06_4240292	2.59305e-09	-0.396868	0.0643233	1	M3	cis
GH_A06G0360	A06_4205312	2.77651e-08	-0.26066	0.0454981	1	M3	cis
GH_A06G0361	A06_4258940	8.17193e-11	-0.330035	0.0487055	1	M3	cis
GH_A06G0362	A06_4310270	2.65761e-06	0.301732	0.0628432	1	M3	cis
GH_A06G0364	A06_4280314	5.06357e-30	0.5901	0.045501	1	M3	cis
GH_A06G0365	A06_4235480	1.63188e-14	-0.463019	0.056884	1	M3	cis
GH_A06G0372	A06_4361369	6.61181e-08	-0.344511	0.0619456	1	M3	cis
GH_A06G0383	A06_4537375	3.15665e-09	-0.321772	0.0524554	1	M3	cis
GH_A06G0385	A06_4613688	3.98344e-07	0.311669	0.0599092	1	M3	cis
GH_A06G0397	A06_4877085	1.44526e-10	-0.407209	0.0609709	1	M3	cis
GH_A06G0412	A06_5405858	3.71555e-18	0.761155	0.0812788	1	M3	cis
GH_A06G0457	A06_7298827	8.58711e-07	0.418221	0.0829316	1	M3	cis
GH_A06G0482	A06_7051561	6.67744e-10	0.633542	0.0987988	1	M3	cis
GH_A06G0483	A06_7040430	2.04297e-11	0.725131	0.103454	1	M3	cis
GH_A06G0484	A06_7040430	5.32997e-13	0.781858	0.102877	1	M3	cis
GH_A06G0493	A06_7271790	4.55998e-10	0.794566	0.122628	1	M3	cis
GH_A06G0497	A06_7456086	1.47718e-07	-0.318278	0.0589084	1	M3	cis
GH_A06G0504	A06_7502655	3.67272e-06	-0.534116	0.11291	1	M3	cis
GH_A06G0527	A06_7885776	8.1849e-10	-0.482618	0.0756873	1	M3	cis
GH_A06G0567	A06_8939966	7.40087e-20	-0.730966	0.0737601	1	M3	cis
GH_A06G0580	A06_10011095	4.42918e-06	-0.475981	0.10151	1	M3	cis
GH_A06G0622	A06_10539918	3.97873e-10	-0.525842	0.0808569	1	M3	cis
GH_A06G0625	A06_10514607	2.16418e-08	-0.624085	0.108039	1	M3	cis
GH_A06G0626	A06_10573974	4.14563e-06	0.273061	0.0580526	1	M3	cis
GH_A06G0663	A06_12198053	2.95161e-12	0.411726	0.0561874	1	M3	cis
GH_A06G0663	A06_11409350	5.70217e-07	-0.258918	0.0504824	2	M3	cis
GH_A06G0670	A06_11419281	9.38576e-07	-0.549552	0.10938	1	M3	cis
GH_A06G0684	A06_15141353	7.69052e-06	-0.19088	0.0418113	1	M3	cis
GH_A06G0695	A06_14906353	2.72648e-12	0.85854	0.116981	1	M3	cis
GH_A06G0696	A06_14991859	2.0008e-05	0.509945	0.117378	1	M3	cis
GH_A06G0701	A06_15245459	7.54478e-08	-0.319591	0.0577328	1	M3	cis
GH_A06G0729	A06_14991815	1.38918e-16	-0.434736	0.049141	1	M3	cis
GH_A06G0731	A06_15985764	1.76328e-21	-0.449497	0.0431441	1	M3	cis
GH_A06G0733	A06_15861225	2.02833e-07	0.210786	0.0394773	1	M3	cis
GH_A06G0736	A06_16206750	3.5273e-24	0.552746	0.0491614	1	M3	cis
GH_A06G0743	A06_16193898	2.73899e-21	0.402674	0.0388715	1	M3	cis
GH_A06G0757	A06_15717607	1.51903e-05	-0.213841	0.0485012	1	M3	cis
GH_A06G0796	A06_17775411	4.29359e-06	-0.324597	0.0691234	1	M3	cis
GH_A06G0802	A06_18272658	1.02968e-29	-0.604236	0.0469149	1	M3	cis
GH_A06G0810	A06_18503867	6.1648e-06	0.502922	0.108971	1	M3	cis
GH_A06G0811	A06_18455764	1.30578e-28	0.57895	0.0461027	1	M3	cis
GH_A06G0812	A06_18761360	8.62124e-14	0.567107	0.071925	1	M3	cis
GH_A06G0814	A06_18769409	3.47411e-05	-0.272546	0.0646921	1	M3	cis
GH_A06G0818	A06_18614761	3.76407e-09	-0.301143	0.0493506	1	M3	cis
GH_A06G0826	A06_18931837	7.76687e-07	0.523053	0.103288	1	M3	cis
GH_A06G0827	A06_20021889	4.19477e-09	-0.581284	0.0955697	1	M3	cis
GH_A06G0828	A06_19752252	3.06036e-05	0.522443	0.123117	1	M3	cis
GH_A06G0835	A06_20006710	2.31949e-05	-0.479757	0.111324	1	M3	cis
GH_A06G0839	A06_20168412	5.49944e-06	-0.465252	0.100253	1	M3	cis
GH_A06G0840	A06_20201035	2.17473e-05	-0.434237	0.100406	1	M3	cis
GH_A06G0842	A06_19855545	1.8563e-06	0.528445	0.108308	1	M3	cis
GH_A06G0846	A06_20794497	3.32592e-06	-0.603881	0.127072	1	M3	cis
GH_A06G0849	A06_20748186	3.31657e-08	-0.67899	0.119225	1	M3	cis
GH_A06G0852	A06_19344382	1.39934e-05	-0.43445	0.0981133	1	M3	cis
GH_A06G0855	A06_21101399	8.74406e-18	-1.32597	0.143406	1	M3	cis
GH_A06G0855	A06_19963610	1.42537e-05	0.505257	0.114206	2	M3	cis
GH_A06G0856	A06_20819404	5.15733e-13	0.725584	0.0954073	1	M3	cis
GH_A06G0857	A06_20419993	6.80145e-25	0.814958	0.0710928	1	M3	cis
GH_A06G0857	A06_19746318	7.05523e-16	-0.498722	0.0579144	2	M3	cis
GH_A06G0858	A06_20361656	3.32098e-10	0.469121	0.0717871	1	M3	cis
GH_A06G0879	A06_22533266	4.19971e-08	0.408266	0.0722647	1	M3	cis
GH_A06G0880	A06_22547228	9.13342e-17	-0.422434	0.0474248	1	M3	cis
GH_A06G0882	A06_23013488	4.8257e-07	-0.296195	0.05737	1	M3	cis
GH_A06G0887	A06_23117754	6.17059e-07	-0.438594	0.0857971	1	M3	cis
GH_A06G0951	A06_29583441	3.70207e-05	-0.339196	0.0808067	1	M3	cis
GH_A06G0957	A06_29066429	2.58302e-05	0.256072	0.0597741	1	M3	cis
GH_A06G0964	A06_29703703	2.07245e-08	-0.310106	0.0536079	1	M3	cis
GH_A06G0975	A06_30671770	6.29878e-08	0.916411	0.164498	1	M3	cis
GH_A06G0991	A06_31874712	2.14004e-12	-0.537228	0.0728127	1	M3	cis
GH_A06G1004	A06_32515145	9.28173e-06	-0.438102	0.0968715	1	M3	cis
GH_A06G1009	A06_32606165	8.55163e-17	0.98799	0.110799	1	M3	cis
GH_A06G1013	A06_32797106	5.58562e-28	0.900478	0.0727777	1	M3	cis
GH_A06G1014	A06_32686396	5.53313e-19	-0.696127	0.0722523	1	M3	cis
GH_A06G1014	A06_32879633	1.35342e-07	0.517384	0.0954416	2	M3	cis
GH_A06G1015	A06_32845179	1.15676e-20	-0.840426	0.0826875	1	M3	cis
GH_A06G1019	A06_32892034	3.01086e-11	-0.597202	0.0859962	1	M3	cis
GH_A06G1022	A06_32879622	4.5647e-11	-0.524492	0.0762934	1	M3	cis
GH_A06G1030	A06_33427326	2.59726e-08	-0.383976	0.066866	1	M3	cis
GH_A06G1030	A06_34408585	1.76392e-05	-0.449177	0.102684	2	M3	cis
GH_A06G1054	A06_35002095	2.0461e-05	-0.549857	0.126719	1	M3	cis
GH_A06G1084	A06_37280877	2.16523e-22	0.495321	0.0462937	1	M3	cis
GH_A06G1085	A06_37583303	5.5497e-22	-0.499595	0.0472485	1	M3	cis
GH_A06G1266	A06_68151012	2.79538e-06	0.813849	0.169894	1	M3	cis
GH_A06G1280	A06_71169796	1.23805e-09	0.763934	0.121204	1	M3	cis
GH_A06G1298	A06_73665176	5.20799e-13	1.322	0.17383	1	M3	cis
GH_A06G1298	A06_74240718	4.52334e-06	-0.744374	0.158894	2	M3	cis
GH_A06G1343	A06_75500162	3.53448e-05	0.290581	0.069041	1	M3	cis
GH_A06G1344	A06_77043833	3.41158e-05	0.451679	0.1071	1	M3	cis
GH_A06G1358	A06_77970717	9.02586e-06	0.527172	0.116402	1	M3	cis
GH_A06G1368	A06_79470707	6.52794e-08	-0.516489	0.0928269	1	M3	cis
GH_A06G1369	A06_78938916	4.47506e-07	-0.291087	0.0562114	1	M3	cis
GH_A06G1370	A06_79925384	1.36095e-06	-0.449293	0.0908477	1	M3	cis
GH_A06G1378	A06_78862554	1.1636e-06	0.655028	0.131562	1	M3	cis
GH_A06G1421	A06_88279755	1.43466e-09	-0.404975	0.0645222	1	M3	cis
GH_A06G1462	A06_91405853	1.66718e-06	-0.221678	0.0452204	1	M3	cis
GH_A06G1470	A06_93260060	3.54238e-06	0.700852	0.147909	1	M3	cis
GH_A06G1481	A06_93309433	8.60368e-12	-0.887109	0.124035	1	M3	cis
GH_A06G1491	A06_95722928	1.78337e-08	-0.658701	0.113312	1	M3	cis
GH_A06G1510	A06_97747770	2.07401e-12	-0.828322	0.112189	1	M3	cis
GH_A06G1547	A06_104472940	6.04573e-07	-1.05217	0.205653	1	M3	cis
GH_A06G1551	A06_104200079	5.59844e-06	0.563408	0.121508	1	M3	cis
GH_A06G1566	A06_105434900	4.49973e-06	0.761366	0.162494	1	M3	cis
GH_A06G1590	A06_107387864	3.08545e-08	0.918481	0.160887	1	M3	cis
GH_A06G1593	A06_106653623	5.66865e-06	0.493845	0.10657	1	M3	cis
GH_A06G1597	A06_108422990	4.5012e-06	0.633078	0.135116	1	M3	cis
GH_A06G1600	A06_108167191	1.0344e-07	-0.667744	0.121993	1	M3	cis
GH_A06G1621	A06_109567894	1.23198e-05	0.222445	0.0499032	1	M3	cis
GH_A06G1622	A06_109509431	1.34275e-12	0.648422	0.0870014	1	M3	cis
GH_A06G1625	A06_109639666	3.35257e-09	-0.395416	0.0645764	1	M3	cis
GH_A06G1628	A06_109677251	1.38563e-05	0.26687	0.060237	1	M3	cis
GH_A06G1638	A06_110248932	1.52835e-16	-0.75828	0.0858478	1	M3	cis
GH_A06G1648	A06_110756567	7.27485e-06	0.384452	0.0839808	1	M3	cis
GH_A06G1651	A06_111040806	8.37471e-15	0.593809	0.0720586	1	M3	cis
GH_A06G1656	A06_111800837	9.11431e-07	-0.279773	0.055616	1	M3	cis
GH_A06G1670	A06_111972158	1.96101e-13	0.316576	0.0408116	1	M3	cis
GH_A06G1673	A06_112351045	1.87549e-06	-0.443215	0.0908811	1	M3	cis
GH_A06G1674	A06_112188955	2.16847e-07	-0.285162	0.0535417	1	M3	cis
GH_A06G1679	A06_113917927	1.18567e-18	0.700262	0.0735163	1	M3	cis
GH_A06G1694	A06_114315871	2.40698e-09	0.213032	0.0344524	1	M3	cis
GH_A06G1695	A06_114095969	2.13774e-05	0.222877	0.0514864	1	M3	cis
GH_A06G1696	A06_113445727	5.46492e-15	-0.569213	0.0685396	1	M3	cis
GH_A06G1697	A06_114581183	1.95073e-07	-0.435681	0.0814774	1	M3	cis
GH_A06G1701	A06_114972757	1.37032e-08	0.470864	0.0803138	1	M3	cis
GH_A06G1714	A06_115422620	3.26517e-06	-0.352461	0.0741038	1	M3	cis
GH_A06G1721	A06_115253080	2.30324e-14	-0.642277	0.079418	1	M3	cis
GH_A06G1730	A06_116126762	1.70401e-08	0.261152	0.0448579	1	M3	cis
GH_A06G1737	A06_115278525	2.26746e-11	0.913984	0.130721	1	M3	cis
GH_A06G1740	A06_116136497	5.18139e-09	-0.52005	0.0860505	1	M3	cis
GH_A06G1761	A06_116609060	5.33047e-06	0.258298	0.0555747	1	M3	cis
GH_A06G1764	A06_116615046	2.00554e-09	-0.517466	0.0832429	1	M3	cis
GH_A06G1794	A06_117670433	2.31042e-11	0.436628	0.062476	1	M3	cis
GH_A06G1795	A06_117469963	2.73866e-28	0.673858	0.0540655	1	M3	cis
GH_A06G1802	A06_117670463	9.39093e-12	0.380644	0.0533287	1	M3	cis
GH_A06G1809	A06_117360752	7.54086e-06	-0.259695	0.0568294	1	M3	cis
GH_A06G1812	A06_117688109	3.07615e-07	-0.508224	0.0967096	1	M3	cis
GH_A06G1817	A06_117923110	1.28154e-06	0.569777	0.114912	1	M3	cis
GH_A06G1819	A06_117900638	3.98079e-22	0.476616	0.0448866	1	M3	cis
GH_A06G1843	A06_118692219	2.73533e-14	0.985883	0.122274	1	M3	cis
GH_A06G1843	A06_118723530	2.40059e-07	-0.598571	0.11281	2	M3	cis
GH_A06G1845	A06_118707507	8.07111e-15	-0.399966	0.048503	1	M3	cis
GH_A06G1847	A06_118694379	1.81176e-18	-0.540308	0.0570799	1	M3	cis
GH_A06G1849	A06_118787227	2.25365e-06	-0.170728	0.0352949	1	M3	cis
GH_A06G1856	A06_119195358	4.62401e-06	-0.129138	0.0275969	1	M3	cis
GH_A06G1861	A06_119178701	1.11031e-25	0.480288	0.0410724	1	M3	cis
GH_A06G1862	A06_119182795	1.79155e-05	-0.151438	0.0346506	1	M3	cis
GH_A06G1868	A06_119357036	2.68115e-05	0.137046	0.0320568	1	M3	cis
GH_A06G1869	A06_119387632	1.71457e-09	-0.162314	0.0259929	1	M3	cis
GH_A06G1884	A06_119520282	7.42266e-45	-0.730247	0.0424476	1	M3	cis
GH_A06G1886	A06_119447658	5.67831e-07	0.336924	0.0656868	1	M3	cis
GH_A06G1890	A06_119608217	1.84994e-05	0.331439	0.0759675	1	M3	cis
GH_A06G1894	A06_119658108	1.72009e-12	-0.205762	0.0277557	1	M3	cis
GH_A06G1896	A06_119778053	2.42157e-05	-0.236518	0.0550126	1	M3	cis
GH_A06G1899	A06_119780346	7.84491e-07	-0.28966	0.0572233	1	M3	cis
GH_A06G1901	A06_119801914	1.28364e-10	0.12835	0.0191594	1	M3	cis
GH_A06G1903	A06_119838591	2.17873e-05	-0.226729	0.0524304	1	M3	cis
GH_A06G1912	A06_119996388	1.30069e-14	-0.184065	0.022518	1	M3	cis
GH_A06G1913	A06_119996388	2.9171e-06	0.247592	0.0517865	1	M3	cis
GH_A06G1925	A06_120369740	1.79445e-21	0.718373	0.0689673	1	M3	cis
GH_A06G1931	A06_120403246	3.29631e-10	0.288627	0.0441583	1	M3	cis
GH_A06G1937	A06_120626536	6.83782e-31	0.535397	0.0404964	1	M3	cis
GH_A06G1952	A06_121034701	2.17733e-10	0.489342	0.0740513	1	M3	cis
GH_A06G1991	A06_121814079	1.43534e-05	0.536733	0.121374	1	M3	cis
GH_A06G1992	A06_121713595	2.49468e-06	-0.252657	0.0524716	1	M3	cis
GH_A06G2025	A06_121703465	4.99202e-06	0.326183	0.0699603	1	M3	cis
GH_A06G2026	A06_122151451	1.26977e-19	-0.699508	0.0711194	1	M3	cis
GH_A06G2052	A06_122732990	4.01001e-18	-0.570087	0.0609459	1	M3	cis
GH_A06G2079	A06_123193352	2.00661e-12	0.586451	0.0793727	1	M3	cis
GH_A06G2081	A06_123341842	1.5276e-06	-0.379239	0.0770669	1	M3	cis
GH_A06G2086	A06_123280979	2.67623e-14	-0.5737	0.0711397	1	M3	cis
GH_A06G2089	A06_123501500	1.42496e-07	0.435367	0.080473	1	M3	cis
GH_A06G2092	A06_123440169	1.51142e-31	0.609701	0.0454655	1	M3	cis
GH_A06G2093	A06_123526131	5.74789e-16	-0.196643	0.0227614	1	M3	cis
GH_A06G2106	A06_123892602	1.2162e-08	0.441781	0.0750665	1	M3	cis
GH_A06G2107	A06_123891986	8.61345e-06	0.215104	0.0473845	1	M3	cis
GH_A06G2120	A06_124044987	1.08209e-22	0.798648	0.0740048	1	M3	cis
GH_A06G2122	A06_124070122	2.89197e-11	-0.3192	0.0459198	1	M3	cis
GH_A06G2125	A06_124095499	4.74358e-07	0.275453	0.0533159	1	M3	cis
GH_A06G2126	A06_124098718	7.73085e-15	-0.326884	0.0396093	1	M3	cis
GH_A06G2130	A06_124098718	7.21826e-29	-0.635696	0.0503201	1	M3	cis
GH_A06G2135	A06_124132826	1.09251e-25	-0.572094	0.0489145	1	M3	cis
GH_A06G2137	A06_124143294	1.62877e-14	-0.425783	0.0523074	1	M3	cis
GH_A06G2139	A06_124157741	1.99672e-24	-0.595668	0.0526303	1	M3	cis
GH_A06G2148	A06_124033253	1.76748e-08	-0.4751	0.0817045	1	M3	cis
GH_A06G2149	A06_123509162	6.77038e-06	0.640857	0.139496	1	M3	cis
GH_A06G2161	A06_125438746	7.18109e-06	2.67488	0.583933	1	M3	cis
GH_A06G2177	A06_124702704	4.8668e-13	-0.506008	0.066455	1	M3	cis
GH_A06G2185	A06_124721695	7.61538e-17	-0.616056	0.0689585	1	M3	cis
GH_A06G2187	A06_125088971	3.32205e-07	0.588823	0.112382	1	M3	cis
GH_A06G2190	A06_125438566	6.63854e-06	1.76759	0.384382	1	M3	cis
GH_A06G2193	A06_124784347	7.52634e-17	0.728804	0.0815635	1	M3	cis
GH_A06G2198	A06_124841851	7.65571e-19	-0.528691	0.0551501	1	M3	cis
GH_A06G2200	A06_124842955	2.32044e-08	-0.480755	0.0834073	1	M3	cis
GH_A06G2200	A06_124880007	5.75485e-06	-0.39882	0.0861199	2	M3	cis
GH_A06G2202	A06_124903477	5.52339e-12	0.436909	0.0604752	1	M3	cis
GH_A06G2203	A06_124897888	4.80555e-17	0.515537	0.0572813	1	M3	cis
GH_A06G2204	A06_124858823	3.89419e-12	0.516918	0.070991	1	M3	cis
GH_A06G2206	A06_124957760	1.66394e-05	0.288336	0.0657144	1	M3	cis
GH_A06G2208	A06_124949630	8.69476e-09	0.360212	0.0605541	1	M3	cis
GH_A06G2208	A06_124877622	7.90471e-06	0.379923	0.0833272	2	M3	cis
GH_A06G2211	A06_124981080	3.48706e-12	-0.423179	0.0579748	1	M3	cis
GH_A06G2217	A06_125051496	4.76199e-22	-0.635397	0.0599757	1	M3	cis
GH_A06G2245	A06_125438566	2.01771e-07	1.98596	0.371868	1	M3	cis
GH_A06G2278	A06_125610655	2.03072e-20	-0.571024	0.0566088	1	M3	cis
GH_A06G2306	A06_125542990	2.52432e-06	1.17065	0.243229	1	M3	cis
GH_A06G2306	A06_126472297	1.91767e-05	-0.271256	0.0622894	2	M3	cis
GH_A06G2339	A06_126429492	2.70679e-05	-0.624776	0.14622	1	M3	cis
GH_A06G2373	A06_126482682	5.15798e-05	-0.606434	0.147308	1	M3	cis
GH_A06G2374	A06_126260703	1.8845e-25	0.629461	0.0541463	1	M3	cis
GH_A06G2394	A06_126363423	9.83835e-16	0.450367	0.052612	1	M3	cis
GH_A06G2398	A06_126477348	3.8161e-05	-0.372575	0.0889141	1	M3	cis
GH_A06G2399	A06_126477035	2.92721e-16	-0.857828	0.0981702	1	M3	cis
GH_A06G2400	A06_126463259	6.62105e-19	-0.908853	0.0946066	1	M3	cis
GH_A07G0031	A07_15493	5.58311e-31	-0.682686	0.0515378	1	M3	cis
GH_A07G0035	A07_158595	9.04126e-07	0.234143	0.0465295	1	M3	cis
GH_A07G0036	A07_377359	1.78967e-15	0.62931	0.0742852	1	M3	cis
GH_A07G0038	A07_379342	1.21661e-08	-0.434537	0.0738364	1	M3	cis
GH_A07G0063	A07_623529	8.54215e-07	0.72472	0.143678	1	M3	cis
GH_A07G0068	A07_724714	1.48108e-18	-0.482839	0.0508567	1	M3	cis
GH_A07G0087	A07_1297310	5.70746e-11	0.377702	0.055244	1	M3	cis
GH_A07G0101	A07_1093816	6.40967e-12	0.637156	0.0884903	1	M3	cis
GH_A07G0109	A07_1163293	3.56083e-13	0.511721	0.0667736	1	M3	cis
GH_A07G0121	A07_1267752	6.42015e-07	-0.170111	0.0333306	1	M3	cis
GH_A07G0125	A07_1333499	5.30962e-07	-0.228735	0.0444736	1	M3	cis
GH_A07G0204	A07_2106933	1.00661e-16	-0.462495	0.0520044	1	M3	cis
GH_A07G0207	A07_2056548	2.51604e-09	0.253284	0.0410153	1	M3	cis
GH_A07G0211	A07_2164961	1.31827e-19	0.620154	0.0630846	1	M3	cis
GH_A07G0231	A07_2311759	2.3151e-11	0.433185	0.0619864	1	M3	cis
GH_A07G0233	A07_2316048	1.5339e-06	0.378638	0.0769586	1	M3	cis
GH_A07G0240	A07_2284941	5.67065e-08	-0.403552	0.0721734	1	M3	cis
GH_A07G0252	A07_3269598	7.82119e-06	0.206918	0.0453621	1	M3	cis
GH_A07G0254	A07_2575955	1.36038e-08	-0.338921	0.0577951	1	M3	cis
GH_A07G0264	A07_2172257	5.91064e-10	-0.356908	0.0554727	1	M3	cis
GH_A07G0276	A07_2850556	8.39004e-15	0.415962	0.0504786	1	M3	cis
GH_A07G0277	A07_2862494	6.95907e-21	-0.565584	0.055271	1	M3	cis
GH_A07G0283	A07_2909827	1.09092e-05	-0.385753	0.0859997	1	M3	cis
GH_A07G0292	A07_2993918	8.36749e-22	-0.481079	0.0457355	1	M3	cis
GH_A07G0295	A07_2993976	2.45254e-24	-0.542601	0.0480558	1	M3	cis
GH_A07G0296	A07_3004321	3.54333e-06	-0.332038	0.0700747	1	M3	cis
GH_A07G0305	A07_3085119	3.00091e-07	-0.487434	0.0926552	1	M3	cis
GH_A07G0305	A07_2909827	1.97517e-05	-0.298902	0.0687476	2	M3	cis
GH_A07G0321	A07_3218685	1.63013e-10	0.432904	0.0650196	1	M3	cis
GH_A07G0328	A07_3327518	3.16915e-20	0.978056	0.0975482	1	M3	cis
GH_A07G0329	A07_3339062	3.27277e-14	-0.752838	0.0937104	1	M3	cis
GH_A07G0333	A07_3320745	8.57722e-10	0.709229	0.111371	1	M3	cis
GH_A07G0362	A07_3673929	1.66369e-12	0.275027	0.0370722	1	M3	cis
GH_A07G0365	A07_3729426	6.41239e-15	-0.757098	0.0914276	1	M3	cis
GH_A07G0382	A07_3994018	4.82014e-15	1.01718	0.122203	1	M3	cis
GH_A07G0386	A07_3946644	7.0836e-07	0.389921	0.0767069	1	M3	cis
GH_A07G0403	A07_4159143	1.50148e-05	-0.265363	0.0601502	1	M3	cis
GH_A07G0419	A07_4346385	3.24378e-06	-0.416488	0.0875388	1	M3	cis
GH_A07G0422	A07_4402009	2.53702e-06	-0.213999	0.044477	1	M3	cis
GH_A07G0462	A07_4865982	2.65032e-12	0.367049	0.0499812	1	M3	cis
GH_A07G0479	A07_5131312	8.21437e-07	-0.160395	0.031747	1	M3	cis
GH_A07G0493	A07_5261839	2.33917e-15	0.462965	0.0549075	1	M3	cis
GH_A07G0498	A07_5321828	8.56197e-10	0.676008	0.106134	1	M3	cis
GH_A07G0498	A07_5314712	8.14582e-06	-0.350535	0.0769968	2	M3	cis
GH_A07G0499	A07_5305811	3.94971e-22	0.428464	0.0403478	1	M3	cis
GH_A07G0500	A07_5314712	4.54112e-32	0.558898	0.0411915	1	M3	cis
GH_A07G0500	A07_5247378	1.2617e-09	-0.481311	0.0763938	2	M3	cis
GH_A07G0584	A07_6485058	1.25001e-09	24.6073	3.90464	1	M3	cis
GH_A07G0587	A07_6507293	1.3533e-06	0.306324	0.0619242	1	M3	cis
GH_A07G0681	A07_7870052	3.40733e-24	0.911985	0.0810795	1	M3	cis
GH_A07G0694	A07_8150146	2.26869e-12	-0.591231	0.0802343	1	M3	cis
GH_A07G0695	A07_8205546	1.59288e-19	-1.26798	0.129286	1	M3	cis
GH_A07G0695	A07_8197318	4.7171e-08	0.858069	0.15247	2	M3	cis
GH_A07G0697	A07_8212589	9.72782e-06	-0.446617	0.0989889	1	M3	cis
GH_A07G0704	A07_8278257	2.16631e-06	0.249817	0.0515538	1	M3	cis
GH_A07G0705	A07_8479551	1.99291e-05	0.141937	0.0326638	1	M3	cis
GH_A07G0713	A07_8459508	1.89752e-06	-0.684203	0.140368	1	M3	cis
GH_A07G0728	A07_8619802	1.39478e-16	-0.913034	0.103213	1	M3	cis
GH_A07G0729	A07_8632206	1.09798e-14	0.419432	0.0511518	1	M3	cis
GH_A07G0736	A07_8642996	8.18337e-06	0.254825	0.055991	1	M3	cis
GH_A07G0737	A07_8720963	1.87097e-05	-0.385218	0.0883476	1	M3	cis
GH_A07G0758	A07_9130604	7.55788e-16	-0.333649	0.0388007	1	M3	cis
GH_A07G0759	A07_9067663	2.70344e-12	0.185437	0.0252621	1	M3	cis
GH_A07G0763	A07_9094710	9.45404e-40	-0.624865	0.0396669	1	M3	cis
GH_A07G0770	A07_8582759	1.00311e-06	-0.206204	0.0411564	1	M3	cis
GH_A07G0771	A07_9184697	1.59252e-05	0.151442	0.0344346	1	M3	cis
GH_A07G0776	A07_9396620	5.5104e-08	0.181773	0.032477	1	M3	cis
GH_A07G0819	A07_10134846	3.89719e-08	0.217803	0.0384539	1	M3	cis
GH_A07G0822	A07_10278118	3.72058e-07	-0.309319	0.0592921	1	M3	cis
GH_A07G0822	A07_10993238	6.76779e-06	-0.547649	0.119196	2	M3	cis
GH_A07G0823	A07_10308075	8.26664e-12	0.415674	0.0580661	1	M3	cis
GH_A07G0829	A07_10163389	9.71514e-17	-0.698482	0.0784942	1	M3	cis
GH_A07G0831	A07_10303044	2.83718e-06	-0.316999	0.0662196	1	M3	cis
GH_A07G0832	A07_10382398	1.24705e-08	-0.342085	0.0581728	1	M3	cis
GH_A07G0833	A07_10498304	4.14675e-19	0.461845	0.0477367	1	M3	cis
GH_A07G0833	A07_10229581	1.03635e-06	-0.379043	0.0757505	2	M3	cis
GH_A07G0836	A07_10489536	3.00383e-25	0.616124	0.0532762	1	M3	cis
GH_A07G0838	A07_10505578	1.56631e-09	0.245762	0.0392541	1	M3	cis
GH_A07G0839	A07_10249340	1.21194e-06	0.281102	0.0565572	1	M3	cis
GH_A07G0842	A07_10297342	2.44256e-09	0.165454	0.0267693	1	M3	cis
GH_A07G0860	A07_11192285	7.33859e-33	-0.608154	0.0441067	1	M3	cis
GH_A07G0868	A07_11435713	1.02718e-06	-0.233347	0.0466206	1	M3	cis
GH_A07G0870	A07_11507736	2.57424e-11	-0.267985	0.0384445	1	M3	cis
GH_A07G0871	A07_11425354	1.95429e-05	0.230356	0.0529552	1	M3	cis
GH_A07G0877	A07_11672339	9.66291e-14	0.236086	0.0300095	1	M3	cis
GH_A07G0882	A07_11673813	6.506e-08	0.300365	0.0539772	1	M3	cis
GH_A07G0890	A07_11918472	5.57015e-07	0.484662	0.0944165	1	M3	cis
GH_A07G0891	A07_11551370	1.804e-06	-0.467708	0.0957392	1	M3	cis
GH_A07G0894	A07_11669336	2.98309e-05	-0.125174	0.0294553	1	M3	cis
GH_A07G0897	A07_12045290	1.44417e-07	0.410896	0.0759871	1	M3	cis
GH_A07G0914	A07_12192611	6.81748e-07	0.268133	0.0526654	1	M3	cis
GH_A07G0915	A07_12207387	4.04204e-15	-0.255488	0.0305971	1	M3	cis
GH_A07G0942	A07_13314522	5.95002e-20	-0.474332	0.0477193	1	M3	cis
GH_A07G0982	A07_14368201	1.22247e-07	0.448864	0.0825031	1	M3	cis
GH_A07G0994	A07_14486776	1.19993e-16	-0.544933	0.0614498	1	M3	cis
GH_A07G0997	A07_14619317	1.27922e-07	-0.621463	0.114417	1	M3	cis
GH_A07G0999	A07_14601500	9.90113e-09	-0.258668	0.043667	1	M3	cis
GH_A07G1000	A07_14599562	4.58429e-09	-0.362111	0.0596949	1	M3	cis
GH_A07G1011	A07_14675585	3.93784e-20	-0.442351	0.0442352	1	M3	cis
GH_A07G1011	A07_14703301	2.40754e-06	0.230755	0.0478421	2	M3	cis
GH_A07G1012	A07_14670481	1.81543e-12	0.765388	0.103366	1	M3	cis
GH_A07G1014	A07_14767568	6.41944e-08	-0.381686	0.0685589	1	M3	cis
GH_A07G1023	A07_14917049	1.87535e-11	-0.48242	0.0686873	1	M3	cis
GH_A07G1030	A07_14961407	1.3429e-14	-0.293065	0.035874	1	M3	cis
GH_A07G1052	A07_15668252	9.45713e-23	0.917508	0.0848455	1	M3	cis
GH_A07G1052	A07_15235139	7.27095e-06	0.581954	0.12711	2	M3	cis
GH_A07G1056	A07_15668252	1.15218e-09	-0.583416	0.0923756	1	M3	cis
GH_A07G1058	A07_15221873	7.46639e-06	-0.238141	0.0520871	1	M3	cis
GH_A07G1085	A07_16702535	2.67972e-08	-0.335704	0.0585276	1	M3	cis
GH_A07G1092	A07_16718641	4.9081e-09	-0.364221	0.060167	1	M3	cis
GH_A07G1094	A07_16697279	1.83686e-07	-0.284891	0.0531577	1	M3	cis
GH_A07G1095	A07_16467627	1.30303e-05	0.207343	0.0466508	1	M3	cis
GH_A07G1165	A07_18484783	1.74766e-19	-0.573684	0.0585895	1	M3	cis
GH_A07G1169	A07_18499080	1.06757e-07	0.169655	0.0310303	1	M3	cis
GH_A07G1216	A07_19841983	4.37219e-26	-0.776951	0.0657646	1	M3	cis
GH_A07G1236	A07_20444620	8.086e-11	-0.88406	0.130432	1	M3	cis
GH_A07G1256	A07_21036235	2.98384e-25	1.40393	0.121389	1	M3	cis
GH_A07G1259	A07_21036395	1.99932e-06	-0.23509	0.0483418	1	M3	cis
GH_A07G1290	A07_21980325	7.97385e-07	0.349928	0.0691762	1	M3	cis
GH_A07G1291	A07_22021352	2.87591e-29	-0.631925	0.0495643	1	M3	cis
GH_A07G1292	A07_22094472	6.42487e-29	-0.63325	0.050068	1	M3	cis
GH_A07G1298	A07_22048190	2.56097e-14	0.277572	0.0343908	1	M3	cis
GH_A07G1329	A07_23369017	2.84741e-07	0.575763	0.109235	1	M3	cis
GH_A07G1356	A07_24956625	5.8407e-07	-0.244619	0.0477455	1	M3	cis
GH_A07G1377	A07_25165084	1.11898e-05	0.176501	0.0394003	1	M3	cis
GH_A07G1384	A07_25387708	8.50771e-15	-0.232447	0.0282155	1	M3	cis
GH_A07G1385	A07_25381242	1.79971e-05	-0.258601	0.059185	1	M3	cis
GH_A07G1389	A07_25772954	1.83019e-13	0.25175	0.0324096	1	M3	cis
GH_A07G1392	A07_24956625	2.03453e-07	0.142674	0.026721	1	M3	cis
GH_A07G1392	A07_25906711	2.03995e-06	-0.175251	0.0360662	2	M3	cis
GH_A07G1394	A07_25879205	1.60249e-14	0.481333	0.0591138	1	M3	cis
GH_A07G1395	A07_25883988	5.97878e-30	0.717306	0.055399	1	M3	cis
GH_A07G1407	A07_26013113	2.16491e-18	0.16513	0.0174911	1	M3	cis
GH_A07G1409	A07_26763795	3.69953e-06	-0.27078	0.0572615	1	M3	cis
GH_A07G1413	A07_26191221	2.79734e-07	-0.420253	0.0796768	1	M3	cis
GH_A07G1417	A07_26231203	1.3335e-14	0.52277	0.0639839	1	M3	cis
GH_A07G1418	A07_26376387	1.01198e-07	-0.340045	0.0620751	1	M3	cis
GH_A07G1419	A07_26396400	4.38227e-11	0.869899	0.126411	1	M3	cis
GH_A07G1421	A07_26460161	1.21959e-24	-0.648523	0.0569763	1	M3	cis
GH_A07G1427	A07_26730487	1.49343e-07	-0.289767	0.0536531	1	M3	cis
GH_A07G1429	A07_26819253	2.40316e-07	0.304976	0.0574858	1	M3	cis
GH_A07G1436	A07_26972784	4.64237e-07	0.349521	0.0675941	1	M3	cis
GH_A07G1439	A07_26712724	1.13456e-06	0.366227	0.0734774	1	M3	cis
GH_A07G1440	A07_26895603	1.88643e-09	-0.45173	0.0725395	1	M3	cis
GH_A07G1443	A07_26879914	2.86964e-09	-0.385869	0.0627275	1	M3	cis
GH_A07G1501	A07_29309245	2.12595e-07	0.264081	0.0495464	1	M3	cis
GH_A07G1505	A07_29629332	1.26324e-10	-0.635644	0.0948465	1	M3	cis
GH_A07G1517	A07_30096198	1.39871e-07	-0.471275	0.0870505	1	M3	cis
GH_A07G1518	A07_30984026	2.92725e-06	-0.247749	0.0518277	1	M3	cis
GH_A07G1545	A07_32308983	2.39636e-07	-0.502746	0.0947538	1	M3	cis
GH_A07G1560	A07_32518683	2.26618e-05	-0.33745	0.0782026	1	M3	cis
GH_A07G1574	A07_33151493	2.42447e-09	0.307039	0.049666	1	M3	cis
GH_A07G1589	A07_33424675	8.61486e-06	0.210879	0.0464541	1	M3	cis
GH_A07G1594	A07_33907462	4.2631e-05	0.175653	0.0421899	1	M3	cis
GH_A07G1621	A07_36862653	2.54597e-05	0.307014	0.0716079	1	M3	cis
GH_A07G1649	A07_39030336	1.10142e-05	-0.188404	0.0420234	1	M3	cis
GH_A07G1651	A07_39054755	9.12114e-06	-0.590166	0.13038	1	M3	cis
GH_A07G1693	A07_43034661	2.6386e-16	0.474636	0.0542235	1	M3	cis
GH_A07G1695	A07_43232401	2.09311e-10	-0.204702	0.0309452	1	M3	cis
GH_A07G1697	A07_44396026	4.38656e-06	-0.384778	0.082022	1	M3	cis
GH_A07G1703	A07_43852552	4.4214e-10	-0.32044	0.0494132	1	M3	cis
GH_A07G1763	A07_47816084	8.94974e-07	0.400751	0.0796045	1	M3	cis
GH_A07G1886	A07_64829005	1.50021e-10	0.729953	0.1094	1	M3	cis
GH_A07G1893	A07_67418076	1.2257e-06	-1.18684	0.238906	1	M3	cis
GH_A07G1938	A07_78102192	6.77321e-05	-0.515541	0.127312	1	M3	cis
GH_A07G2012	A07_80460763	2.45515e-05	-0.295115	0.0686941	1	M3	cis
GH_A07G2026	A07_82560680	1.9223e-05	-0.281328	0.0646153	1	M3	cis
GH_A07G2091	A07_86082057	6.93486e-32	-0.708285	0.0524356	1	M3	cis
GH_A07G2141	A07_87434029	2.09504e-25	-0.607868	0.0523507	1	M3	cis
GH_A07G2146	A07_87897162	2.57011e-21	-0.851144	0.0820957	1	M3	cis
GH_A07G2147	A07_87165608	3.97851e-12	-0.608104	0.083554	1	M3	cis
GH_A07G2169	A07_88997420	8.51448e-07	0.395814	0.0784605	1	M3	cis
GH_A07G2179	A07_89158771	9.43798e-06	-0.581468	0.12868	1	M3	cis
GH_A07G2180	A07_89719522	7.08672e-06	0.562354	0.122684	1	M3	cis
GH_A07G2187	A07_89993013	1.02223e-24	0.753919	0.0661021	1	M3	cis
GH_A07G2201	A07_90117159	6.3582e-10	-0.461351	0.0718493	1	M3	cis
GH_A07G2208	A07_90201878	8.64442e-21	0.602168	0.0590159	1	M3	cis
GH_A07G2210	A07_90521418	9.58285e-10	-0.409476	0.0644997	1	M3	cis
GH_A07G2212	A07_90841927	3.58846e-38	-0.78535	0.0513163	1	M3	cis
GH_A07G2226	A07_90798353	5.24816e-08	-0.541082	0.0965104	1	M3	cis
GH_A07G2232	A07_90962852	4.65897e-08	-0.282761	0.050228	1	M3	cis
GH_A07G2233	A07_91166593	1.3049e-07	-0.267034	0.0491992	1	M3	cis
GH_A07G2238	A07_91078105	1.5706e-14	-0.384946	0.0472585	1	M3	cis
GH_A07G2240	A07_91085844	5.0816e-15	-0.33451	0.0402259	1	M3	cis
GH_A07G2246	A07_91212869	2.17887e-20	-1.39183	0.138065	1	M3	cis
GH_A07G2246	A07_91214746	3.21058e-11	1.07671	0.155259	2	M3	cis
GH_A07G2248	A07_91271964	2.9692e-08	-0.307377	0.0537729	1	M3	cis
GH_A07G2250	A07_91270056	6.78737e-14	0.553772	0.0699063	1	M3	cis
GH_A07G2264	A07_91394638	1.15013e-09	-0.422248	0.0668536	1	M3	cis
GH_A07G2275	A07_91634205	3.1386e-07	0.34621	0.0659315	1	M3	cis
GH_A07G2300	A07_92024841	3.70842e-14	0.425777	0.0531257	1	M3	cis
GH_A07G2326	A07_92490546	6.12585e-06	-0.160307	0.0347241	1	M3	cis
GH_A07G2327	A07_92506898	1.30632e-07	0.232416	0.0428227	1	M3	cis
GH_A07G2328	A07_92516189	1.20616e-06	-0.233764	0.0470232	1	M3	cis
GH_A07G2346	A07_92800160	5.78823e-12	0.593745	0.082271	1	M3	cis
GH_A07G2350	A07_92880495	1.24586e-06	0.225336	0.0453907	1	M3	cis
GH_A07G2354	A07_92940667	2.28721e-07	0.322335	0.0606438	1	M3	cis
GH_A07G2366	A07_93051104	3.59172e-10	-0.210726	0.0323138	1	M3	cis
GH_A07G2368	A07_93092102	1.96537e-07	-0.316124	0.0591292	1	M3	cis
GH_A07G2368	A07_93082133	8.34537e-07	-0.37412	0.0740913	2	M3	cis
GH_A07G2369	A07_93079316	8.75394e-08	0.436164	0.0792085	1	M3	cis
GH_A07G2370	A07_93090926	3.93332e-18	-0.529699	0.0566117	1	M3	cis
GH_A07G2371	A07_93093692	4.37985e-08	0.420328	0.0745067	1	M3	cis
GH_A07G2388	A07_93377489	6.85929e-10	-0.221894	0.0346292	1	M3	cis
GH_A07G2394	A07_93317653	6.66953e-06	-0.275773	0.0599836	1	M3	cis
GH_A07G2429	A07_93976570	1.54021e-12	-0.186388	0.0250823	1	M3	cis
GH_A07G2445	A07_94284175	7.82262e-24	-0.781099	0.070123	1	M3	cis
GH_A07G2464	A07_94514105	1.76061e-14	-0.689344	0.0848092	1	M3	cis
GH_A07G2482	A07_94757145	4.91612e-10	-0.398914	0.0616817	1	M3	cis
GH_A07G2482	A07_94860340	1.4999e-05	-0.56348	0.127708	2	M3	cis
GH_A07G2484	A07_94768340	1.24437e-07	-0.235705	0.0433516	1	M3	cis
GH_A07G2488	A07_94810020	3.4471e-15	0.364785	0.0435621	1	M3	cis
GH_A07G2493	A07_94859074	8.96618e-29	0.627394	0.0497712	1	M3	cis
GH_A07G2496	A07_95411363	2.48621e-05	0.138875	0.0323484	1	M3	cis
GH_A07G2499	A07_94971151	1.56409e-27	-0.463314	0.0378474	1	M3	cis
GH_A07G2501	A07_94971753	9.88371e-16	0.398762	0.0465873	1	M3	cis
GH_A07G2520	A07_95257470	3.57787e-20	-0.1985	0.0198306	1	M3	cis
GH_A07G2521	A07_95259398	1.16862e-07	0.207917	0.0381535	1	M3	cis
GH_A07G2530	A07_95470091	1.71493e-06	-0.318271	0.0650049	1	M3	cis
GH_A07G2532	A07_95445032	2.47749e-22	0.341962	0.0320143	1	M3	cis
GH_A07G2549	A07_95156240	5.60133e-06	0.361516	0.0779688	1	M3	cis
GH_A07G2555	A07_95669894	1.15075e-05	-0.327099	0.0731234	1	M3	cis
GH_A07G2559	A07_95702925	1.23656e-06	-0.315354	0.0635032	1	M3	cis
GH_A07G2573	A07_96235251	1.04617e-05	-0.257501	0.0572844	1	M3	cis
GH_A07G2575	A07_95843277	3.34809e-08	0.285093	0.0500761	1	M3	cis
GH_A07G2576	A07_95852560	4.70721e-14	0.253882	0.0318229	1	M3	cis
GH_A07G2618	A07_96262686	1.00652e-09	-0.379553	0.0598686	1	M3	cis
GH_A07G2621	A07_96290000	9.76049e-22	0.407528	0.0388195	1	M3	cis
GH_A07G2623	A07_96395220	7.99649e-08	-0.286329	0.0518307	1	M3	cis
GH_A07G2629	A07_96371623	1.2205e-06	-0.173804	0.0349796	1	M3	cis
GH_A08G0021	A08_140128	4.22487e-05	-0.419117	0.100614	1	M3	cis
GH_A08G0043	A08_239085	2.30186e-10	-0.227297	0.0344467	1	M3	cis
GH_A08G0044	A08_828305	5.31608e-07	-0.172808	0.0336013	1	M3	cis
GH_A08G0074	A08_558987	2.17009e-06	-0.14213	0.0293333	1	M3	cis
GH_A08G0075	A08_540366	2.80344e-08	-0.392009	0.068447	1	M3	cis
GH_A08G0076	A08_1540166	3.25212e-05	0.450802	0.106601	1	M3	cis
GH_A08G0077	A08_558987	1.10258e-33	0.484584	0.0345531	1	M3	cis
GH_A08G0102	A08_728460	5.48878e-13	-0.29221	0.0384726	1	M3	cis
GH_A08G0117	A08_927937	2.85747e-09	-0.32601	0.0529901	1	M3	cis
GH_A08G0127	A08_939826	4.63555e-13	-0.544451	0.0714318	1	M3	cis
GH_A08G0141	A08_1109029	1.41327e-12	0.398865	0.0535762	1	M3	cis
GH_A08G0142	A08_1135024	1.46561e-08	0.326356	0.0557857	1	M3	cis
GH_A08G0148	A08_1188586	6.52948e-11	-0.254605	0.0373638	1	M3	cis
GH_A08G0156	A08_1247948	2.97675e-17	-0.445556	0.0491303	1	M3	cis
GH_A08G0157	A08_1255211	9.17751e-06	0.241329	0.0533312	1	M3	cis
GH_A08G0166	A08_1246314	1.00166e-05	-0.386247	0.0857356	1	M3	cis
GH_A08G0175	A08_1438899	1.02613e-11	0.175376	0.0246206	1	M3	cis
GH_A08G0184	A08_1531531	3.17561e-19	0.46247	0.0476338	1	M3	cis
GH_A08G0220	A08_1964940	1.46578e-32	-0.316046	0.0230658	1	M3	cis
GH_A08G0230	A08_2089102	1.35422e-05	0.231733	0.0522433	1	M3	cis
GH_A08G0242	A08_2209332	2.83231e-29	-0.604647	0.0474176	1	M3	cis
GH_A08G0259	A08_2480948	5.23816e-06	0.211474	0.0454621	1	M3	cis
GH_A08G0266	A08_2442525	4.06768e-11	-0.484795	0.0703206	1	M3	cis
GH_A08G0313	A08_3079447	2.13041e-05	0.141872	0.0327674	1	M3	cis
GH_A08G0356	A08_3751775	2.49151e-17	-0.406233	0.0446687	1	M3	cis
GH_A08G0378	A08_3983550	4.32588e-06	0.199606	0.0425213	1	M3	cis
GH_A08G0422	A08_4617218	1.05671e-16	-0.305209	0.0343458	1	M3	cis
GH_A08G0458	A08_5082091	2.98304e-33	0.682806	0.0491212	1	M3	cis
GH_A08G0461	A08_5101831	6.61432e-07	0.142219	0.0278995	1	M3	cis
GH_A08G0463	A08_5249750	1.10695e-20	-0.523095	0.0514358	1	M3	cis
GH_A08G0464	A08_5249750	1.38319e-24	-0.562566	0.0494959	1	M3	cis
GH_A08G0483	A08_5578767	9.42483e-07	0.381354	0.0759156	1	M3	cis
GH_A08G0495	A08_5684534	3.17571e-25	-0.433169	0.0374795	1	M3	cis
GH_A08G0498	A08_5863467	4.73088e-07	-0.393952	0.076244	1	M3	cis
[truncated: 107,785 more rows]

## Sheet: S10
Table S10. Summary of Co-expressed gene modules associated with cotton resistance to V. dahliae
[truncated: 305 more rows]

[truncated: 8 more sheets: S11, S12, S13, S14, S15, S16, S17, S18]
